# Supplementary material for: Queuosine tRNA modification regulates translational adaptation and virulence of Leishmania mexicana
Source: PLoS Biol. 2026 Jul 17;24(7):e3003887. doi: 10.1371/journal.pbio.3003887 (PMC13421765; doi:10.1371/journal.pbio.3003887)
Supplement: S1 Data — (XLSX) [file pbio.3003887.s008.xlsx]

## Sheet: Fig. 1B
	Days	WT-1	WT-2	WT-3	WT Mean	WT SD	WT SEM	KO-1	KO-2	KO-3	KO Mean	KO SD	KO SEM	AB-1	AB-2	AB-3	AB Mean	AB SD	AB SEM
	0	200000	200000	200000	200000	0	0	200000	200000	200000	200000	0	0	200000	200000	200000	200000	0	0
	1	1700000	1320000	990000	1.33667e+06	355293	205129	1500000	1090000	2460000	1.68333e+06	703160	405969	1160000	1330000	1490000	1.32667e+06	165025	95277.4
	2	3165000	2525000	3135000	2.94167e+06	361156	208513	3450000	3305000	4765000	3840000	804348	464390	2720000	2910000	2780000	2.80333e+06	97125.3	56075.3
	3	4570000	4505000	5140000	4.73833e+06	349368	201708	5410000	5140000	6225000	5.59167e+06	564852	326118	4585000	4900000	4760000	4.74833e+06	157824	91119.6
	4	6320000	6305000	7185000	6.60333e+06	503794	290866	7325000	6730000	8020000	7.35833e+06	645646	372764	7525000	6160000	6995000	6.89333e+06	688156	397307
	5	7585000	8215000	8935000	8245000	675500	390000	9400000	7985000	11000000	9.46167e+06	1.50845e+06	870902	9675000	9185000	8715000	9.19167e+06	480035	277148
	6	9355000	9485000	11000000	9.94667e+06	914526	528002	11000000	11000000	12000000	1.13333e+07	577350	333333	12000000	12000000	12000000	12000000	0	0
	7	11000000	11000000	12000000	1.13333e+07	577350	333333	13000000	12000000	12000000	1.23333e+07	577350	333333	14000000	14000000	13000000	1.36667e+07	577350	333333
	8	13000000	12000000	14000000	13000000	1000000	577350	14000000	14000000	15000000	1.43333e+07	577350	333333	16000000	16000000	15000000	1.56667e+07	577350	333333

## Sheet: Fig. 1C
		Tyr		Asn		His		Asp
		WT	AB	WT	AB	WT	AB	WT	AB
Replicate 1	G-tRNA	18956.6	17157.6	19700.9	17478.3			9510.92	16525.9
	Q-tRNA	14022.5	3971.54	18507.5	6566.83			18525.1	20258.9
	total	32979	21129.1	38208.4	24045.2			28036	36784.8
	% of Q-tRNA	42.5193	18.7965	48.4382	27.3104			66.0761	55.0741
		WT	AB	WT	AB	WT	AB	WT	AB
Replicate 2	G-tRNA	21236.9	19521.2	18091	18983.6			20777.6	21258.5
	Q-tRNA	10403.4	9494.32	10290.9	8521.64			20368.1	16286.6
	total	31640.3	29015.5	28381.9	27505.2			41145.6	37545.1
	% of Q-tRNA	32.8803	32.7216	36.2587	30.9819			49.5024	43.3787
		WT	AB	WT	AB	WT	AB	WT	AB
Replicate 3	G-tRNA	13917.1	15262.3	13263	8507.3			9484.22	19696.3
	Q-tRNA	8632.73	6004.1	13161.4	5580.3			14727.4	15528.7
	total	22549.8	21266.4	26424.4	14087.6			24211.6	35225
	% of Q-tRNA	38.2829	28.2328	49.8078	39.6114			60.8278	44.0844

## Sheet: Fig. 2B
	Days	WT-1	WT-2	WT-3	WT Mean	WT SD	WT SEM	KO-1	KO-2	KO-3	KO Mean	KO SD	KO SEM	AB-1	AB-2	AB-3	AB Mean	AB SD	AB SEM
	0	5.30103	5.30103	5.30103	5.30103	0	0	5.30103	5.30103	5.30103	5.30103	0	0	5.30103	5.30103	5.30103	5.30103	0	0
	2	7.13098	6.98272	6.60531	6.90633	0.271033	0.156481	7.09061	6.81358	6.90634	6.93684	0.141012	0.0814134	6.81657	6.74663	6.66745	6.74355	0.0746077	0.0430748
	4	7.65437	7.55883	7.55883	7.59068	0.05516	0.0318467	7.625	7.55883	7.63699	7.60694	0.0420946	0.0243034	7.22324	7.48572	7.49996	7.40297	0.15582	0.0899625
	6	7.42553	7.57772	7.60487	7.53604	0.096662	0.0558078	7.53046	7.62418	7.67742	7.61069	0.0744072	0.042959	7.56015	7.5412	7.56348	7.55494	0.0120146	0.00693663
	8	7.40824	7.38739	7.50961	7.43508	0.0653791	0.0377466	7.57287	7.43854	7.55618	7.52253	0.0732146	0.0422705	7.52114	7.40858	7.4843	7.47134	0.0573879	0.0331329
	10	7.22011	7.30856	7.31091	7.27986	0.0517594	0.0298833	7.43457	7.23452	7.31785	7.32898	0.100489	0.0580174	7.42488	7.35102	7.36361	7.37984	0.0395124	0.0228125
	13	6.98227	7.10551	7.18469	7.09082	0.102006	0.0588932	6.9284	7.30963	7.21272	7.15025	0.198146	0.1144	7.38382	7.38739	7.42878	7.4	0.0249943	0.0144305

## Sheet: Fig. 2C
Days	WT-1	WT-2	WT-3	WT-4	WT-5	WT Mean	WT SD	WT SEM	KO-1	KO-2	KO-3	KO-4	KO-5	KO Mean	KO SD	KO SEM	AB-1	AB-2	AB-3	AB-4	AB-5	AB Mean	AB SD	AB SEM
0	1	1	1	1	1	1	0	0	1.58008	1.22237	0.181807	0.211883	1.39247	0.917722	0.670204	0.299724	0.997692	0.741953	2.99428	2.44398	5.11298	2.45818	1.76168	0.787847
8	5.54044	1.57419	2.26599	3.31948	3.59626	3.25927	1.5122	0.676277	1.58374	2.45674	0.631813	0.812329	3.35771	1.76846	1.14452	0.511845	2.32947	3.10938	3.44386	2.10914	10.7973	4.35782	3.64112	1.62836
10	4.90187	1.57695		1.96559	4.68789	3.28307	1.75506	0.877528	1.68179	3.31405	1.76068	2.82824	10.7157	4.06009	3.78532	1.69285	2.36745	1.85973	3.88892	4.06521	17.4188	5.92003	6.49799	2.90599
13	12.1538		5.94496	8.82648	18.4338	11.3398	5.36684	2.68342	12.966	16.8708	6.08219	10.6896	6.91673	10.7051	4.43989	1.98558	1.31646	6.9818	5.70902	4.92004	15.6763	6.92073	5.32782	2.38267
17		26.585	12.4456	20.4495	15.273	18.6883	6.2208	3.1104	28.84	17.0563	7.1599	16.3183	14.1802	16.7109	7.82647	3.50011	6.46806	13.8262	9.98568	13.0911	20.8385	12.8419	5.33292	2.38495

## Sheet: Fig. 2D-E 
																				Values used for generation of the chart in PraphPad Prism
tRNA Tyr	Replicate 1					Replicate 2							Replicate 3
																				Days of differeentiation	0	10	13	17
Days of differeentiation	0	10	13	17		Days of differeentiation	0	10	13	17			Days of differeentiation	0	10	13	17			R1	11.7757	18.0109	88.1516	43.8534
Q	429.092	528.213	4586.77	2372.23		Q	1771.77	3138.77	5102.55	3841.89			Q	3322.84	3635.72	6616.67	2372.23			R2	30.3687	44.4129	90.5	95.0748
G	3214.77	2404.53	616.506	3037.23		G	4062.43	3928.48	535.627	199.021			G	5447.69	3312.89	917.213	425.506			R3	37.8864	52.323	87.8255	84.7911
Total	3643.86	2932.74	5203.28	5409.47		Total	5834.2	7067.25	5638.17	4040.91			Total	8770.53	6948.61	7533.88	2797.74			Mean	26.677	38.2489	88.8257	74.5731
Q level (%)	11.7757	18.0109	88.1516	43.8534		Q level (%)	30.3687	44.4129	90.5	95.0748			Q level (%)	37.8864	52.323	87.8255	84.7911			SD	13.4411	17.9673	1.45913	27.0964
																				SEM	7.76023	10.3735	0.842428	15.6441
tRNA Asp	Replicate 1						Replicate 2						Replicate 3							Days of differeentiation	0	10	13	17
																				R1	69.2913	48.2549	81.597	78.0751
Days of differeentiation	0	10	13	17		Days of differeentiation	0	10	13	17			Days of differeentiation	0	10	13	17			R2	36.7766	77.3026	76.3826	76.608
Q	8252.83	18563.6	6333.27	4296.95		Q	20463.1	5240.4	4793.93	5639.37			Q	11668.5	15397.4	6340.2	15633.5			R3	56.0693	42.1425	66.7941	49.4593
G	18621.7	17311.5	28081	15301.6		G	11903.2	17847.7	15504.3	18468.7			G	14892.7	11215.2	12753.4	15299			Mean	54.0457	55.9	74.9245	68.0475
Total	26874.5	35875	34414.2	19598.5		Total	32366.3	23088	20298.3	24108.1			Total	26561.3	26612.6	19093.6	30932.5			SD	16.3515	18.7855	7.50836	16.1145
Q level (%)	69.2913	48.2549	81.597	78.0751		Q level (%)	36.7766	77.3026	76.3826	76.608			Q level (%)	56.0693	42.1425	66.7941	49.4593			SEM	9.44055	10.8458	4.33496	9.30373
tRNA Asn	Replicate 1						Replicate 2							Replicate 3						Days of differeentiation	0	10	13	17
																				R1	34.3944	41.5417	58.3235	71.7537
Days of differeentiation	0	10	13	17		Days of differeentiation	0	10	13	17			Days of differeentiation	0	10	13	17			R2	42.0301	57.5951	65.7874	67.021
Q	16922.5	17085.8	9675.95	3740.52		Q	14896.4	11274.3	6803.05	7957.15			Q	30614.2	16763.9	12069.7	25850			R3	35.5829	59.3107	58.1113	48.3115
G	8871.81	12141.5	13540.9	9502		G	10800.4	15313	13081.6	16170.8			G	16910.8	24435.9	16744.1	24161.2			Mean	37.3358	52.8158	60.7408	62.3621
Total	25794.3	29227.3	23216.8	13242.5		Total	25696.8	26587.2	19884.6	24127.9			Total	47525	41199.8	28813.8	50011.2			SD	4.10861	9.80126	4.3718	12.3961
Q level (%)	34.3944	41.5417	58.3235	71.7537		Q level (%)	42.0301	57.5951	65.7874	67.021			Q level (%)	35.5829	59.3107	58.1113	48.3115			SEM	2.37211	5.65876	2.52406	7.1569
loading control: SL RNA																				Days of differeentiation	1	10	13	17
																				R1	6.44331e+06	1.38297e+07	8.9323e+06	2.81649e+07
																				R2	4.41836e+07	2.1283e+07	1.27455e+07	7.36914e+06
																				R3	1.92908e+07	1.12659e+07	1.30663e+07	7.59032e+06
																				Mean	2.33059e+07	1.54596e+07	1.15814e+07	1.43748e+07
																				SD	1.91879e+07	5.20364e+06	2.29977e+06	1.19431e+07
																				SEM	1.10781e+07	3.00432e+06	1.32777e+06	6.89537e+06

## Sheet: Fig. 3B
Days	WT-1	WT-2	WT-3	WT Mean	WT SD	WT SEM	KO-1	KO-2	KO-3	KO Mean	KO SD	KO SEM	AB-1	AB-2	AB-3	AB Mean	AB SD	AB SEM
0	75.641	64.3564	73	70.9992	5.90237	3.40774	64.1975	57.2816	64	61.8264	3.93716	2.27312	76.6234	65	82	74.5411	8.68918	5.0167
1	60.2564	42.3077	71.2871	57.9504	14.6267	8.44473	43.2099	23.8095	41	36.0065	10.6205	6.13175	76.4045	39.3443	58	57.9162	18.5303	10.6984
2	61.4286	28.1553	57	48.8613	18.0681	10.4316	21.6216	16.9811	31	23.2009	7.14163	4.12322	50.6849	18.8679	67	45.5176	24.4786	14.1327
3	40	26.4151	50	38.805	11.8378	6.83454	10.8108	18.0952	10	12.9687	4.4582	2.57394	64.5833	19.0909	46.6667	43.447	22.9165	13.2308
5	45.3125	27	51.8868	41.3998	12.8965	7.44581	14.6667	8	11.25	11.3056	3.33368	1.9247	60.4651	18	47	41.8217	21.701	12.5291

## Sheet: Fig. 3C
Days	WT-1	WT-2	WT-3	WT Mean	WT SD	WT SEM	KO-1	KO-2	KO-3	KO Mean	KO SD	KO SEM	AB-1	AB-2	AB-3	AB Mean	AB SD	AB SEM
0	2.59322	4.24615	4.54795	3.79577	1.05232	0.607555	2.09615	1.91525	3.25	2.42047	0.724066	0.41804	2.30509	2.47692	4.35366	3.04522	1.13639	0.656096
1	2.19149	3.04546	3.75	2.99565	0.780448	0.450592	1.37143	2.08	1.80488	1.7521	0.357221	0.206242	2.70588	1.85294	2.48276	2.34719	0.442335	0.255382
2	2.44186	2.2069	4.15789	2.93555	1.06508	0.614924	1.125	1.88889	1.6129	1.54226	0.386813	0.223326	1.78378	1.65	2.62687	2.02022	0.529615	0.305773
3	2.76471	1.5	4.78	3.0149	1.65425	0.955083	1.375	1.42105	1.5	1.43202	0.0632172	0.0364985	2.6129	2.04762	1.88571	2.18208	0.381786	0.220424
5	4.03846	1.74074	3.98182	3.25367	1.31054	0.756643	2	1.5	1.55556	1.68519	0.274049	0.158222	3.82759	1.77778	1.85106	2.48548	1.16288	0.671388

## Sheet: Fig. 4C
		WT_50%NAC_50%NAU	WT_100%NAC	WT_100%NAU	KO_50%NAC_50%NAU	KO_100%NAC	KO_100%NAU
	Replicate 1	100	68.9344	74.3897	84.6163	74.9429	75.8896
	Replicate 2	100	64.3133	81.7077	65.8342	60.3125	75.0719
	Replicate 3	100	75.1225	88.2409	86.9383	79.385	74.9921
	Replicate 4	100	44.6081	79.5659	78.3806	68.1991	67.0827
	Replicate 5	100	81.7064	77.4602	79.6872	72.5135	70.3164
	Mean	100	66.937	80.2729	79.0913	71.0706	72.6705
	SD	0	14.0942	5.20988	8.19622	7.24893	3.81721
	SEM	0	6.30314	2.32993	3.66546	3.24182	1.70711

## Sheet: Fig. 5A
Protein Group	PG.MaxLFQ (imp) (LM AB Day 0- 1)	PG.MaxLFQ (imp) (LM AB Day 0- 2)	PG.MaxLFQ (imp) (LM AB Day 0- 3)	PG.MaxLFQ (imp) (LM KO Day 0- 1)	PG.MaxLFQ (imp) (LM KO Day 0- 2)	PG.MaxLFQ (imp) (LM KO Day 0- 3)	PG.MaxLFQ (imp) (LM WT Day 0- 1)	PG.MaxLFQ (imp) (LM WT Day 0- 2)	PG.MaxLFQ (imp) (LM WT Day 0- 3)	PG.MaxLFQ (imp) (LM AB Day 8- 1)	PG.MaxLFQ (imp) (LM AB Day 8- 2)	PG.MaxLFQ (imp) (LM AB Day 8- 3)	PG.MaxLFQ (imp) (LM KO Day 8- 1)	PG.MaxLFQ (imp) (LM KO Day 8- 2)	PG.MaxLFQ (imp) (LM KO Day 8- 3)	PG.MaxLFQ (imp) (LM WT Day 8- 1)	PG.MaxLFQ (imp) (LM WT Day 8- 2)	PG.MaxLFQ (imp) (LM WT Day 8- 3)	PG.MaxLFQ (imp) (LM AB Day 10- 1)	PG.MaxLFQ (imp) (LM AB Day 10- 2)	PG.MaxLFQ (imp) (LM AB Day 10- 3)	PG.MaxLFQ (imp) (LM KO Day 10- 1)	PG.MaxLFQ (imp) (LM KO Day 10- 2)	PG.MaxLFQ (imp) (LM KO Day 10- 3)	PG.MaxLFQ (imp) (LM WT Day 10- 1)	PG.MaxLFQ (imp) (LM WT Day 10- 2)	PG.MaxLFQ (imp) (LM WT Day 10- 3)	PG.MaxLFQ (imp) (LM AB Day 13- 1)	PG.MaxLFQ (imp) (LM AB Day 13- 2)	PG.MaxLFQ (imp) (LM AB Day 13- 3)	PG.MaxLFQ (imp) (LM KO Day 13- 1)	PG.MaxLFQ (imp) (LM KO Day 13- 2)	PG.MaxLFQ (imp) (LM KO Day 13- 3)	PG.MaxLFQ (imp) (LM WT Day 13- 1)	PG.MaxLFQ (imp) (LM WT Day 13- 2)	PG.MaxLFQ (imp) (LM WT Day 13- 3)	PG.MaxLFQ (imp) (LM AB Day 17- 1)	PG.MaxLFQ (imp) (LM AB Day 17- 2)	PG.MaxLFQ (imp) (LM AB Day 17- 3)	PG.MaxLFQ (imp) (LM KO Day 17- 1)	PG.MaxLFQ (imp) (LM KO Day 17- 2)	PG.MaxLFQ (imp) (LM KO Day 17- 3)	PG.MaxLFQ (imp) (LM WT Day 17- 1)	PG.MaxLFQ (imp) (LM WT Day 17- 2)	PG.MaxLFQ (imp) (LM WT Day 17- 3)
E9ASL3	15891	17598	16363	19659	16901	17922	14483	15642	16971	11868	12281	11326	7956.5	8062.7	7636.9	8637.3	8897	7324	9467.7	9633.1	9738.1	6505	7520	7255.4	7542.5	7498.9	7678.4	10547	10851	10059	11260	12143	11872	9153.3	10882	12355	12396	12921	13005	14893	16251	13801	14036	13046	13879
E8NHQ7;E9AKF7	16496	18266	18781	18356	17974	19510	18294	15105	15450	21020	19889	18585	25830	22967	25697	22256	22901	21909	22764	22931	22125	26990	30974	30211	27952	24335	31132	20714	21397	20975	33194	20422	25045	27732	19720	22995	27250	14764	25904	28382	28164	29023	29969	24009	29395
E9AQA3;E9AQA6	35677	30060	39276	43456	40266	42510	30634	32083	36108	32109	34909	31448	36149	37301	39809	33770	34654	28859	37576	34420	36635	33297	39808	38312	36476	37447	38085	44221	44780	45499	73461	58769	53953	55493	50931	62825	62321	73803	58327	71418	82606	74409	67529	68713	84732
E9AN97;E9AQL5	9440.7	11276	9941.1	14312	13172	11691	9012	8869.9	12927	10537	10814	9914.5	12330	10489	11779	8926.2	8605.5	8856.3	7861.5	12668	10609	10957	15229	11498	9950.8	11252	9143.9	12722	13857	12197	17538	10693	15232	11044	10210	12829	21337	12621	15667	17782	21541	22133	23008	18306	20251
E9ASB9	20422	17688	19955	22173	17829	22436	18772	15791	17292	26065	24162	24461	34297	30733	34935	23821	22886	20745	25220	27006	25491	24996	38668	40711	30552	23707	28887	26988	27129	33763	46266	27564	32731	26458	24598	24619	31310	32962	30280	31604	36053	37121	35299	28948	33375
E9AVI3	38655	33398	35536	32961	32477	38741	37538	36277	33375	45133	46393	45089	58577	54140	51359	45904	44830	44810	57034	46937	45650	62381	63130	60955	49550	53065	52461	42699	41323	38263	44205	46416	39579	46193	39703	42367	40649	42634	35928	41980	42330	39543	40827	42904	43439
E9AT64	20185	23479	20408	24286	20539	19954	18980	20519	20317	15457	15669	16657	12293	12486	9864.7	12747	11870	12504	14224	14222	13397	11297	10998	9188.2	10261	11041	10186	14275	15343	13787	13353	21984	14139	14786	15336	17662	15896	20863	16431	20691	25136	15377	15204	16701	18349
E9ARD0	13616	15318	15255	18496	15293	14602	13097	12681	15198	13700	15675	14557	13130	11972	11277	12783	13394	13922	12946	14177	12718	12563	14601	10404	11460	11992	12300	13967	15341	13278	14334	18241	12969	14309	13620	14273	13194	17175	12374	13814	13689	11358	13378	14901	16271
E9ASP5	20962	19463	22480	22399	22728	19391	20043	20826	20531	14524	14638	17009	11306	11986	11530	12278	11803	13033	13277	12105	12598	9232.4	9926.2	8047.1	11390	10065	8843.6	15906	14528	13267	12980	15635	13678	14413	14399	13177	17709	18440	18502	14803	16037	15107	16054	16457	14946
E9AP62	24558	23262	26678	25656	26131	26085	24635	24933	24807	29507	29846	29400	41647	40550	34893	33164	29374	32083	31261	34772	29569	47158	44630	48315	32893	37096	37666	28135	24927	26018	27795	34535	26030	29344	25599	28782	28583	33119	27194	31139	28979	29334	33058	30791	30584
E9B099	28448	31763	27746	32245	29024	29829	31507	27724	29142	22097	21047	21382	18063	16323	17327	20326	19372	17453	18657	17073	18027	17332	16055	15985	17780	16128	15816	26087	25591	24663	27560	29861	24173	24695	23368	25647	29815	27859	27783	36726	35692	29741	30779	27946	28391
E9ANM1;E9ANM2	418110	338390	397290	365740	334890	343280	317930	374950	338730	269080	278170	301340	179110	198330	180410	232600	237440	253610	240620	250960	236750	147270	126390	118150	149200	151930	130690	267360	243180	241300	319540	281190	236260	240120	253970	229850	207860	279960	218670	216480	214270	181720	210520	230640	193700
E9AMU9	18764	20330	18172	17062	15959	16102	14193	13063	11641	15785	13542	15835	9626	9383.4	9398.2	10135	9731.4	9458.6	15329	12851	12515	7965.8	7699.3	7726.2	8290	8340.9	6926.1	13599	13921	14082	12126	10481	11282	11209	10082	8872.2	11833	10060	12335	11085	10241	9436.2	10762	9805.2	11312
E9B4I1	1275.5	1223	873.52	1525.9	1566.5	1136	1380.7	1027.2	1056.8	2085.5	1460.6	1459.6	3354.9	2372	3254.4	2578.4	1892.2	1769.5	2372.7	1588.8	1722.7	2554.7	3824.4	2865.3	2786.2	1873.3	2513.1	6146.9	4167.7	5162	6032.8	5247.4	7652.2	4667.6	6018.2	3355	14379	13154	12057	21060	19769	15783	17873	13932	14121
E9AN55;E9AN57	11362	33805	40290	38803	48804	42121	27609	42050	30493	17596	28957	28170	46273	55618	45353	25860	26377	36375	17797	19687	27632	69227	64307	69192	27007	43127	39231	13340	20719	16808	16424	40572	41733	17533	26666	28926	14923	20091	13758	30532	40057	32371	21067	24296	32161
E9AUD1	10022	12114	12420	13339	12531	11694	13292	12314	12424	11789	12233	12000	12304	11905	12354	12455	12525	10691	9914.1	11685	10920	11513	13436	12725	11822	11441	12457	10333	10601	10497	11839	10970	11000	10900	10327	10663	12766	11722	11770	11549	12528	13005	11653	11076	11526
E9B5S5	5619.1	4846.6	4452.9	4892.1	4614.7	5182	4857.2	4228.7	4579.5	5664.6	5333.8	5376.8	6178.2	5350.4	6040.6	6282.5	5600.8	4481.2	5615.7	5753.9	5879	4490.3	4325.6	4951.5	6172	4460.5	5161	5787.1	6020.8	5650.3	5289.6	4412.1	5019.6	5822.8	5240.5	4366.9	5061.6	3108.1	4401.5	3490.4	3454.5	2612.1	4227.6	3848.8	3883.4
E9AS23	3825.1	4941.1	4465.2	5775.5	5289.4	3681.1	5507	5015.5	3681.2	4840.5	5180.3	4991.2	9194.9	9887	9044.6	6850.1	6590.3	7189.8	6640.7	6571.5	6223.8	12811	13300	12924	10875	10673	9102.5	13550	13104	14693	24593	24580	22751	16245	16589	14693	19359	20624	17925	20916	25096	17753	23555	22888	22280
E9B376	99446	110640	98632	100250	107700	81233	99712	119030	101730	84349	84474	74950	65330	77035	64841	67145	66559	70124	86068	70220	69765	79007	71556	63513	64622	73601	62444	78909	75819	68019	74747	101760	61300	72071	75520	75844	67127	117820	66167	79408	80001	65225	85169	81078	73068
E9ANP9	16086	15675	15573	13676	12865	14992	12786	14825	14089	15420	15035	14706	18596	20032	17724	19217	17492	21834	14508	17201	19858	26643	25151	20075	23890	22428	23425	17682	20209	18861	34907	24108	19924	20945	21049	19299	25054	33252	26068	26118	23126	26050	26184	22106	22946
E9ALP9;E9AV77	22703	30755	23503	46757	39939	33341	21234	14348	37152	22822	18460	15927	30121	24236	18276	17933	14304	3466.2	19866	21875	18307	24871	38486	34956	32464	20666	16725	27120	22460	30980	34098	18816	45462	27646	22550	26881	50193	19461	32817	50943	45069	54037	63865	43554	43498
E9AJC9	37691	42343	43906	43202	37918	40998	33911	34550	40491	33212	31471	33001	20420	23462	19780	23399	25431	22253	24230	24978	25732	20323	19140	16887	21127	19264	18856	26580	29268	27735	31273	33260	26837	28128	27204	28339	32299	41386	32852	35704	37835	28990	29675	31979	31239
E9B3L2	19566	20273	17622	23596	20954	18350	21099	15900	18195	13349	12882	12389	8947.8	8550.6	8581.9	11635	11783	10672	11774	10721	10327	8038.4	7339.7	6956.7	9926.9	9104.9	8392.5	16777	16284	15367	20770	18818	15779	19144	17067	17335	14999	17342	13781	15325	15194	14334	16831	16553	16920
E9AL62;E9AL63	15842	16977	14746	18758	16170	15358	15791	12715	13298	10144	9600.5	9229.9	6224.4	4977.6	6070.5	6774.5	6780.7	6103.8	7050	7872.4	8113.4	5230.5	4851.4	3841	5628.5	5422.5	5166	9306.7	7642.7	7465	8314.7	9664.4	8828.8	7692.1	7694.6	7875.2	10064	10060	9734.4	10941	11384	10997	10953	10515	8496.4
E8NHN2	21662	21267	20556	23152	20909	20749	22194	17743	19789	17117	16070	16908	11626	10772	10990	12637	13443	10892	13298	14235	13136	10151	10073	10105	10260	10543	10496	14777	15345	14298	15339	12600	14887	13308	14071	12735	14964	11333	13365	12874	15182	14518	14865	14023	12950
E9AYL4	32130	30871	36837	40288	27148	38533	26045	23716	28855	27053	20768	22989	13100	12013	13636	15907	14219	11556	9791	16078	18129	10239	6583.8	12049	16460	8094	10175	22733	21780	25237	36030	33771	25172	21810	20601	29275	30018	37985	27604	33495	43038	28782	30508	23316	28237
E9AXJ6	12014	12879	13039	14485	12775	13370	13873	13660	13252	15153	14188	13602	18621	18743	18944	17318	16132	17004	17386	16057	14902	20222	20139	21204	19694	17043	18763	16551	16392	15468	13190	18943	17600	16110	14452	15568	20010	17388	17847	18375	16865	16934	18561	16537	16912
E9ATB8	3923	8552.2	6882.7	7616.5	5594.4	5560.7	6341.6	4840.1	6012.6	4843.8	4627.8	4864.7	2095.9	1416.2	1972.2	2325	2434.8	1617.6	2387.8	2633.5	3651.1	1392.3	990.79	1533.7	1520.5	1174.9	1262.8	1846.4	2799	2739.3	3589.4	5593.6	2735.4	2098.1	2755.6	3536.2	3060	3293.8	3372	5999.6	5229.1	3860.2	3868.2	3459	2942.1
E9B6P8	10235	10853	10791	12420	13049	10722	11847	12705	9732.7	10161	12268	12269	18758	20574	16778	13475	12436	14699	12534	12352	12329	23812	23764	20200	15355	16792	15693	12318	13680	12681	14822	19599	15532	13022	15285	13060	14199	18418	13964	15723	16408	13768	14366	15759	16580
E9ASP6	15511	16772	15684	15770	15471	14444	14978	15228	14735	14846	17330	16875	18687	18973	16073	16093	15675	16945	17679	17568	16545	23041	22865	20959	18592	20380	19687	16666	17346	17413	21139	22000	18353	17423	17522	16213	17699	23343	18762	17216	18658	18679	18589	17960	19103
E9ATT5	26010	24537	26327	27561	23923	25128	24771	23941	22342	21416	20680	19995	12540	13187	12512	15078	14508	13633	14664	15607	14543	10847	9635.5	10253	11414	10958	11153	16020	15233	16161	18170	16979	14965	16280	15895	15600	16568	17253	17828	18080	19275	16467	19014	17987	19359
E9ALP4	28066	29243	29174	29665	26232	29615	33760	22692	26636	21336	19905	22953	17288	15952	16881	18860	15137	18121	18587	18633	18397	15993	15318	17253	19885	16792	17615	21406	18140	22971	35262	20452	26273	26205	21356	21850	25274	23316	27327	27228	24361	27557	23239	25177	27977
E9ALV7	5257.7	6091.8	6597.8	6750.7	6058.9	6532.7	6568.2	6954.8	6104.8	7368.1	6841.2	6645.6	8959.3	8321.5	9148.5	7992.6	6754.6	6233.7	8912.6	8079.2	7942.5	9309.1	9911.9	10347	7755.1	8549.2	9252.4	12783	11475	11921	17136	19957	15167	14439	14781	12203	22675	18638	20365	33802	27395	23489	28741	28379	25686
E9B2V9	38218	88901	92879	51467	63684	89509	82906	114620	77441	75163	120010	130780	143720	175510	145890	95033	105910	146260	146910	104130	145820	214230	179050	178470	105860	191950	155040	120490	173670	180200	97482	562190	238160	135030	195130	305790	269080	734180	307140	434500	593000	385140	294720	447200	661650
E9AQK4	21601	26962	21443	27646	25562	24501	24568	21501	24936	16586	17519	17391	11723	12139	11021	13401	13146	12122	15090	13731	14030	11403	9183.8	9663	10373	10667	9914.3	15430	16418	14889	16932	22838	16233	14639	16182	16907	15923	25441	17488	20886	22249	17081	16961	18748	17234
E9AMI0	7570.7	7680	8989.8	8949.8	8595	8326.6	8414.2	8384.9	7639.7	10587	10430	10100	14381	14664	13065	12440	11752	12872	12148	12354	11829	16580	16290	16983	15812	14951	15456	12005	11249	11917	19337	14029	13758	14003	11751	12735	13810	16539	13100	15352	16569	15318	15226	13991	15842
E9AZR2	15107	13294	15015	12778	11526	16161	12616	9662.9	11596	12157	9535.1	11397	8175	7454.9	7257.7	7915.2	8367.8	7606.2	9518.9	8249.4	8757.6	6409.7	5582.6	8116	7916	6673.8	6864.1	9548.6	9185.5	10162	13464	9457.4	11378	12250	9794.2	10523	13468	9873	14176	20596	13787	13623	11003	9763.3	11997
E9AMY6	9937.5	11076	9451.5	10265	9603.2	13314	6968.7	8185.2	11344	10569	10695	11159	11374	16893	12771	9660.4	9104.2	6473.2	8751.9	9551	13655	13274	13429	15270	10514	8037.4	8823.3	15305	16532	20666	26080	19694	24523	12719	13856	19759	24441	16830	24627	28302	36321	29530	20226	13306	20345
E9B1Y9	13424	13786	11240	15284	13877	13163	11701	11693	14058	11200	10184	10996	13898	13185	13574	9688.4	8785.9	12181	14040	13179	13492	11800	14493	11391	12160	13634	11909	13342	13234	15628	15111	17884	16057	14770	15010	14853	18663	15913	16542	19620	26604	23486	17747	19701	19815
E9AKE4	50090	38538	50574	41666	35418	51119	54028	39446	43356	62559	61892	62037	83949	70822	81673	65274	68954	71917	77872	61566	67336	89015	77822	98622	64368	67182	66807	62134	59190	59221	72778	66802	64923	60249	59505	63867	48177	61090	39557	41562	35829	37737	41131	47787	51848
E9AQU2	16229	24323	19617	21800	24344	20565	23856	19953	20045	16213	16486	16583	20856	21208	18947	16819	16564	15301	17127	17255	16996	23429	21647	22491	19865	22302	19038	15294	18456	17236	15698	23586	20866	15451	19716	16813	21126	27711	21549	26122	25672	22685	23342	23751	21828
E9AXF0	2319.3	2834.3	2331.5	2195.7	2243.1	2255.7	3665.1	2116.3	2524.9	2219.2	1801.5	2097.1	2113	1877	1895.6	1953.5	1614.8	1925.4	2176.2	2112.8	2174.6	1962.1	1562.4	1709.9	2119.5	1914.4	1815.4	2168.8	2263.9	2802.5	2214.9	2252.4	2224.3	2267.3	2453.6	2324.7	2906.6	2231.7	2597.3	2169.7	2162.6	2131.3	2095.5	2353.6	2183.9
E9AY41	9742	11054	11335	13458	8260.4	11873	7620.2	6434.2	9583.7	9169.4	5555.3	5258.7	5378.1	4358.9	6879.1	6483.4	7314	3859.1	4938.8	5076.3	5872.4	6324.7	3508.8	6626.8	9220.8	4594.9	6906	10634	8037.4	8685	19726	6298.7	10190	9187.5	6545.1	7697.2	11182	6839.8	14475	13034	10967	16840	16251	10904	7570.2
E9B2V9;E9B2W0	3334.8	4953	5335.8	8476.7	6712.7	6927	3268.2	4962	5587.1	4535.6	6146.5	4643.5	6976	7057.6	7225.2	3493.3	5194.3	5708.7	6101.6	5986.3	5041.2	7506.1	10101	7764.2	5461.7	7930.4	8208.5	6768.4	7820.6	6807.7	8795.1	16333	9301.4	7906.5	9677.1	11732	14524	20245	12550	21021	23006	21110	19483	17605	25556
E9AV89	31486	40096	37791	34942	36151	38791	36914	35769	37087	24574	28798	29065	21000	20155	20820	22161	20874	22798	23044	22679	25769	22606	17183	16970	18812	18639	15701	25661	28343	25864	31549	31433	26722	25425	25368	27544	29204	31165	31548	31281	31620	24083	29339	29224	26301
E9ASR3	9345.2	9973.1	9003.2	11236	9249.4	9400.6	10078	7397.6	7758.2	6791.3	6047.4	5497.8	4027.9	4012.1	4333.4	4851.4	5595.1	4966.3	5125.2	4888.6	4985.3	3904.8	2923.6	3243.1	4516.4	4351.3	4190.6	5674	5886.3	5551	8239.4	4664.6	4972	6854.4	5824.7	5998.4	6317.2	4784.5	6503.5	5745.7	6156.2	6165.7	6127.1	6186.8	6948.9
E9ASD6	21399	19231	18928	21235	17787	18727	17060	13775	15027	15380	13373	13685	11053	9634	11693	11572	11222	10286	12772	12180	12502	8136.3	8815	10423	11264	9091.5	9298.7	14760	11979	12947	16656	9369	12738	12826	10446	10297	12230	7640.5	11586	11372	9981.8	11165	11281	10050	10673
E9B5W2	9218.9	10056	8795.1	12696	11167	9390.2	7016.4	5160.4	7425.1	7504.4	6288.6	6678.8	5349.9	4761.2	5227.2	5090.6	5843.1	4346.6	5457.3	4919	5705.8	3976.3	3468.5	3421.3	3727.7	3470.3	3149.8	5179.7	5047.1	5248.4	4543.6	3586.2	4515.5	4471.4	4585.6	3902.9	2404.3	2175.8	1999.9	1882.1	2255.8	2108.2	2202.8	2385.5	2101.7
E9AYH6	5251.3	4471.6	5113	4241.1	4879.4	5501.5	4966.7	4871.3	5032.1	7662.9	6820.5	6707.9	9549.8	8648.7	8438.4	8131	7429.6	7208.7	7704	7661.1	7503.9	9246.8	9275.7	10552	9406.3	7758.4	8327.6	7792.1	7635	7947.1	8354.7	7949.3	7986.4	8519.6	7571.1	8324.3	9267.6	7287.2	8423.3	8350.1	8238.6	9954.7	9185.5	8716	9506.3
E9AN53;E9AN54;E9AN55;E9AN56;E9AN57	34637	58087	77312	72887	79607	75789	78284	79237	55438	49206	53699	57583	115490	109470	102220	68263	57488	88554	43080	50313	65285	143780	143420	117550	86921	88921	96345	46017	45379	42813	164920	100000	92541	56537	63306	68824	71470	58062	76833	98747	93270	98949	78618	81008	99989
E9B119;E9B125	9001.7	10195	10097	11777	10067	10600	9874.4	8965.2	9036.2	7210.3	8120.8	7973.7	7277.1	6527.3	6807.7	7904.6	8248.1	8796.9	6119.6	7142.5	6585.5	7468.1	7561.6	6441.3	8285.4	8425.5	8879.8	7681.2	7859.7	7814	11363	10429	9268.4	8878.2	9194.8	10171	10182	9982.7	11719	12832	11867	13810	11567	12465	12131
E9AQ19	16662	19816	23179	22861	20103	25620	16188	15266	23105	14487	15681	15852	10052	8849.7	11403	11391	10907	12513	11133	12213	13077	8843.8	8572.4	10043	10547	10171	10982	12440	11837	14723	17956	15025	16227	12685	11996	14645	12811	19193	17245	14550	19494	19551	18653	17923	17030
E9AYS6	5871.4	10630	7644.2	4932.3	3765.7	5458.3	6352.2	5223.2	4699	6664.2	6383.4	2513.5	2023	2786.5	1858	5598.7	3466.9	3272.8	2956.5	3722.1	3630.6	2906.8	1942.7	2300.1	2929.5	1994.8	2587.4	1852.2	1956.6	1710.7	3043.4	977.2	1639.8	1944.2	1498.9	1573.9	1529.8	219.67	275.73	424.99	423.58	190.9	1398.2	513.48	294.09
E9AYF0	12377	12907	14528	14950	16209	15743	16459	16669	14424	16505	18143	17603	23891	24147	23727	22165	20877	25166	20585	22131	17459	31801	30967	26344	25789	27307	27642	16640	17748	17426	28530	34385	21420	23065	22527	24600	19450	33931	19450	24441	27974	20249	19673	22518	23414
E9B073	7537.3	6335.7	6923.6	5988.8	5882.2	6918.1	7353.7	8846.8	7275.3	9427	9298.4	9735.4	16060	15632	14530	13451	12750	14181	13706	12509	11949	16431	17851	19017	17722	17367	16974	14948	13553	14307	16597	18681	16652	17034	16473	15311	20549	24072	19305	21672	24387	22305	21946	22278	25216
E9ALP7;E9ALP8	20124	19620	24916	24485	26830	24369	25047	23249	20500	24881	21482	21232	38654	33807	32314	21240	21057	20412	24500	20537	19602	32121	28613	29110	19905	21733	19981	3038.2	3104.4	2902.9	2542.8	1875.3	1938.2	1979.8	1817.8	1852.8	2184.3	2686.5	2041	1546.8	1715.4	1378.1	1425.7	1440.1	1503.7
E9B6X2	4963.7	8297.3	5777.5	6817.6	6735.6	6448.6	5395.2	5347.6	5641.2	5566	6676.2	6805.5	7986	7024.2	7087.2	7152.4	6496.4	6585.3	7325.3	7253.5	6689.8	8380.7	12077	8922.3	9395.8	8034.9	8849.7	7364.5	8497.7	9928.5	10131	8649.6	14051	9075.7	8773	9876.1	12958	9105.9	12641	14854	14552	13787	12129	14424	15908
E9B6K2	16217	21418	21300	24911	25273	20302	19365	17526	21277	13843	16652	15341	14721	15606	14617	11294	12001	13438	13405	13072	14271	15237	14499	11805	11311	11981	11634	13868	13603	11939	9262.7	15321	11459	10711	12532	12471	8510.5	9903.2	10113	8481.1	9299	8029.4	9725.7	9005.6	9360.1
E9B2G1	18879	14661	15064	16225	14935	15819	15425	12112	15023	15277	12177	12839	12814	10612	12942	13374	12649	11341	14152	13771	12260	9648	10687	11502	12292	10606	10165	10971	10622	11069	11329	7385.9	9905.8	11857	10030	9527.8	9076.5	3445.3	7821.6	7572.8	6626.5	7486.4	8213.5	6967.2	7803.8
E9AZ72	3188.6	3786.1	3353.2	4341.4	3456.2	3342.5	3397.8	2658.4	2972.9	2587.8	2300.1	2498.5	2189.5	2089.7	2031	2421.1	2434.3	1985.3	2023.9	2610.9	2348.1	1897.6	2220.2	2504.6	2515	2082.5	2615.5	1877.1	1973.4	2446.1	2429.6	1707.7	2447	2189.5	2131.9	1875.5	2379.9	1698.5	2184.6	1750.6	1691.6	2081.8	1757.7	1826.1	1894.2
E9AX53	13150	14894	13578	15814	14069	13077	13971	12573	14443	10783	10671	11273	7354.8	7307.8	7109.9	7586.6	7712.9	6867.4	8717.7	8089.2	8727.7	6528.7	6500	6418.7	6593.7	7064.3	6161.8	8951.8	9454.3	8847.6	10937	11499	9833.7	9019.8	9270	9011	9947.5	14401	10730	10977	11498	9805.5	10987	10765	11276
E9AST2	4956.4	16387	14420	27655	22130	23136	16283	5135.6	19776	1615.4	2888.8	2524.6	2776.6	1683.5	1570.5	1548.5	1476	1614.5	2659.9	1608.5	2868.8	1661.2	1642.3	1559.4	2520.4	1683.7	2436.8	1458.8	1537.4	1604.2	2533.1	3796	2513	1668.6	2476.2	1698.2	1574.8	1708.2	1454.6	2431.4	1689.2	2562.7	2322.6	1664.2	2019.7
E9AQV6	11436	12374	13499	14393	14819	13359	12308	11937	12554	12555	12040	12222	19010	19057	17444	11198	11556	10731	12447	10889	10867	17442	16673	16618	10619	12421	9749.4	1237.4	1329.8	1189.6	809.2	668.32	716.25	789.09	728.58	744.94	809.84	990.98	767.33	494.46	501.16	408.61	526.16	528.88	507.87
E9B2L2;E9B5U1	34525	33100	34018	36279	32654	36863	35993	27781	32118	28113	24068	26409	20415	17758	18246	23501	19029	19585	22318	25132	21097	17043	16852	18535	23059	17793	19022	26893	21267	26290	36685	26906	26151	28025	22929	23663	28879	29869	28970	31036	33950	27169	28924	31679	31501
E9ALH7	14465	18676	13867	16314	15430	15152	15275	13742	15314	9775.7	10660	9872	5993.6	5722.8	5208.5	6141.5	6506.6	6172.4	7267.4	7066.5	8312.2	6332.8	4722.7	4376.7	4673.1	5307	4609.1	8033.3	9151.9	6914.1	11629	16121	8984.5	6569	8966.5	10594	9097.4	14200	10381	14242	15517	10392	10853	11491	10184
E8NHI0	7397.4	6074.1	5735.5	7785.2	5813.6	6879.3	5572.6	3367	5410	4470	3980.8	3998.8	2604.5	2140.5	2619.1	3034.8	3073.6	2167.9	2677.9	3162.6	3027.4	1568.1	2074.4	2316.9	2907.6	2100.4	2628.9	3630.1	3031.6	3542.2	6177	2548	4249.1	4859.8	3091.8	3302.4	3886.1	1607.6	3273.1	3534.5	3164.1	4529.3	4403.6	3232.1	3153.2
E9AK58	31392	31993	26920	32238	30756	27645	33387	25694	27222	26044	23124	21385	20432	18473	16087	20861	18496	18944	20545	21492	19411	18060	19166	16268	22754	19390	18976	22414	21308	21713	32058	28156	23198	27812	22322	26024	31562	27089	27244	31732	39043	27578	32630	28055	36222
E9AZ81;E9AZ83	7098.7	6440.7	6193.3	7716.2	5605	6501.2	6665.5	5653.8	6411.1	6278.7	6376.5	6189.1	7961.9	8361.6	8449.1	7682.7	6652.4	7022	7113.9	7187.1	7124	9122.7	11442	10770	10270	9165.1	10640	14459	12894	15700	18564	14551	18181	18627	15954	17265	18530	16138	17964	20856	20487	23908	22691	20880	20605
E9ARX1;E9ARX2	12937	13278	14594	15653	12260	14881	11766	8703.6	13376	11952	12329	12206	12763	10413	14075	13763	13194	11913	9949.4	12364	11611	12520	15402	18228	17951	11924	19484	13080	12987	15833	18842	10219	17802	18979	13419	16818	17032	10882	17522	15920	13255	18465	17202	14230	17688
E9B3G8	8683.3	10061	10068	11222	10275	9048	8213.9	7218.7	8814.7	6405.6	6554.8	6573.6	4580.2	3994.8	4121.9	4407.4	4662.4	4327	5171.5	5276	4818.1	3975	4448	3835.8	4320.9	4181.9	3779.6	5684	5562.7	5959.2	6604.7	8181.2	6616.2	6031.7	5807.6	6272.2	6117.4	8014.5	6519.7	8324.2	9221.9	7288	7121.8	6798.8	6867.7
E9ARS2	12544	13852	13977	13895	15518	13487	12566	14692	13586	13193	14079	13945	16958	17856	15836	14635	15172	14978	14560	13845	13350	16378	16292	15650	16421	16539	14679	11730	12626	11985	12560	14657	11801	13139	13784	13319	10677	13653	9854	10316	12122	10336	10940	12110	13457
E9B396	13629	15787	15541	17095	15900	14799	13810	13401	14364	10651	11176	10717	7406.7	7490.2	6849.8	7327	7941	7438.1	8658.3	8774.5	8730	6304.6	6620.9	5975	6936.9	6834	6663.3	9466.3	10321	10476	11909	13132	10649	9894.5	10023	10165	10520	13691	10929	12633	14876	12032	11546	11037	11948
E9AKA7	9383	10926	8179.6	8248.9	9118.8	7319.1	8393.2	10222	10741	8468.6	12325	11121	8990.6	9247	8523.1	8425.3	9964.4	9712.9	11328	10450	10104	10242	9361.4	6427.5	7416.5	9089	7319.4	9524.6	12513	11015	7651.6	12176	11251	10014	12118	10026	8556.9	10297	8837.2	8697.4	7685.5	7099.1	7526.1	7931.3	6757.8
E9AVM6	11321	13491	8560.6	13291	17456	17937	9928	14085	16715	8322.1	7349.7	9181.9	4777.6	5779.7	4234.5	4964.8	5909	5565.6	6553.4	6499.1	6340.9	5006.1	3321.1	3631	3416.5	4498	3251.9	6051	7009.9	7300.4	8328.9	13849	6447.6	5592.9	6946.2	11716	5881.2	18609	6141.4	13032	15417	5963	6408.3	8239.1	10214
E9AKR8	3045.8	4001.2	3180.2	6330.5	4470.3	3970.7	2707.5	2255.9	3409.9	1913.6	2611	1986.6	1070.1	1032.8	1136.8	1231	1288.4	1221.7	1575.7	1573.7	1495.9	897.04	1000.4	778.44	1046.2	910.39	863.43	1395.5	1772.8	1331.7	1755.2	1814.7	1548.1	1716	1490.9	1692.5	1437.2	1366.5	1734.3	1924	2029.2	1761	1594.7	1615.1	1565.6
E9AW04	11696	10858	11469	12643	10578	11206	11974	8982.6	8936.4	13799	11528	12025	12852	11659	12435	13698	11732	10800	13817	12047	11210	11348	11903	12053	14484	12219	13187	16506	15129	15138	14839	12341	16782	17679	14377	14165	24940	17282	23223	30023	25831	27659	24795	19288	23299
E9AVR1	5374.3	4784.6	5529.9	5111.1	5646	6242.1	4878.1	5517.4	6087.7	6924.5	7831.3	7835.8	10822	12032	10518	8425.9	8787	10912	9456	8612	9995.3	14053	13611	12229	10242	12172	12275	8141.3	9908.7	8713.5	8901.3	14486	10471	9053.7	10448	12060	9915.3	17024	9540.5	9692.5	12888	9233.9	10539	12330	13259
E9AUB1	5420.2	8126.9	8343.7	7719.8	8061.2	8129.1	7877.1	7689	7522.7	8742	9610.3	9433	11485	11501	11263	10015	10437	11135	10557	10415	10224	13032	14720	14215	11341	11732	12664	9240.2	9808.5	9963	11423	12186	12307	10828	10029	10677	11225	11394	11103	12505	13003	12022	11951	11113	13413
E8NHJ8	14773	16055	15942	16603	14579	18031	14733	12683	11850	11371	9474.6	9861.2	6314.1	6674.6	6849.8	7271.1	7379.1	6635.8	6378.8	7653	8853	5326.5	5374.6	5462.7	7767.8	6361.7	6306.7	9374.7	8586.9	9600.7	11931	6577.9	8750.8	9157.5	8666.3	8558	9380.2	9016.9	10586	10062	10240	9268.8	9063.5	8893.1	8569.9
E9B6X6	16261	17668	17313	17754	17623	17329	17620	15832	15695	13132	12726	12969	10143	10070	11568	10173	10048	13656	12598	10778	12070	10330	8318.8	7218.4	10429	10865	9798.8	14955	14302	13697	17330	17458	15800	15338	14162	14748	15163	16801	14821	16778	13715	13877	15194	16366	15938
E9AZT9	5330.2	6346.9	6170.1	7223.5	6576.1	6212.6	5743.8	5537.8	5795.3	5703.9	6210.8	5868.3	7432.6	6535	6536.8	6146.2	5974.5	6143.2	5726	6000.7	5998.9	7897.6	8353	7728.4	6690.1	6263.3	6451.9	5519.3	5780.6	5329.2	7104.1	6981.1	6410.8	5734.6	5261.4	5398.1	7232.5	7015.8	6642	8868.3	8882.6	8146.5	7109.6	6647.8	6858.6
E8NHK6	4072.8	4763.7	2628.1	5220.7	3242.6	2420	7292.1	3541.3	4391.8	1769.2	2115.5	2077.3	1694.2	1379.7	1054.5	2355.2	1961.8	2147.5	1487.7	1878.3	1735	1864.4	1574.3	1370.5	2095.4	1880.8	2034.1	2448.1	2420.1	2449.2	2840.5	2761.3	2344.4	2751.9	2286.9	2240.4	2852.2	2820.1	2310	1955.1	1847	1897.6	2695.8	3050.2	3164.2
E9B573	10193	7182.2	7866.2	7869.7	7577.6	8474.1	8836.5	7419.2	7025.1	11144	8094.9	9561.4	12098	10739	12429	9774.9	9773.6	8631.5	13267	10911	10699	11429	10303	13420	9098.6	8685.8	8235.5	11993	9723.8	9757.8	10017	7193.7	8521.1	9530.6	8596.3	7416.4	6027.6	3492.7	3842.3	3318.1	2799.6	2912.2	4374.5	4455.2	3705.6
E9B106	7445.3	2541.4	3212.9	1604.3	2191.2	2549.9	1365	2273.1	3185.7	13195	11376	12542	14415	15280	15643	16678	14847	16408	22184	20125	20967	17619	14548	17537	18688	15881	15855	32245	28631	30194	21759	24228	23816	28357	30014	25679	22781	25890	21922	17880	16957	20149	20063	24045	22672
E9ARS4	6050.8	8965.4	6142.9	8238.7	7301.1	6858	4638.2	6282.6	6678.7	3243.5	5103.5	4589.8	1965.5	2112.3	2055.2	2059.5	3027.2	2834.5	2959.7	3373	3558.7	2244.5	1465	1241.6	1409.2	1821.1	1805.7	2904.5	3507.9	2870.4	2642.6	6552.3	3590.5	2446	3300.9	3693.3	2153.3	5170.7	3805.2	4590.3	5743.7	4088.7	3138.8	4641.4	3527.2
E9ALP9	10690	12036	12436	13416	14519	11510	12180	15800	12353	12917	16053	12803	17515	18857	13493	11997	13661	13663	15083	14328	13608	21726	20075	17409	10553	15106	11464	12965	14179	10887	11570	21384	11438	10937	14118	12910	13186	24312	13958	19100	20303	14796	15073	14457	15793
E9AW91	17388	14002	13149	14200	13602	13788	12990	14574	15562	13717	14373	12955	14696	14779	12985	14352	14166	12131	13803	14306	12763	13693	15188	13874	12434	13862	13392	14556	13154	12764	9434.5	12951	12807	15726	13140	12303	14977	13058	13976	14068	14787	14903	16024	14554	15544
E9APE6;E9APE7	12505	14506	12235	16008	13745	12206	12123	11036	12071	10712	9428.4	9543.9	7868.1	7381.1	7543.9	8171.2	8268	7512.5	8816.9	8802.2	8465.8	6680.1	7356.7	6365.2	7780.3	6686.5	6943.9	9333.7	9459.3	9474.4	9066.8	9692.2	11103	9338.5	9476.3	8714	11732	8979.7	10918	12334	12496	10665	11668	11850	11724
E9AQA3	15570	18685	23873	27677	18316	17284	14815	16732	17381	24423	34298	19140	24791	14142	22555	24602	25292	26517	21167	26392	16899	3164.4	25561	22783	20412	16416	23557	24488	21793	22989	23849	27488	21573	29219	24543	26817	24711	4186.7	26286	32458	28464	31708	26314	29745	28838
E9ALD8;E9B569	18202	21612	18969	22116	20472	18388	20390	16137	20387	13612	15344	15544	9975.4	8743.2	9163.2	10025	9322.3	9549.5	11678	12071	11751	8506.2	8322.2	7572.2	8644.9	10592	8624.7	12964	12090	11582	13031	12568	11764	13147	12067	10281	12480	14918	12573	17828	16667	12884	13188	15840	12787
E9AYZ5	3576.1	3341.1	4199.3	3299.2	3718.1	3773.8	3595.9	3750.7	3894.7	4436	4927.9	4957.3	5602.6	5815.9	5745	5579	4971.8	6359.5	5146.9	4371.4	4693.2	6165.1	5239.7	5596.7	5709.6	5962.2	5250	4199.9	4875.6	4309.7	10342	5888.6	4621.2	5496.7	4606.6	5324	5626.8	6561	6141.6	5140.6	5577	6704.1	5380.6	5765.7	7184.9
E9AYV1	2652.6	3093.7	3319.1	3393.8	3391.4	3081.3	3604.3	3493.7	2706.4	3611	3768.8	3832.9	5637	5579.4	5260.7	3931.7	3918.8	3896.2	3998.8	3954	4024.7	6982.2	6034.5	6651.3	4452.4	4417.1	4397.1	4807.6	4411.8	4533.5	4171.1	5082.9	4704.9	4840.8	5231.3	4658.7	3957.3	3912.4	3664.4	4018.3	3834.3	3837.5	4098.8	4221	3921.7
E9ALB6	17352	25224	24635	27525	24283	23371	17624	15086	19103	16160	13037	14723	13915	13921	16391	14324	13360	12075	11935	13912	13352	16140	12999	14536	14194	12141	12159	15621	14309	16202	26764	20705	19819	15657	13356	13163	24585	13218	20165	26080	29338	32923	17045	18489	23684
E9ARS1	13257	12654	11585	12610	11219	11536	12301	10689	11559	10948	9312.8	9466.3	7415.4	6957.3	7438.3	8996.8	8225.9	7429.3	8240.7	8293.5	8700.6	6655.9	6056.1	6140.6	7858	6814.5	6720.2	14438	12362	13911	16317	10735	12296	14404	11999	11601	14083	9843.5	14289	11848	11180	13237	13996	11870	13437
E9AP81	18835	19005	17126	21709	15895	17879	18902	13094	17114	14100	10674	11532	7469.4	5867.8	7778	8504	7514.7	5629.9	6901.1	8832.9	7887.1	4740.1	4328	5359.3	9001.6	5049.2	5129	12647	9419.5	10597	16882	8429.6	10291	12773	9525.4	9618.9	13513	7332	12284	12006	12470	15268	14058	10405	11134
E9ASX7;E9ASX8	5056.2	5828.1	5358.7	7076	5937.1	6923.1	4363.9	4286.6	6171.5	3802.6	3954.4	3494.3	2588	2814.8	2720.3	4332.3	3253	3535.5	2436.6	2758.2	2657.9	2480.6	2624.5	2342.3	3631.8	2906.2	3653.7	5705.3	4844.1	4995.6	8887.4	6113.6	6399.7	6426.2	4719	6424.7	7615.6	7674.1	7642.7	9744.9	9171.3	9218	9451.2	8859.1	8296.6
E9AP01;E9AP02	13421	13059	21310	7538.1	11712	17583	12511	36512	29256	64205	115260	105630	418240	593940	488370	146750	185380	264640	170420	175360	220530	998970	907470	889000	302160	513920	463300	106720	150390	105530	182320	644640	496860	165770	312880	333390	90649	158200	83982	296690	393960	342050	170040	240360	241220
E9ASM7	7617.4	10349	11238	10677	9640	11278	9158.3	8310	6023.4	7791.9	5978.6	6567.5	5298.7	2733.2	4271	4727.9	4075.5	4403.2	7027.2	5837.2	4174.6	4447.6	2765.5	3418.8	3636.6	3851.5	5039.9	4331.4	6015.3	4600.4	5638.4	15703	9191.8	4171.2	6554.2	8878.9	5084	13019	6663.1	14483	15445	9297	6348.7	12299	10508
E9ARV7;E9B2G6	3588.1	4000.5	3540.5	4310.5	3477.9	3875.8	2746.3	2708.5	3682.8	2358	2398.4	2457.6	1876	1642.9	1639.5	1914.8	2052.9	1916.7	2043.7	2228.2	2139.4	1260	1945.6	1663.6	1849.3	1845.2	1857.9	2447.3	2537.5	2634.4	2468.8	2537.9	3754.4	2644.8	2249.2	2933.7	3997.2	2226	3552.2	4816.3	5141.5	3892.8	4256.5	3379.6	4148
E9APZ2	5195.8	4906.3	5893.7	4620	4928.1	5203.8	5047.8	4365.6	5144.6	7485.3	7069.4	6392	9775.1	7842	8870	8066.4	7320.7	6920.3	7577.6	7705.8	7698.2	9197.3	8601.3	10188	9207	8305.2	8584.8	9135.9	7881	9187.8	10534	6059.3	8556.6	9326.9	8190.4	7798.4	9386.9	4936.1	7590.2	8456	7541	8791.6	8706.6	8492.6	7879.7
E9AUF0;E9AUF1	10388	10601	11364	11390	10148	10250	13486	8833	10153	11682	8554	9068.4	10638	9606.4	11008	11391	9560.7	8801.5	10536	11125	10028	9737.6	9274.4	12893	13091	9737.5	12390	15372	12572	15052	15362	9782.8	16609	14905	12652	11133	17946	10067	18032	16025	15524	20681	17914	14185	15378
E9ATD8	9333.9	8496.2	7621	8186.4	8137	7902.1	9948.5	6232.1	7817.2	10558	6740.5	7784.7	10584	8242.4	10358	11998	9520.5	8491.4	10865	11145	8844.6	7884.9	9157	12910	14972	9645.5	12334	11460	8485.8	11862	19185	8513.6	10560	15374	9018.9	8804.5	11417	6917.7	9467.4	9976.4	10550	14141	12055	10005	8395.8
E9AKA4	19918	22223	22628	21239	21187	21590	20365	20331	20338	23727	21195	21863	22210	20024	20782	18794	19846	22338	23434	22030	20152	19169	18849	20822	16028	17856	17786	24092	23815	29091	28362	27997	22198	24150	24360	27036	16187	21648	12331	12823	9611	10762	14567	15833	14043
E9B064	9822.2	10204	10132	9863.8	10322	10564	10616	11855	10544	11195	11838	11641	15199	15703	13741	12958	12999	13339	14136	12551	12940	18235	17768	16055	14156	15659	13785	12639	13134	12249	12104	17571	13053	12888	13095	12907	13947	14362	13502	16097	15548	14157	13901	13674	15160
E9B3Q4	37806	33488	34952	39588	33215	34435	35867	26379	28111	24551	20295	21089	12615	12708	14635	16241	15751	13314	16505	16593	17702	9654.4	9798.4	10874	15640	10703	11536	22656	18553	18591	24437	16461	18835	20830	18002	17354	19005	14538	20621	20460	20976	21443	20464	16648	16962
E9B215	12379	10827	12024	10774	9444.6	10392	10399	7414.9	8741.1	13573	11192	12091	13908	13137	15181	13069	12463	10699	14190	13168	14842	11346	11890	16336	15132	12509	13703	17291	14537	18070	20244	10962	15092	16693	12832	12743	16365	13548	18493	16268	17569	19699	17345	15909	17288
E9AVH4	14826	15527	14680	14573	14966	13923	12300	12818	15463	11765	11801	11277	7600.5	6876.4	7506	8122.6	8353	8059.3	10072	9072.1	9025.9	5772.8	6400.8	5428.7	7535.7	6504.9	6558.1	9631.6	9775.5	9194.9	13509	12517	10126	11151	9600.2	9760.9	10315	10651	10679	11924	11079	9687	10717	10152	10531
E9B170	6779.7	7158.9	8108.6	7798.2	7345.6	6817.9	7434.6	7767.6	7280	6130	7255	6826.7	9326.4	9346.5	8575.3	7288.4	7507.6	7878.3	7098.8	6647.7	6935.2	11221	12512	10706	10440	9426.4	10174	10571	10696	11555	19153	15887	14858	14541	12655	12441	15395	18112	13640	16591	16746	18783	18730	18720	19358
E9AMJ9;E9B3R4	327140	133980	307060	228050	157820	349910	199490	124280	137130	334520	259820	257330	400260	225870	449460	378180	337620	218390	261010	261300	354680	237630	266980	587550	534890	267490	411080	340600	184660	315590	414570	109340	223140	378970	148930	141080	247610	51961	147770	123730	92455	200910	185850	75871	88996
E9AS15	3714.5	2472.1	2584.4	3652.8	3039.4	3791.2	3622.4	2733.8	4311.3	3806.3	3957.2	4456.9	8247.6	3311.4	5033.8	3960.5	6719.5	4832.9	7411.6	4437	4082.9	3931.8	5320.6	5416.8	2668.6	3234.9	3200.1	5574.7	4485.8	4602.8	5087.9	3614.8	4954.4	6325.7	3982.9	6088	5286.2	2874.9	4189.8	5436.4	2910.5	2963.8	2905.4	3041.9	2956
E9B1C6	12969	12604	9450	13326	10561	10305	11441	8186.4	9077.9	7866.8	6350.7	7035.5	3975.5	3724.2	3432.1	6046.7	6000	6473.7	7765.7	10338	9133.4	3627.4	3819.6	2554.5	7257.2	4864.9	4880.1	9796.4	9358	8654.6	12053	10011	11340	9622.6	8306.5	8565.6	9555.8	10228	7970.7	8711.1	9268.6	8497.8	10280	9146.4	10472
E9B4H3	1142	550.78	994.97	499.94	598.89	1039	710.78	601.83	764.08	3326.2	2827.8	3372	9318.2	9353.8	9436.2	4901	4241.3	4573.2	5832.2	4941	5858	11802	12966	15111	7874.6	9011.8	8266.7	12808	12266	13842	21352	15063	19605	15142	13486	14448	23543	19254	21725	26774	23257	29372	24304	22925	25077
E9AXU6;E9AXU7	29626	27328	25973	35370	24719	30054	29306	27067	28001	22011	17856	19341	19588	21530	22142	26387	20865	23200	20364	17962	18250	23251	22029	26262	36947	22567	25403	27526	22666	22990	57576	25430	23249	38166	24915	29457	33183	27105	28771	25353	31090	36120	32747	27760	32045
E9AN54;E9AN57	6214.4	10285	12682	14396	13103	17343	11828	8901.8	8315.1	10659	8685.2	9250.2	21468	16488	22492	14987	13491	10664	8083.3	10408	9826.8	24194	27484	33935	26303	14313	19885	8195.5	7516.8	6293	59133	7541.1	21941	16124	7552.7	7187.3	5251.8	907.17	3324.8	12716	7532.2	17642	10062	5416.2	8297.6
E9B259	14550	15288	14776	16360	15876	14156	17803	17979	14354	18545	18919	17481	21560	20922	17332	21555	18076	20741	19998	18069	17340	24656	23093	18135	21253	19882	21038	19761	18525	18786	26934	23960	18231	21417	18314	15870	20406	24535	24357	25318	22848	22069	17402	17810	20287
E9ARI8	9726.8	10969	10486	11074	10758	10351	12975	12339	11580	9330.5	8462.7	8804.3	9702.9	9956.5	10701	11062	11091	9176.4	9578.5	8444.4	9419	9388.3	10587	11504	12880	11436	10700	12210	11599	12147	13048	12144	13129	13455	13362	12514	15699	12242	15519	16945	18009	17755	18130	15009	18330
E9AQA0	10713	13963	13262	15429	14029	13532	17783	16455	14462	9681.6	9634.3	9480.6	9663.6	8701.2	9085.5	13708	13205	12532	8633.9	8169.3	8063.9	8998.8	9474.1	9637.2	13675	12946	13803	9092.3	8903	8766.4	9148.3	8631.9	8451.3	13249	10888	11732	9250.4	8242.4	7609.4	7850.3	7079.2	7853.3	12288	10248	11240
E9AVY4	18266	17468	16761	19676	14584	15643	14189	11323	15818	13422	10765	11102	7547.5	6624.1	8426.1	8527.7	8663	7120.4	8716.9	9306.8	10060	5864.4	6356.6	6347.2	8105.7	7117.4	6606.6	10837	9510.5	10018	11734	10503	10519	10641	9249.7	9645.3	11919	7557.9	11961	14998	12427	11387	14380	10824	10197
E9AS67	6858.2	5227.9	7545	5835.7	6059.4	6952.7	5970.4	5058.8	5566.9	10599	8134.7	8534.1	13374	12131	13663	11840	9031.6	10420	9589.4	11407	10419	12013	11651	13730	13490	9861.6	11400	12924	8240.1	11270	12315	5817.6	10672	12778	8352.2	6887.5	11006	5534.1	10289	8822	8220.8	10140	9676.3	8452.6	7527.3
E9AXQ9	4275.5	6648.3	7416.6	6677.8	6206.5	6526.1	5758.9	4867.9	5270.6	7875	7337.2	6500.6	5408	3896.8	4786	7458.1	7093.3	5312.7	4912.1	6384.1	6094.2	3872.2	3321.7	4119	4421.2	3096.4	3715.9	6184.2	5872.5	6911.2	6993.9	2954.3	4479.8	6244.4	4511.8	5073.5	2137.7	675.53	1619.6	1265.8	972.29	1227.1	1677	1264.9	1856.6
E9AWJ4	11458	9055.3	10912	20237	10152	11936	5415.6	7869.8	11484	6244.1	4204.8	5275.4	3545.7	5052.7	3931.2	3868	5036.9	2788.2	4064.2	3321.1	5601	3868.4	2981.6	3411.1	5142.2	3383.1	4004.2	5299.1	5810.4	5993.8	8941	7725.6	7918.9	6393.1	5825.9	3440	7904.4	4559.9	7132.2	8224.9	11456	11527	9128.4	6913.8	6361.8
E9B617	10862	11642	12269	13122	13141	11989	13175	13295	12195	14393	14703	14573	20672	21203	17820	17723	15818	20670	17570	16610	14967	24572	26020	20268	20025	22227	21670	15695	15747	15593	18941	21059	17967	17657	17918	16695	17442	19061	16383	17692	18575	16023	19073	19482	20787
E9AKK2	19220	17026	16688	17151	17317	16676	18651	19092	19561	18401	16908	17696	15251	14463	15379	19678	19198	17200	19362	18887	18416	14613	13623	14028	19684	17386	17310	14087	13616	13181	9268.9	9998.2	10717	13876	13961	12783	10593	8149.1	10936	10590	10182	11082	11946	11704	11075
E9AX41	1627.5	1672.3	1920.8	1787.5	2376	1932	1897.1	2450	2282.2	2563	2342.9	2808.9	3514.8	3536.2	2320.4	3367.3	3213.4	1998.5	3230.2	2671.4	2519.2	3502.2	3777.3	3822.1	3612.1	3178.2	2430.8	743.35	853.75	769.91	649	781.23	872.47	1150.3	967.74	840.59	746.27	684.46	622.87	645.19	664.06	647.03	891.45	456.95	829.03
E9ANK8	4464.9	3542.1	3491.8	3661.6	3713	3804	3696.8	3811.6	3587.2	4963.9	3907.3	4001.7	6611.4	5957.5	6815.8	5016.6	4468.7	4176.5	5288.9	5622.6	4686.6	5876.8	7675.7	8091.1	7418.1	6005.2	6739.2	5632.7	4977.6	6264.4	6827	4762.3	6851.9	6054.9	5142.7	4741.8	5864.9	3210.3	4924.9	4627.4	4809.5	5930.4	5787.7	6173.1	6245.7
E9B1S0	16525	15241	15343	12667	12578	12378	16060	12603	13656	21116	17334	18485	22044	20222	21504	23432	19439	18643	19188	22067	20815	21157	26366	25914	28349	20275	27017	27309	23260	25968	32146	16120	24938	28078	22542	22888	37063	19326	34420	30912	28122	34890	36373	29056	32705
E9AP80;E9ATN5	7856.4	9237	8661.4	9257.7	8530	7393.5	7484.7	7979.8	8684.2	4677.5	6382.5	5278.2	3008.4	3223.4	2759.8	3479.5	3900.6	3820.1	4727.9	3980.3	3915.3	2722	2932	2189.5	2344.5	2723.1	2823.5	4614.2	4807.8	4644.3	5217.5	7891.8	5084.8	4364.2	5067.6	5533.5	5651.4	10873	6259.8	9216.5	9321.9	6394.4	6645.4	6467.2	6623
E9AM67	5278.4	4973.5	5352.6	5175.8	5275	5143.3	4751.2	4813.2	4580.7	5998.9	5511.6	5704.5	7113.2	6505.9	6870.9	5603.9	5679.7	5460.2	6116.4	5753.2	6077.5	6143.8	6765.5	7586	5908.9	5603.6	6068.9	6480.5	6477	6839	6390	5730.1	7352.2	6038.7	6045	5549.6	7275.4	5914.5	7690.8	8110.2	7086.9	7317.7	7484.8	7052.7	6634.1
E9APX4	141410	162840	143510	143400	135170	137330	144130	123260	132880	102260	107830	110350	59053	59624	54518	64973	65341	58898	59595	72092	79836	66434	40038	45926	52739	53087	41745	78411	86731	69939	114140	140510	83492	68039	82119	104490	80636	172320	92827	105450	129460	82720	90511	101310	91097
E9APW3	14033	16943	18055	17592	17590	16717	17486	15119	15736	15217	13839	13961	14213	13049	16100	14387	13577	12471	13919	14949	15366	12219	13955	17151	16522	13825	15249	15608	15046	15981	18778	11626	16374	16345	15591	16723	16438	10393	15803	15420	18061	19623	17733	15726	16798
E9ARK6;E9ARK7	14159	11786	10267	11173	9865	10416	13189	12148	13979	11145	11819	12264	14452	14636	14037	15211	14481	14622	18416	14483	15422	17233	17483	16003	19124	20411	19036	15238	16439	17049	17212	17509	20146	18746	19716	19413	24527	22914	29362	30525	31894	32008	27121	29416	31595
E9AKB4	10349	9349.8	9755.6	9889.3	10074	10645	9946.1	9800.3	10370	11175	11971	11230	13653	13917	13992	11363	11528	11543	13562	13061	13007	12818	13824	13992	13384	12619	12709	12815	12840	12526	13766	13258	12733	12321	12569	11416	10942	10927	11225	9662	9820.7	11467	9242	10002	10062
E9B1D9;E9B668	23817	23619	25497	29662	21440	26597	21144	20021	24451	19798	20808	20607	16537	13585	15300	15604	15719	16259	17124	17301	16109	11372	14303	11293	13845	12506	14226	20061	19157	21842	24635	18939	24885	21954	19262	19367	23644	19859	24296	27896	27528	28911	25894	24507	26559
E9ATH3	9760.6	13010	10087	12576	11248	10530	11703	9852.5	10658	8607.8	7659.3	7980.6	6397.1	5576	6392.6	7644.4	7697.2	6768.6	6930.4	7279.2	7459.5	4933.9	5197.8	5968.9	7205.3	6539.3	6453.7	7037.5	7304.2	7414.7	7452.5	7866.5	7485.1	7399.7	6992	7116.7	7181.5	7398.8	6991.2	8911.4	8359.4	8178.4	8073.3	7244	8481.1
E9AXM1	4900.8	5889.6	5365	5120.8	5770.8	5305.9	5189.3	6005.1	5052.9	5055	6047.8	5910.7	7408.1	7616	6300.7	5902.3	6010.6	6515.8	7155.9	6283.8	6585.3	8264.9	8952.8	8142	5660.9	7469.3	7111.1	6045.2	6685.8	6373.3	5440	10379	7095.5	6012.9	8403.9	8375	7234.5	8683.8	7946.7	8858.4	10940	8193.3	8770.4	9543.5	10777
E9AQ29	25697	34375	29085	27919	29651	33153	34884	36115	30538	32833	36667	35732	48466	51778	44119	42119	39065	41984	36486	39076	40590	67590	58118	56982	53911	53417	53674	41161	45150	39779	63600	64557	50347	45666	45218	46665	48083	64228	50018	54179	61551	49849	52060	52152	52096
E9AYX8	6482.8	4979.7	5465.2	6347.4	4111.5	4736.6	4387.9	4238.9	5326.4	5571	4807.3	4725.1	4336.3	4473.7	5239	5626.1	5241.8	4738.4	4327.2	5387.6	5328.5	3353.6	4418	4696.3	6084.3	4321.2	5726.5	7837.9	6005.5	7633	11857	4654.9	7690.4	6696	5921.7	6988.8	9039.2	5971.9	7063.5	8552.2	7466.1	11031	7822.3	6554.9	8068.3
E9AYA4	2723.1	3608.6	2871.9	3386.1	3326.7	3120.5	3268.4	3372.8	3097.4	1890.2	2021.6	1680.9	1501.4	1760	1364.5	1363.3	1705.4	1737.7	1723.1	1488.3	1398.6	1239	1471.5	940.23	954.76	1187.6	1079.1	1591.3	1861.1	1698.2	1137.2	2287.5	1618.7	1486.5	2158.7	1904.5	1731.2	1845.3	1111.5	1326.2	1784.4	1273.7	1165.1	1807.3	1920
E9AS96	3121.6	2603.4	3009.3	1782.4	1652.4	2263.7	2248.8	2144.3	3639.4	3382.3	3828.9	4240	7787.9	7998.5	9486.6	4690.4	5424.3	6575.6	3824.2	5686.9	9644.2	9988.1	11726	12450	11905	10407	12886	8922.3	11305	12392	25241	15276	17812	13351	14173	13991	23468	18217	29881	25318	31651	38877	26344	23349	25090
E9B6L3	9145.5	9624	10056	10599	10675	10002	10209	9800.3	9295.6	10738	10937	11082	14305	13471	13575	10747	11003	10919	12963	11506	11602	13134	12363	14085	11503	12169	10255	13561	13779	15520	20632	20687	18399	15671	14500	14279	18548	20326	19917	21889	22031	22490	17812	17753	19167
E9B6Q4	6947.5	11107	8893.8	12100	10745	11073	7508.8	6817.4	10748	5297.1	6275	5960.7	3089.3	2991	3370.7	2972.5	3790.6	3595.6	3853.9	4198.1	4612.2	2779	2623.8	2630.9	3015.8	2879.1	3131.3	4840.6	4913.6	4403.6	3444.3	5156.8	5687.3	3667.1	5400.1	4982.2	4898.5	4093.1	5693.1	8353	9327.6	6553.4	6811.3	5158.8	6079.6
E9AT43	9807.6	13417	12823	13246	13498	12710	12226	13525	12674	11618	14807	14113	17747	15689	16976	13905	13974	15185	15148	14108	13920	18556	21743	19623	14800	16249	16837	11966	14102	13732	12624	16827	15378	12746	14667	14784	13481	13745	12860	13216	13996	13132	15028	14986	13802
E9ANP0	13477	20519	19760	17535	15274	19411	15744	11106	17242	17046	17116	16864	8445	8365.8	9157.8	10339	10301	8242.6	10490	13464	14221	7546.8	5921.4	6321.8	8779.4	7500.8	5847.1	13246	14127	11875	9619	15973	10776	11820	11446	12525	10517	15004	11976	16627	18060	8287.2	13566	11398	9841.2
E9AZL5	130680	195530	151340	158690	167000	159440	162150	148690	171500	101290	112350	126970	64795	75262	54788	64501	76795	70018	87703	85478	99952	74846	51567	51118	47369	71537	53356	80521	104390	87483	83998	235650	96633	77382	110070	136590	97371	252570	108290	151310	195030	105430	93246	129970	122620
E9B4R2	6967.5	11759	12974	8768	9919.2	10866	11143	9641.5	9535.4	13255	12377	13850	20171	16784	19321	16156	17561	13944	16500	15025	15627	21277	22695	25825	16531	19127	24694	12157	16822	16773	7405	17625	19076	15937	17559	18237	17514	15794	16250	18641	22958	20995	21581	18370	19585
E9B493	20763	21568	19890	22167	22279	21205	21762	21090	20030	21295	18287	19533	23723	23835	23278	19857	21197	19374	22476	20204	22346	23489	23448	23571	24121	22721	22509	22190	21974	22771	24187	23587	20350	22217	21967	21198	18943	16479	17266	16789	16780	17556	18663	16509	19483
E9B4G7	10185	9520.7	9131.9	11460	8911.2	10956	7882.7	6576.7	7758	11027	9142.7	9695.3	9171.5	7498.9	9024.7	9923.9	8994.3	7112.5	7821.6	9553.8	8692.7	8390.6	9016.4	10446	12697	7814.5	9959.4	9421.1	8093	9487.3	10387	5345	10071	10553	6824.3	8586.4	9516.8	4463	7236.9	8797.4	7346.9	8704.4	8287.7	6125.4	7028.8
E9B483	2844.2	4505.7	4128.7	3117.7	3151.9	3926.2	2827.8	3387.4	3864.1	4631.4	5087.2	4337.1	4513.1	4022.7	4218.1	3779.8	4107.9	3737.2	3625.6	4535.1	4929.5	4917.5	3124.9	4759.6	3484.4	3652.4	3512.6	4819.3	5195.3	4399.9	4639.2	3337.2	3557.5	3919.4	3937.8	4501.7	3204.3	2489.3	2570.6	2662.2	2014.1	2030.6	2416.8	2685.6	2398.2
E9AXQ3	7684.4	7599.1	7844.5	8179.9	8694.5	7972.3	7597.3	6864.4	7731.9	8198.9	7172.4	7091	9682	7614.9	8089.5	8100.5	7272.8	6391.9	7608.7	7419	6472.3	7371.5	8629	9648.4	9548.4	7124.7	8146.5	7027.1	7016.5	7483.8	8466.6	6109.6	7091.5	7899.6	6976.5	7075.7	7598	5180.8	5462.9	5618.6	4770.6	6606.3	6639.5	6018	5676.7
E9AM28	10087	9782.4	8913.9	8437.9	8685.5	8492	10184	9981.6	8491.6	10151	10033	10687	9609	10406	10270	9208.1	9627.6	8638.7	11240	10312	10563	10179	9466	8853.6	10649	10987	9088.4	12260	11085	10596	10019	6764.4	8692	11338	10705	8642.5	10915	8231.3	12099	10083	10041	10268	10767	9485.1	7878.9
E9AVQ7	7730.9	8255.3	8958.4	7974.3	8946.6	9603.3	7757.5	8731	9097.8	12674	11539	10645	11480	11160	9890.1	10147	10782	9863	10902	10355	11024	10390	7988.3	9541	9308.7	8861.7	7881.4	10386	10299	9953.9	10990	9477.6	7074.1	9105.4	9883	9785.8	6563.1	6124.3	4738.9	5587.6	4974.6	4073.8	4834	7248.2	5249
E9ANZ0	30945	28958	31296	31581	29824	28171	36793	30919	33364	29850	24767	26421	32782	26933	33949	39353	32660	33130	29595	27849	25036	28543	32995	34404	46993	37987	43148	35329	30111	34908	35076	20170	34063	45424	38257	33147	39850	23961	33773	35622	33833	41254	48852	41833	40550
E9AQ94	10300	8460.1	10631	9969.9	7204.5	10914	8498.7	6322.4	8003.6	7501.4	6344.2	6281.9	6154	4549.9	5375.7	6641.1	5737.7	4768.6	5661.2	5372.1	5783	4431.6	4412.8	5853.7	7697.9	4844.6	6287.6	8204.5	6126.2	6978	11204	5440.5	8698.6	9171.9	5998	6607.6	9499.9	4770.9	9293.7	10011	8795.2	10141	9724.9	6798.2	9622.4
E9AQN5	7319.7	8676.2	8779.9	8843.1	8278.1	8333.5	9121.4	8405	8758.4	8622.5	7384.9	7268.5	8528.3	9434.4	10930	7959.4	7858	7962.4	9170.4	7972.8	8700.5	7785.4	9546.7	9732.4	9285.9	8665.8	8957.3	14493	12980	13196	27983	19135	17773	21545	17059	14497	21828	21598	25354	30714	29403	31231	27562	25371	28092
E9AKB8	5176.9	4998.1	5338.3	5945	4889.4	4630.8	5549.7	3798.6	4198.7	4322.4	3641.8	3921.3	3066.5	2538.5	2992	4228.3	3794.8	3025.3	2830.5	3360.4	3125.2	2246.2	2560.7	2858.2	3618.1	2693.7	3535.1	3556.1	2889.3	3880.2	3595	2148.8	3107.5	3859	2822.4	3166.3	2880.3	1733.2	2458.5	2331.4	2316	2587.1	2990.1	2600.9	2411.8
E9AKM9	9111.5	4526.6	9182.9	6227.2	5264.2	9706.2	5929.5	3449.5	4541.6	12960	12583	9677.1	23717	16122	20160	16820	13375	13738	19714	14813	11123	22910	20167	31065	18028	15564	18515	20369	16042	16019	20047	13359	26634	19658	15246	16669	28414	15104	30401	38765	37025	34010	30005	22921	27676
E9AQQ4	6883	6295.7	6472	6411.3	6567.5	6546.9	6707.7	6322	6420.4	7826.4	6518.9	7706.8	9087	8802.5	9205.7	8286.6	7496.6	7523.8	8594.3	8234.9	8989.5	9266.7	8341.9	10025	10947	9093.9	9153.6	11751	10157	12101	15726	10650	13265	13434	11553	11436	14096	9911.2	13474	17243	15703	15969	13417	13337	13421
E8NHG6	13288	11564	13981	11277	11447	13033	11699	11158	11916	19560	16533	17011	23757	20971	22665	21419	18446	17700	18325	19357	19783	20122	23693	26969	25678	18802	22638	20826	17957	20914	24704	14323	20426	22225	17686	18278	21766	13335	19465	18152	20843	22627	21524	16429	19832
E9ASX8	16471	20912	17196	19162	19439	18077	20788	18914	19230	13364	13483	13803	11466	11963	9500.2	12813	13687	12357	11260	10392	9794.9	13331	9880.8	9328.4	10500	12151	10043	19455	21843	17444	19442	35128	18598	17527	18810	22505	29708	49247	28049	36412	39235	27509	28879	31167	29464
E9B5R2	51607	47381	40554	40510	38898	42520	44196	32440	41093	29983	30614	30152	20717	17399	20123	23102	23852	19729	25163	24475	24929	16426	18891	18318	24132	17288	20438	32780	31395	27427	39890	26899	31218	33042	28076	30122	29857	29031	29652	31034	34199	30720	29775	31885	28573
E9ATU4	11472	10128	9862.2	11677	10212	9937.5	10974	9087.9	8670.6	8667.3	6999	7582.8	8006.3	7515.4	8083	8509.1	8112.2	7132.9	8716.1	7703.1	7504.6	7149.2	6840.9	8217.2	7672.8	6920.8	6485.3	10708	9093.2	10144	10747	8495.5	9208	10444	8483.9	7441.6	8124.9	6015.2	6450.2	5017.3	4508.5	5249.5	6903.3	6607.7	7021.3
E9AW42	2699.3	1947.4	2219.6	1917.2	1808.9	2256.3	2150	2314.8	2237	3828.2	3453.3	3145.7	5730.2	5218.3	5447.8	4766.7	4602.2	4742.7	4828	4839.6	4883.1	6897.9	7290.1	6640.1	6877.2	6553.1	6852.8	4571.1	4390.5	4518.1	5613.8	4804.2	5033	5305	4665	4592.4	5569.7	3592.3	5635.3	5410.4	5276.5	5321.8	5681	4801.2	5465.3
E9AST4	7036.9	6099.6	6593.1	6163.3	6039.2	6626	7680.5	6197.6	6639.7	7934.2	7043.4	7554.6	10065	8413	9295.8	9318.6	8261.8	7996.6	8776.7	8612	8206.4	8159.4	9257.8	9874.4	10333	8653.5	9670.5	10516	9080.6	10746	12337	7496.5	10998	11430	9120.9	8820.3	12343	7012.1	11365	9854.7	7900.2	10601	11469	9472.3	11214
E9B478	13695	17578	14763	16929	16031	14617	17523	15799	14692	9819	10512	10094	8035.1	8077.8	7305.6	9736.5	9323.8	9290	8350.6	8138.4	7393.4	7653.1	7401.7	6591.7	8480.3	8574.9	8368.6	12171	11370	10684	13066	9471.8	9957.3	11577	11154	11253	13483	11342	10940	11779	8071.3	8914.9	11587	11276	12542
E9AN53;E9AN56	879.08	839.84	1146.7	831.21	766.52	1206.4	1141.9	1152	1280.2	1211.2	1347.7	1723	3943.1	3934.7	3898.2	2176.3	2724.3	3979.7	2422.8	2254.9	3303.2	8441.4	9393	8698.4	4867.5	4444.5	7527.7	3521.9	4821.9	5654.4	3347.5	11424	8840.8	4562.4	7202.2	7444.5	16425	14524	13165	24157	33648	24929	13928	23559	25651
E9B4Q3;E9B4Q5	70429	95282	78566	91273	79841	79166	76284	73338	83078	51975	54539	53682	31836	28682	30386	35520	43136	36084	29598	34004	49610	34863	19614	25478	34319	35441	32280	43336	53864	49926	50774	65370	44649	40679	45793	52331	51325	61350	60577	61608	63546	56044	49074	59104	53368
E9B4I1;E9B4I3	8652.6	4405.5	6030	5897.2	3412.2	9736.2	3012.1	2481.4	3940.9	7631	8893.8	4401.7	14861	7439.8	22167	8360	14284	8189.9	9026.9	14403	9069	8169.6	16017	36205	23721	6884	23108	40652	29999	42898	87492	21242	57982	47948	22703	58584	75998	15039	56705	77174	63060	101280	65317	37784	42591
E9B549	23006	21451	22571	22259	20824	21726	22344	21514	16050	24422	21497	23212	26802	26647	23371	23212	21573	19553	25741	23151	23972	21591	19102	19184	19300	22033	18007	24710	23651	23778	21580	24050	21165	23078	22127	20570	22147	22243	18127	15296	17285	16456	19376	19481	20925
E9B5Z7	6660	5592.3	6429.4	6769.9	6840.4	7871	5845	5774.1	6624.2	8014.8	8089.3	8166	14586	13305	13879	9797.9	8848.7	9271	8875.2	9233.3	9334.5	14699	17057	18496	13862	10947	13354	10036	9652.1	11032	15320	10571	13641	11873	9685.7	10080	10513	9468.8	9610.9	10386	10305	12040	10394	8993.2	9928.1
E9AN39	17070	14928	16874	15183	14311	16673	14893	13811	14526	14912	13209	14328	15050	15028	16561	16296	15161	15532	14282	13386	15285	14597	15947	17399	20020	17147	18167	19611	18476	20660	29656	18928	22406	24828	19630	21004	27322	24049	28389	28768	30010	30939	28570	26138	29914
E9AZR7	15459	17430	16680	16959	17460	16398	13481	14689	18471	11478	12033	11148	6746.9	7046.6	6786.3	6729.1	7991.9	6830.2	8341.2	9219.8	9882.2	5858.9	5134.4	5168.2	5487.8	6453.3	5595.6	8586	10254	8708	12317	18801	12008	9503.8	10096	10213	10203	12466	12778	15189	15391	11891	12236	13244	10644
E9AJG4	28898	25037	23447	28654	25435	26007	27582	23438	22460	20750	16995	17243	15579	14004	15702	18451	17860	14049	18557	16483	16763	13394	15046	14203	18003	14802	15105	19172	16959	17748	24003	14824	17964	21294	16181	15949	17826	12789	17448	17021	16702	18539	18205	16220	17895
E9AV90	11852	12752	12099	16808	13317	13980	9276.2	9519.2	11108	9361	8767.5	8720.6	5796.1	5232.7	7043.5	6652.2	6280	6165.4	5742.6	7945.8	7714	5017.1	5771.5	6173.6	5919.7	5362.2	7675.1	8797.3	7569.6	10160	12154	9976.3	9450.3	8898.7	7478.6	8895.8	9443.3	10174	11038	11694	11596	10176	10563	10149	13487
E9AXG9	11866	14512	13690	15396	13688	14993	10884	12112	13438	10632	10660	10083	9974.7	10300	10067	8431.6	8572.2	9604.3	10307	10025	10913	12211	10188	10068	10013	9086.8	9027.1	9011	9784.7	9772.3	13516	15093	10494	9020.4	10053	11035	9391.2	11234	9102.7	12653	13905	11493	9876.3	10957	12279
E9AUZ2	10296	13295	11097	11099	11545	10304	13083	11211	10891	13067	15251	14319	16113	13539	12979	14780	14332	13898	15470	16145	13256	18332	18498	14090	15730	17778	16035	12774	14637	13596	10373	19343	14079	13336	14259	14965	14276	20740	13324	15763	18037	14175	15070	15391	16288
E9B5J3	29314	36227	30709	25923	29703	30433	29432	30728	33677	24353	24919	25848	24405	26439	27582	20344	21644	21921	19443	19699	27723	30359	28315	30979	25215	22952	23090	29381	27966	27253	28133	27861	32269	26079	27429	26474	34719	24754	34646	42567	44375	36897	36802	35513	34215
E9B1V7	12703	20393	14331	19117	13047	13725	15732	11056	21197	16408	16515	19429	19185	26861	23861	19336	21765	26979	26397	20974	25686	4856.8	22924	18025	20652	22879	26237	13239	18028	15991	14700	17273	20103	14823	16567	18661	17505	17934	17319	19102	18775	18037	14920	21012	18352
E9AL16	4405.7	5256.8	5416.7	4926	5380	4784	5411.3	6703.3	5331.2	5586.4	6709.5	7053.3	9312.7	10474	8665.9	6930.7	7789.5	9489.5	8885.6	7347.2	8529.8	13652	12852	10921	8584.3	11581	11180	6229.6	8296.6	6965.2	4904.4	13079	9118.5	7301.4	9118.1	9281.8	9104.1	16267	8713.8	9124.4	11292	10438	9143.4	10022	11849
E9AVG8;E9B683	22959	24531	21796	24756	23446	23125	21580	20762	20598	16294	19159	18481	10712	12596	10295	11925	14311	13244	13617	14458	15246	11301	8016.4	7925.8	8619.5	11120	9464.9	15711	15994	14709	15359	27053	17139	14819	16813	17261	17028	34153	21495	31129	32703	22210	18184	19019	21937
E9ALD3	11883	10575	11029	11432	9733.3	10739	12786	11006	11832	14182	10419	12694	13423	12785	13003	18015	18770	20503	27290	24995	27022	11088	11064	13519	24438	22382	21136	23982	22363	27566	23619	23096	27378	28741	25311	26420	30078	36419	33449	34966	31024	34883	36748	35482	38333
E9B1D4	19487	20847	21479	23905	23208	23634	20022	25184	22435	21900	29234	26065	27923	28337	26842	22509	25394	31912	28081	24792	23423	32404	38307	33310	24083	31141	25995	21607	23466	24130	17934	35224	25313	25462	27933	26078	17278	39123	16524	15240	19090	15508	16675	19501	29786
E9AWJ0	36853	70858	66263	54411	71942	52978	67164	80874	58593	45437	52108	57921	53325	50349	48734	44464	48476	48535	54091	44008	50502	47149	46028	46822	36464	55835	40956	49257	55997	52943	17591	49140	38720	39323	58121	57802	25478	21596	22539	20743	24721	19346	27543	27892	28268
E9ARG4	12318	13075	14090	12861	15981	14638	15140	19704	17783	16712	19448	19554	26115	30491	26842	23871	24274	29822	26594	24353	24473	31714	32289	30138	26041	33268	31996	21931	25215	22564	16945	30437	24961	24444	29208	30745	26334	41515	29419	27855	29594	29862	28551	33966	32438
E9AWF1	1587.4	1854.8	1837.9	1784.4	1892.2	1807	1936.2	1955.8	1913.5	1994.7	2173	2248.9	3619.4	3777.6	3787.8	2304.9	2352.9	2648.4	2562.3	2536.6	2629.7	3772.9	4329	4134	2740.5	3082.4	2972.1	1369.4	1545.2	1500.2	1399.2	1464.5	1639.7	1465.5	1430.7	1479	1235.3	1067	1225.9	1220.8	1325.1	1179.4	1216.7	1225.1	1338.8
E9AUA1	15356	13951	13504	13185	13296	13397	16064	12697	11779	16055	11689	12295	14831	14238	14817	15889	13695	11445	16535	14918	14800	14583	14093	16619	21201	14509	15958	17904	14915	17249	24589	13825	19087	20005	15192	14940	18401	12124	18911	22573	22232	24752	21536	16736	16624
E9AU26	22229	15923	19807	17295	18338	20976	15435	16663	17038	25597	18892	21627	25583	27317	33648	22125	23254	19942	25271	25054	26750	18717	29169	34441	29558	23507	27046	26199	24617	26940	17760	15962	22469	25687	24145	20287	17147	11897	13490	10121	11413	12800	15078	15500	15528
E9AQ01	33311	23390	29391	28261	24759	31548	26356	28077	28527	26798	23548	24619	19620	18543	22385	26251	25386	23732	21115	22690	24007	15184	17576	20318	24382	19679	22128	30346	26821	33633	29190	16953	24027	29784	25124	24909	22179	16144	20591	17030	15851	19336	17670	15163	17780
E9AXV4	5954.3	5775.6	6827.1	6062.9	7173.7	6119.4	5858.8	7031	5909.1	8733.8	8553	8840.9	13931	15366	15134	9374.8	9348.7	10551	9074.5	9104.5	10484	15968	18779	16466	12339	12105	10720	3799.1	4593.5	4591.5	3583.3	6623.7	5489.1	4376.3	4532.1	4245.1	3943.6	7025.4	3893.5	3978.4	4524.5	3822.6	3798.8	3757.7	4391
E8NHJ5;E9AWZ6	32552	34648	35923	35958	28809	34343	30721	21074	28367	26100	20337	24546	20855	18747	22581	18913	19104	18222	19402	21308	22395	18767	17321	24477	20847	19191	19506	24438	20879	25135	32368	19951	27032	26703	20246	21913	30992	25668	30221	26024	27109	33985	26868	23320	25634
E9ARR3;E9ARR4	10874	10732	11792	11147	11273	9834.8	14543	15806	13759	15192	14896	16252	22646	24907	21438	25435	24479	22421	19096	17760	20045	24480	31294	33010	31975	32323	34856	26109	28772	28941	28777	28523	33140	36622	35540	38462	44590	30378	41871	46363	49420	45449	49248	46817	52440
E9AZE9	15117	15294	13830	16101	14127	15107	15966	11578	13274	11431	10348	11225	9615	8453.1	8451	10332	9463.5	9577.4	10067	9526.3	9845.9	9983.8	9484.7	8345.2	10223	8681	8412.7	12027	11291	11727	12700	11888	10006	11177	10453	10902	7708.7	7994.1	6224.9	6454.5	6939.4	6844.8	7542.3	7483.4	6467.8
E9AVH2	19237	21137	18735	19615	19047	19466	19143	17827	17694	16117	14712	14731	16588	18008	17007	14262	13974	13712	15287	14646	15777	18483	18886	19966	15123	14949	14990	17207	17313	18795	21039	16992	20965	16993	18163	17626	21433	17736	21123	23724	25636	24415	22802	21097	20953
E9ATV2	5669.5	6706.2	6145.7	5729.9	5238.5	5421.6	5654.8	5108.6	5250.9	7980.9	6923.9	7217.1	8488	7732.7	8209.8	8049.5	7227.5	7405	7318.3	8123.8	8083.2	7458.6	7714.5	8717.5	9598.9	7483.7	7872.9	10662	8942.5	10769	9603.6	8880.8	9684.1	10486	8205.6	7974.7	10446	7430	8751.5	9552.1	9289.2	9526.5	9233.6	8033.1	7300.4
E9B6Q7	16711	17428	17238	16688	15893	15800	16371	14953	15958	13727	11781	11847	8360.9	8578.7	9740.3	10802	10197	8525.1	9132.5	9517.8	11659	6768.8	7484.7	7310.5	11400	8433.8	8399.5	11983	12059	14088	20273	10613	14485	15935	11305	11126	10358	6684.6	14449	13698	14872	13749	12152	12429	12684
E9B178	20963	19595	18612	21431	20094	18658	20683	18201	19280	15644	14259	15328	11586	11744	11867	13587	13016	12259	13949	12475	12482	10182	10520	10135	12371	12102	10942	15628	13301	14385	12974	14698	13513	14503	14251	12481	13860	15500	13982	12539	12599	13259	13574	13441	14005
E9B433;E9B736	10056	13549	12108	14929	12784	11838	9100.8	5615.8	11490	6546.2	6396.6	7348.3	4243.7	4359.4	4143.7	4707.6	5409.4	4764.3	5224.7	5167.9	5860	3738.4	3294.1	3227.9	3940.5	4572	4289.8	6903.8	6868	6026.5	7609.8	8318.1	8786.2	6118.9	7799.2	8060.3	7395.6	6898.9	8427.3	10327	15896	10948	8827.8	8492.4	8015.6
E9ASX7	10008	11265	10735	12542	10520	11535	10253	7413.3	8977.7	10447	8641.7	7974.5	6103.2	4526.7	6266.1	10641	8493.5	6494.6	6107	6463	5653.9	4101.4	4566.5	4882.9	11273	5872.4	7965.2	12493	8415.8	9875	12940	8846.9	9103.6	13804	9240.8	10133	11274	6603.1	10018	11484	8600.3	11626	14521	7994.8	9957.9
E9B125	12803	13410	11993	12920	12198	11645	13737	10634	10954	9701.8	9177.5	9064.3	8325.6	7758.7	7168.1	10165	8932.6	8692.5	7394.9	8229.4	7508.1	8471.2	7108.8	7685.4	10575	8861.5	8881.2	9785.3	9674.6	8722.6	14060	12185	10440	11383	9730.1	9885.3	12116	12686	11004	13567	14023	11430	11686	11369	12276
E9AXZ8;E9AXZ9	24142	25893	21078	26378	22974	20394	23329	21731	21126	15578	16562	16215	10840	11333	9488.8	11698	12946	10976	15844	13809	12379	10695	9641.6	8615.3	8760	10160	8704.4	14264	14935	14372	16609	25990	15313	14958	15893	17360	18175	31121	16892	24216	26117	18400	21695	21963	21700
E9B1W4	6998.9	8520.3	9513.2	7325	7920.6	8060.3	7406.2	8285.3	7937.2	10302	12153	11293	12124	11307	12515	11618	11648	11588	12894	12829	12969	11663	13656	14655	13310	12968	14232	14314	16745	16165	11526	15261	15366	13828	15794	16392	21743	20926	22732	22672	23779	20319	21867	20928	23419
E9B5Z2;E9B5Z3;E9B5Z4;E9B5Z5	7495.3	9000.9	8160.6	10296	10024	11352	10189	9498.8	9615.1	11153	11638	12487	22221	20817	15436	14302	13152	15132	15039	15353	13990	22993	20804	23070	16052	19349	20770	13135	15998	14394	14395	25607	21923	14809	14283	15714	23187	20853	23005	34083	35615	27958	23307	22540	22652
E9ASW6	126350	117030	108770	114110	109820	116150	115590	105890	112680	79038	71256	77658	46376	45588	45124	52018	53944	44697	62143	58650	66751	43032	34462	40789	45300	45038	41098	72071	71730	79655	79661	125510	70667	67223	79889	86896	78074	125950	79152	88244	113430	83664	74419	93672	74001
E9AN01	8054.1	10005	12113	8628	9139.8	9026.6	7148.2	8404.3	8373.5	10930	14933	12775	12411	16221	14177	10607	11022	13013	14909	13884	14343	19479	20154	15675	11614	14607	13747	12125	14381	12985	13217	16382	14015	9051.6	12026	12104	13694	20357	14397	14609	16837	12232	10682	10306	13506
E9ART6	19387	24967	18501	21480	21208	19510	24379	25544	23893	16565	17904	16035	10100	10521	8662.5	13340	13887	15238	11053	10538	10849	12342	10192	9224.3	10795	11562	10847	8886.7	10947	9563.2	8525.5	13604	10251	10742	11894	12027	10555	17485	11129	10476	12007	9443.8	11914	13707	14132
E9ATF9	21103	21636	19856	20854	21398	21375	21310	18802	20666	13815	14622	13633	6980.7	7313.7	6438.1	8915.9	9136.1	9072.3	10439	9678.5	11236	5694.5	4935.9	3595.8	6276.6	6024.8	4542.8	12457	12467	10211	16292	16086	10493	11079	11964	11523	8760.2	12648	9381.2	10037	10221	7570.6	10422	10169	12045
E9ALM8	7276	6889.8	5830.8	5915.9	5811.5	6170.6	6086.6	4638.2	6069.7	8659.3	7934.9	8149.7	9230.3	9923.4	9436.1	8704.7	8516.7	8030.2	9138.6	9289.6	8728.6	9000.4	7601.9	9611.5	9097.6	8692.7	7376.2	12161	10848	11481	13158	12590	12041	12812	11545	12718	11448	9164.3	10087	12236	12505	12172	10968	10209	9213.3
E9AQL5	18699	16323	15743	3068.1	3017	18427	10482	3366.5	2997	14417	17812	15815	21704	4058.7	17617	3361	19839	14159	17453	3511.7	15777	2932.6	23842	22332	3374.9	16487	14349	3627.2	3390	3469.6	4765.9	35046	3649.1	15877	3418.8	18147	4783.4	6272	25510	37382	4334.6	33360	5186.3	34660	35254
E9B5P5	9739	10370	10542	11410	12689	11240	11080	10944	9673.1	12209	13718	13285	21183	22823	19539	15292	14256	15160	16783	15246	14146	24940	26944	22451	18671	19184	16797	12977	14930	12967	17227	19768	16719	13280	14832	14044	15027	15689	12789	16467	19526	17023	15948	16125	16625
E9AJM9	6586.5	7958.5	7689.2	6473.4	7052.4	7574.4	8213.9	6143.3	6295.6	8016.5	8059.8	7574.2	9379	9280.1	8861.5	9632.1	7879.8	8125.1	8400.9	8444.5	8428.1	11329	10394	11532	12510	10754	11125	8605.2	8329.5	9748.6	15274	12059	10968	11667	9290	10821	11883	9366.9	10586	10630	9657.5	12614	11826	11507	12410
E9AZ36	17141	16871	15375	17164	16104	17092	15352	14107	16798	12254	11489	11435	7795.7	7300.1	7854.8	9188.8	8966.5	8304.8	10042	8839.3	9893.2	5704	4612.2	5503.2	6506.2	6046.6	5422.2	10942	10258	10092	10765	8286.4	8044.3	9656.9	9619.6	9065.1	6890.6	5551.9	5207.3	5498.1	4717.9	5147.3	5572.3	5591.6	5936.5
E9AXD1	16851	11272	10432	9652.1	7177.4	13217	9968.9	8967	12278	13492	11596	10468	7354.4	6997	7721.6	8946.2	8443.9	6025.7	13537	11279	9733.4	4669	3491.8	4784.9	3316.5	3973.2	3431.9	16623	15236	10990	10382	6275.2	4918.9	8440.2	8627.3	11109	3118.8	2444.4	1451.5	1627	554.7	947.15	1462.8	2044.7	1882.8
E9AMU3	23112	19269	21370	17461	17264	19866	15629	8567.4	10878	17759	13618	12582	14037	12935	21408	13114	11417	6648.6	15358	15531	11786	10872	15154	22872	16001	8256.3	14684	14519	11318	10769	12285	1437.1	11696	11542	8462.6	6770.9	8589.2	1949.3	7733.8	5895.2	4637.7	8010.1	6660	5240.2	4741.9
E9ANF6	26249	26200	24209	23364	23273	21728	21260	18713	17830	19417	18714	19055	16693	15938	17404	15602	14725	14096	19045	17563	18006	15176	13846	15904	15258	14167	13769	21831	19410	21487	22520	17273	17280	17893	16588	15958	15525	14038	16192	15450	12679	14241	14381	13950	13261
E9AU20	11244	12579	13030	9954.9	13057	12626	12829	13409	13120	13755	12848	13896	9568.3	9739.2	8572.5	9429.1	10213	7882.8	10131	10634	11225	10527	6731.9	7412.7	5224.5	8401	5969	12549	12411	8093	7293.4	8478.8	5058.2	6762.8	9691.7	9963.7	4405.3	2492.1	2860.3	2984	1104.1	1138.6	1956.8	4139.3	3000.7
E8NHE3	17485	19523	18105	16337	17580	16978	19311	13773	17319	10253	10496	10512	5536	6247.7	5641.2	7822.1	6638.8	6019.6	7843.7	7587.6	8022.1	6324.2	4248.8	4547.7	6381	6007.6	4979.8	10997	10245	8450.1	11792	16121	9981.2	7691.2	10002	12145	9385.5	11193	11012	14259	15606	12321	11725	11912	10053
E9AZQ9	8836.4	9362.1	9713.1	9033.4	9380.8	9582.4	10158	9423.4	9296.6	10182	10047	9987.4	11654	11727	11073	11025	10463	11396	11170	10672	10053	13100	12862	11370	12582	11545	11885	9558.8	9345.2	9068.7	15672	8711.1	9693.3	10660	9498.4	8769.3	10742	9452	11440	12183	11088	11974	11526	10302	10591
E9B469	10767	11451	10882	10421	11099	9517.8	10657	10756	9444.1	9323	9081.5	9548.1	8142.3	8548.4	7864.7	8073.4	7918.2	8271.9	9652.7	9010.1	8227.6	7648.4	7254.4	7601.4	6924	8088.6	6765.2	13897	13541	13804	12431	13048	11436	11996	13695	11785	7529.1	7151.6	6762	7489.1	7395	5767.4	6649.9	8086.9	6737
E9ALY9	6849.6	7542	6661.4	6585.6	6126	5810.1	6641.8	6528.1	6460.3	5919.3	6115.4	6547.2	6077.8	6594.1	6029.1	6109.6	6663.3	5689.2	6876.5	6167.3	6471	6689.4	6388.2	5663.9	6345.3	8337.8	6612.4	9997.9	11950	10795	7917.6	18812	14220	9933.5	12241	16374	17348	17901	18032	26516	31607	19002	20456	21353	23481
E9B400	68113	65452	62607	69358	62485	61973	61835	62524	58515	46407	41301	41953	39238	42824	41040	38301	39247	37678	39320	35011	37451	34686	38809	39305	37003	41018	36364	50427	46360	50019	56858	50028	47688	50783	51313	48064	58604	61761	52291	48383	57065	53755	55109	51793	62248
E9B6A1;E9B6A2	20204	32859	24899	29136	24206	29245	20857	22254	24942	19405	21754	18172	25493	27099	24872	13651	15206	17306	14509	17109	21722	35824	18972	28958	17690	22292	20767	19990	28530	24437	32929	42476	23439	18915	23435	29991	21241	30319	19301	26429	25782	22017	17776	21965	18787
E9ARU9	79638	115530	119060	92222	138970	128820	110720	146730	119020	121220	158330	152780	231540	241570	220920	114630	126550	171880	173470	139250	150470	267200	273240	258770	121190	195590	149140	64321	82377	69714	57160	130910	89563	49873	71987	82384	24334	48767	16554	15289	16445	15276	15094	23662	21868
E9AR94;E9ARV5	48472	36279	40748	40425	33948	40521	36396	22411	32100	70311	36158	47493	69089	44928	58766	52903	44288	27265	41782	44534	35706	37128	42101	122000	58565	31617	45326	61628	40725	103420	145410	87255	93078	59260	35476	84439	96839	9058	76387	195250	164400	111650	115480	70786	108160
E9AT73	9111.9	7387.8	9185.5	8868	7109.4	9196.4	8365.2	6753.7	7465.1	9369.4	7735.4	7188	9539.9	7240.4	8537.1	11169	9906	8115.4	7639.5	7684.8	9107.8	7751.4	9403.5	12033	14370	9232.9	13535	10671	8605.1	10870	12860	7676.5	11439	12624	8811	9135	13528	8442.5	12844	14140	14369	16173	16254	12329	15619
E9B1X5	20789	20667	20024	21932	19540	20231	20550	18354	20365	18459	14995	17079	10979	11237	11836	14970	15491	13079	12476	13711	14796	9981.9	7953.6	9255.3	11548	10857	9622.9	17579	15617	17667	17941	15371	13952	16885	15274	15565	14000	12490	12986	14289	14257	13820	13297	12019	13193
E9B042	50762	54127	43019	44220	38013	47643	41547	30314	41549	30743	32052	29794	20427	21652	18770	19030	21456	18374	25041	24094	31038	24195	15185	16807	18731	20608	16772	29191	31513	26977	30451	38490	30654	26449	31136	33382	34830	42083	33989	42480	48486	33793	36123	36293	28913
E9AUF0	3141.4	7796.1	7889.6	8069	3745.4	6411	7819.7	6380.3	6523.9	3767.3	3927.7	3628.7	3016.9	2416.5	3183	3712.7	3645.9	2717.9	3555.7	5918.5	3487.8	1784.4	1674.2	3333.7	6628.6	1660.1	2658.2	5042.5	3414.5	8093.3	3887	3818.6	3707	4130.3	4116.9	7775.8	7068.2	5028	1810.7	1783.7	1749	2780.2	3438.4	3558.2	2501.5
E9AN54	887.99	2177	2249.8	321.76	1921.8	463.01	348.2	2299.5	2723.5	2902.6	6988.3	6019.6	13678	16803	14168	6182	6419.3	7408.8	7905.4	7462.4	9399.1	26523	24873	27358	6862.1	12092	14921	4254.9	5645.1	4669.2	5983.3	18740	16891	6253.5	7748.4	6711.7	3158.8	1659.4	4173.6	7333.6	8732.3	7856	3941.5	5403.9	7391.9
E9B078	29099	29252	29367	26920	26149	28590	25186	21818	26967	21494	21107	20670	12971	13850	12334	14020	15935	13695	16731	15616	16596	12685	9028.9	9550	11073	10871	9811.4	19822	19266	16411	21266	26819	16960	15604	17163	18219	19219	26168	18955	22102	21114	19942	20081	20626	15548
E9B0H1	16454	14406	14914	14861	14305	15932	16892	13387	15229	14379	11798	14396	13799	11682	13199	14618	13218	11651	14557	13965	12782	10388	10700	11885	12933	12105	11859	14408	12178	14020	12518	11487	12634	15265	12397	11282	12462	9107	11815	11343	10408	12220	12779	10671	11755
E9B5Z2;E9B5Z3;E9B5Z5	15255	16062	17488	20617	18484	19704	15830	16196	16739	22671	23699	23759	32689	33673	34172	24475	27188	29000	22451	24580	25206	41720	42674	35603	31028	30645	34346	22511	22344	22951	43129	22983	32962	24206	21321	21915	28870	18534	31264	35634	35590	35671	28941	27169	26866
E9ARZ6	25466	25626	26356	27450	23110	28146	23157	24291	25119	22847	22714	22262	15459	16330	17328	19270	20506	17584	17224	18183	20573	13516	12448	14666	19116	16831	16253	20592	21318	21775	19711	18243	19462	19777	21378	22424	22273	20409	23944	23441	23564	26103	22714	20905	21828
E9AW11	6517.2	6103.7	6141.4	6746.6	6454.2	5986.9	6684.4	7866.5	7401.4	7149.7	6652.3	7597	8865.6	10630	9726.5	8477.2	8798.1	8053.7	7847.2	8095.6	9165.6	7986.2	8730	9025.1	9627.6	8943.9	8919.2	11722	10521	10349	17189	8884.3	12992	12417	11671	9803.6	11038	8406	11483	12043	13687	12457	13450	11934	11284
E9AMW3	38781	27434	26969	24160	24011	26100	21765	19202	18849	26707	21927	23860	22972	20112	26680	18782	17138	14204	26699	24256	22962	20076	21324	24984	16921	16183	17602	32174	27219	33801	27933	24105	28574	24584	19427	18268	35231	26808	31459	32405	26904	32707	23949	21299	18945
E9AW57;E9AW86	16806	23694	21003	23613	20312	20227	21610	16029	20618	17609	15349	16321	15825	13446	13704	16642	15705	13793	13267	13963	14148	12631	12746	13265	13867	12676	13872	14109	13500	15113	16728	13477	18371	14832	12993	13119	19603	13823	18841	19338	18010	20734	19530	15015	18731
E9B1E7	5762.8	13711	7188.8	10737	10247	9739.6	4902.2	8791.2	11939	5006.7	4944.1	4709.6	4867.1	5084.7	3531.5	3972.2	3771.1	3556.2	2594.4	4150.7	4774.6	4063.7	2718.5	3467.9	4019.5	3821.6	3755.8	5174.4	5899.6	5553	7059.7	9954.6	6398.7	4838.5	5506.7	5269.8	6536.4	6870.2	5840.4	5684	10048	6612.5	6038.1	5494.5	5533
E9AP43	10060	9631.2	9587.6	8450.7	7757.6	8495.1	9625.7	9126.1	8521.8	10518	8859.3	9150.7	7414.2	6698.3	7846.1	9120.6	8738.4	6972.6	7793.1	8213.2	8355.8	6162.9	6890.1	8108.1	9007.3	6656.6	7603.9	9671.4	8477.1	10145	9337.6	7213.6	9134.9	9524.6	7973	7747.9	12039	8245.4	11397	10335	10468	13066	11059	9139.2	10466
E9AKW6	4919.4	4013.2	4417.2	3591.5	4078.6	3871.3	4309.1	4718	4828.2	5029.2	4939.1	4999.6	6390	7016.3	6954.2	7307.4	6959.6	6107.5	5734.1	6573.4	6748.4	6248.2	7180	6994.3	8596.8	9034.5	8222.9	7429.9	7071.3	7550.2	8757.7	6993.2	8232.1	10337	8781.9	8586.7	9821.6	9011.9	9361.9	10706	12036	11105	11147	10197	9724.7
E9B5Z6	1495.8	3287.3	2832.5	2715.6	3585.7	1832.1	1410.5	3596.9	3465	1710	3544.5	3078.4	2039.9	1993.4	1994	2923.8	1850.6	2476.2	1083.4	2448.1	1486.8	2112.8	2246.4	1523.5	1901.3	1709.9	1703.6	1037.7	1416.6	1303.1	578.95	1285.1	970.54	1344.8	1270	1737.6	1597.3	490.29	487.02	948.88	467.05	556.99	865.21	1386.7	1530.5
E9B384	9931.6	8364.2	8411.5	8066.2	8702.8	9610.4	9612.4	9120.3	8797.6	12464	11657	12493	17866	15761	16832	14852	12182	13410	15454	13372	13152	16844	16433	19131	17476	15035	14412	14278	12133	14795	16186	8149.2	12229	16633	12297	11156	11123	6878.4	10493	8813.5	7659.1	10206	10760	9473.8	10276
E9ASE2	12790	11198	12439	11426	11028	12212	12531	11546	11185	9926.6	9045.2	9044	7473.6	7441.1	7771.1	8908.1	8090.9	8433.4	9448.1	7687.2	7970.3	6578	6749.7	7537.3	7366.7	7526.9	7163.9	8310	7713.9	7825.5	11256	5899.4	8369.2	8450.1	7928	7334.4	8168.3	6272.5	9574.6	8458.1	7767.3	9407.4	8773.7	8273.6	7639
E9AN95	20569	27526	23147	22805	29918	25035	24979	26432	25342	19260	23452	20033	18263	21307	20438	15364	16838	20380	23416	19674	20516	21392	23988	25319	18958	24232	20103	23398	23700	21662	22051	36076	25702	25491	22954	31666	29471	28684	32195	33703	41884	35100	27871	34847	40179
E9B0L7	32509	34662	32650	33429	28904	25874	37796	33240	30264	28463	24445	27939	25746	27928	24627	29377	31172	29372	27504	26593	26416	24854	24323	24059	32012	30983	28123	30893	29469	30289	26896	20769	22940	31939	29876	25575	21400	15745	19089	17932	16512	15406	22087	20072	22534
E9AY66	11892	13548	12601	14647	13070	12816	11875	9064.1	12271	8661.8	7703.6	8712.7	6147	5557.2	5654.1	6260.6	6085.7	5293.8	7218.5	7278.5	6567.7	4046.5	4381.8	5168.7	5735.2	4772.9	5511.7	7810	7070	8253	13643	8150.8	10348	9036.8	7113.5	6469.7	9436.8	9091.2	10244	9955	10062	11615	9951.4	9547.9	11104
E9AV01	5538	6513.8	6664	6398.4	7690.5	6821.2	7035.5	7568.6	6303.3	7791.7	7721.4	8140.1	11833	11068	10427	9958.7	9436.7	10252	9884.7	9570.6	7899.3	13674	14242	12669	12735	12749	12034	9039.4	9072.6	9723.4	12497	12219	10612	12109	9914.8	11205	10411	12400	7981.6	10369	9669	10650	11555	11829	12207
E9AKI4	6049	5422	7293.2	6019.3	5389.6	7643.7	8913.1	8671.4	5472.1	7495.4	7273.9	7912.9	13993	14156	13127	7763.7	11008	13521	10921	10418	10626	13401	18121	14094	10098	14671	16084	9092.3	8379.4	9341.1	8649.7	13186	11454	9719.3	12470	10639	8102.4	12809	12040	10592	12068	12437	9054.7	12479	12350
E9B6I9	17719	16150	14163	17552	14795	16189	13591	11367	12454	11564	9114.3	10017	6848.4	6572.4	7159.1	6930	7296.9	5997.6	7678	7621.8	7624.6	4294	3900.5	5113.9	3351.1	3752.7	3310	11382	10276	9620.5	10240	7464.7	6695.5	8704.9	7395.5	7233.1	5526.5	4286.6	4474.5	3765	3240.8	3901.4	3658.7	4219.9	4093.8
E9AZ29	20453	22470	17709	21869	17646	19420	19767	13876	19193	14522	13674	14484	9649.3	8708	10415	12196	12316	10054	11263	10998	11766	6979.7	7683.2	8565.3	9422.4	9165.5	9299.3	11264	11070	12276	12239	8645.6	10286	11128	10733	10573	11460	8006	11886	12066	11833	11849	11258	10681	11004
E9AKT6	6940.2	9893.1	8564.4	8361.6	9618.1	8410.6	7271.7	7683.6	7967.9	5343.5	6064.8	5189	3268.6	3329	3249.9	3578.3	4048.7	3396.3	4586.6	4329.9	4276.1	2805	2567.6	2056.1	2821.3	2824.5	2480.4	4813.4	4292.7	4490.3	7055.3	7652.1	4624.1	3982.2	5026.7	4787.8	4874.2	4653.5	5062.1	7247.5	7271.2	4421.6	4856.4	6195.6	4670
E9AVE2	6089	7828.2	9148.8	7649.2	8466.6	7908.7	7864.6	8387.5	7826.4	10020	10632	10160	15158	15888	13227	11496	10861	13597	12604	13163	11893	19399	18371	17763	14172	16000	16062	11514	11877	11294	14054	16699	14077	13042	13182	13423	14325	14965	13713	16157	17379	14623	14852	16202	17221
E9AWS6	5248.6	4668.6	5719.3	5011.5	4625	4917.3	4900.7	4170.1	4530.9	4643.9	4429	4923.6	6431.3	5589	6051.6	5378.8	5038.1	4577.1	4850.2	4810.2	6113.6	5774.7	7322.5	7954.5	6775.4	6928.3	6952.9	8094.8	7256.9	8951.6	9396.7	9565.3	9755.8	8965.8	8178.2	7560.6	9599.2	7775.8	9969.8	10302	12576	12480	11507	9885.1	11452
E9AP13	13106	13847	14229	13973	13264	12422	11374	11357	11953	10570	9388.7	10050	8366.6	9591	9594.4	8070.3	7932.4	8767.3	9622.6	8762.8	9192.7	8392.8	7642.1	8956.8	8387.6	8225.8	8143.4	10495	9714.4	12886	10515	10311	11899	10229	10367	9130	15372	13200	17216	15591	14807	16674	14252	15506	16231
E9AXP1	8516.1	8081.1	8767.5	8789	7723.2	8996	8903.6	7752	7316	6630.4	5583.3	5903.8	4615.1	4000	4510.6	5045.4	5850.7	5012.6	5120.2	5301.5	5217.8	3859.5	3328	3951.4	3962.4	3636.4	4232	5659.5	5244.8	5306.5	6438	4472.8	4819.9	5523.6	4991.6	4685	4772.9	4177.1	5166.6	4822.7	4490.9	5180.1	4565.5	4712.9	4145.4
E9AVG6	14194	13361	11959	14471	13855	13518	12776	12623	12081	13494	12213	12440	14261	13558	14534	13154	13518	10723	13494	14258	13126	13992	14158	16654	14776	13090	13569	17848	14792	14386	18212	11028	16207	15758	14418	14949	17395	10135	17334	18408	18220	21167	19568	15909	16790
E9APU4	6849.1	5791.9	5613.6	6461.8	5815.1	6406.5	5537.5	5026	5472.2	7469.9	6527.1	6208.5	8226.9	7405.5	8394.5	8618	7687.5	7403.4	7739.6	7318.7	7340.1	7718.7	8958.7	8677.5	11647	8182	9246.5	8525.2	7035.5	7894.5	15523	5473.3	8524	10420	8052.9	7161.8	7866.8	4598.1	6986.1	7156.7	6379.8	8183.2	8406.2	7728.9	6658.5
E9B665	3944.4	4573	3894.7	5636.5	4509.2	4547.2	2759.9	1957.3	4285.3	2206.4	1847.5	1834.7	1195.9	1202	1531.3	1501	1592.4	1178.6	1294.2	1852.8	1571.4	1112.4	863.76	1303	1462.9	1096.1	1416.1	1827.6	1688.6	1698.4	2454	1882.1	1922.2	1734.9	1621.3	1708.5	2144.3	1274.7	2320.8	2378.1	2988	3585.7	2288.4	2005.9	1855.8
E9AVH9	13978	12040	12638	11963	9903.2	11839	10746	11010	10872	14054	12091	12522	13580	13818	14598	12504	12322	12762	12968	12617	13444	10461	12222	11895	15354	11532	12797	14911	12162	14313	19137	14339	15634	13919	11959	11725	13741	11519	13977	14255	15836	16479	14981	12323	13495
E9AW84	10646	13421	11445	12750	13478	11463	13567	12361	12990	9912.5	10084	10081	11891	11670	11067	11661	11174	10688	11013	10357	9104.3	12285	12449	12008	11089	12829	11610	9795.4	9533.1	9406.3	8014.2	11805	9954.3	10760	11317	10917	7163.7	9665.6	6760.2	5905.4	5447.4	5018.9	7851.6	8823.2	8151.6
E9ANZ4	10400	11672	13617	12843	12865	14485	13660	13864	13117	16561	15963	17399	24359	21935	21813	21621	20630	22392	17554	18531	18926	29077	24645	27860	28879	25271	27022	18661	18723	18304	26172	22754	22893	22838	19854	23101	24184	22906	24351	25826	25574	25511	24924	24383	23924
E9B5P0;E9B5P1	13525	14889	14669	17941	16470	15083	14388	15186	13979	13862	13382	13130	16556	14865	16081	11857	11918	12621	12246	11361	12378	14039	13578	12629	11716	11772	10503	11233	11800	11305	11270	12337	12409	11688	11307	11770	7832.8	9819.2	8368.3	10722	10742	8915.5	8886.6	9975.5	9717.8
E9ALB7	22762	31404	25308	27391	36120	26296	36975	35850	28931	18640	19027	19164	11612	12475	10194	14861	16103	15509	15908	12623	11930	9615.5	7947.2	5655.8	5466.4	10725	5637.9	15755	16708	11715	13818	17258	10333	11475	16836	16462	8361.6	13390	6076.8	7467	6950.4	6800.8	7073.9	9464.1	11010
E9AKX4	7938.5	7317.3	7630.6	8451	8752.6	8636.7	7052	7954.4	8096.1	9675.2	10220	9124.7	7914.3	7263.1	12504	8234.8	8510.5	9538.5	9321.2	9812.1	10432	7198.9	9599.3	9693	11448	6103.1	7831.6	12346	10031	12156	11515	4319.3	13754	11338	13610	11272	13837	6304.5	13765	11184	10392	13016	14033	10939	11628
E9AXU1	17278	46907	68583	43521	52532	55121	46438	56653	27747	81797	113450	105640	141070	178220	135910	121390	123960	118530	120470	121370	140170	164620	210940	186260	133460	179770	158940	86839	123220	108010	69789	97165	125890	98790	123130	118500	125060	69102	123600	126930	176970	128240	114260	105680	136110
E9AP69	17510	16598	19864	15746	14799	17745	12946	13194	14244	18167	15280	16738	14596	14923	15768	13797	15012	14012	13707	13876	17281	13744	10745	12343	12899	13080	14200	18631	17367	19751	20296	12955	15510	16859	14997	16794	13776	11808	13048	11162	9425.6	12285	11594	11756	12490
E9B6K7	14724	16873	17649	20946	18926	16273	13822	16231	15418	10280	10571	11649	6796.7	7494.1	6289.2	7510.5	7971.2	7035.1	8306.5	8152.5	8782.8	6464.1	5462.8	5564.7	5822.7	6872.2	5195.4	9402.5	10441	10098	12031	13450	10046	8325.4	11033	9695.3	9790.2	11756	11260	12432	10879	10500	12732	11471	11684
E9AV10	9499.2	8004.1	7981.7	9472.7	9190.2	8548.7	8762.4	7420.2	7204.1	6578.9	3963.3	5103.9	3442.8	2648.5	3217.8	4378.2	4568.7	3194.8	4158.2	3900.6	3679.2	2551	2212.1	2414.2	3174.4	2475	2333.7	6249	4396.9	5545.2	9836.2	2829.3	4206.7	5196.7	3830.6	3309.7	3288.9	2485.3	3337	2938.8	2323.6	3136.4	3243.8	2812.1	2814.3
E9AK86	6691.1	8667.6	7584	8924.7	8199.7	7318.5	9898.4	10707	9483.3	6146.2	7920.8	6911.3	6619.3	7003.3	6347.8	8243.1	8318.5	8831.5	6070.2	6922.5	6661.1	7985	7944.5	6425.1	7795.3	8794.3	8636.5	7635.9	9959.1	8646.7	11077	12190	10478	10123	10786	11288	11629	12476	13638	14455	14497	13701	14778	15427	16484
E9AJY2	13007	11988	12801	12371	11869	13096	12343	11957	12292	11582	12032	14223	10999	10851	10381	12285	12349	11114	11888	11639	12430	9595.8	9537.8	10447	11752	10876	12143	12240	12280	13305	13815	8257.8	11099	11913	9510.3	11285	10913	9469.3	9929.6	8716.7	8685.7	9399.7	9328.7	8842.5	9911.9
E9B4C0	5918.3	6816	7320.5	6810.8	6498.7	7302.1	6741.1	6335.3	6261	8872.6	9231.1	8265.5	14719	12700	12092	10106	11007	10724	9518.3	11171	11424	11937	16189	17034	13008	11361	15754	11826	9165.8	11696	13415	10868	13850	12112	10194	11935	14117	8275.9	12420	12844	12261	14640	13795	12966	13092
E9AV77	109270	100600	98677	97614	126110	115940	105910	128030	120900	126490	140550	137940	183000	159870	141490	138090	134740	123530	167710	144730	130090	187470	168140	153990	114520	139940	114100	166220	149650	118740	179550	224250	134150	127460	149620	142670	162430	256630	178670	209530	209820	160340	175280	187120	164720
E9ANT9	782.28	649.53	669.82	820.35	690.81	667.25	699.44	688.4	626.61	824.22	863.98	849	885.59	909.86	935.91	841.72	858.46	828.01	752.6	875.06	864.8	1012.1	1008.6	1059.2	920.24	903.77	900.19	948.74	1146.6	1183	915.46	894.72	1022.9	929.58	984.13	826.95	1114.2	839.67	1050.6	887.2	1054.4	924.57	1022.9	922	913.83
E9APV8	1501.1	4891.9	3325.5	4065.2	2525.2	1861.2	5230.2	2956	3288.9	875.16	941.28	1089.7	772.92	649.26	628.05	1174	741.03	683.14	586.93	842.59	807.6	749.8	642.53	636.7	734.15	732.81	746.62	691.74	755.97	728.3	638.85	690.34	657.37	747.43	589.66	699.23	667.46	681.71	511.67	556.35	507.85	433.4	663.32	627.49	655.54
E9ANI1	16852	15073	15787	15624	15338	15051	16038	14547	15627	17308	14345	15758	19217	20596	19244	17867	16747	16317	19773	17758	17563	17977	17703	19983	21828	18098	18119	23345	20299	21870	32278	25564	24095	22236	21517	19259	26923	30520	30072	33128	29923	30343	27866	28617	26728
E9ALH3	9771.6	9152.2	9982.3	9571.2	8845.3	8524.8	11227	8657.4	8669	12151	12325	12868	15975	16371	14922	15843	14339	14601	13837	13689	14047	18399	18521	19357	19319	17008	19408	15113	16571	17146	16752	16835	17805	18090	16678	17611	18604	18906	17474	18123	19437	17843	18160	17063	19878
E9AQS3	17685	19520	16163	19489	18507	17184	19868	16310	17807	14866	14284	13735	10541	8181.9	9558.2	13548	11729	9855.3	11032	11876	11901	8010.6	6511	8007.9	12371	9650.9	8914.5	12690	12092	13357	11803	8123.5	12338	13858	11621	12853	13766	4829.8	13084	15461	14491	13529	12492	11427	11926
E9AUU6	24529	26511	22284	26157	20665	23474	24278	16953	22009	16330	15286	15812	12402	11757	11159	13614	11954	12205	13971	14358	13570	11860	10875	10732	12343	12587	12609	16726	15124	15939	14844	17191	15988	15923	15325	15494	17855	17136	14593	17030	16748	16717	18022	16423	17357
E9AZW8	76729	65243	75933	68729	62003	74574	62167	67858	71864	67252	71673	59132	91931	95932	105110	81727	78976	90417	76987	82875	78128	101360	123780	100740	105910	92610	124660	79669	85222	79170	79888	73678	87753	78100	86773	83862	69126	60456	83372	69078	59971	75544	58367	65842	67974
E9ASQ6	7471.9	7350.8	7584	7770.3	7639.3	7689.1	7006.8	7225.8	7749.5	8114.2	7704.2	8269.5	9258.3	9953.3	9252.8	8308	8788.2	8226.1	9707.5	8532.2	9575.1	8853.7	8938	9874.9	8264	9395.6	7569.3	9243.9	9467.6	9351.8	9894.1	10429	9468.2	8821.9	9515	9479.1	10878	9893.8	10223	11020	12340	10480	10908	11390	11344
E9ATZ6	14434	15547	15041	15805	16005	15404	15784	15775	15594	13354	13063	13352	10596	10660	10954	11266	11950	10679	10899	10999	11319	9030.9	9423.9	9683.4	9713.9	10201	8888.2	11367	11189	11658	9967.6	11781	10483	10008	11066	10742	9276.2	8931.5	9087.9	9165.8	9671.9	8746.2	8946.9	8908.9	9566.1
E9AUR8	25992	18522	19009	19022	19059	21641	18717	17402	21702	17035	15351	14981	11167	9905.8	9996.2	13579	12345	11875	13539	13522	12836	9447.4	8241.6	7188.4	10213	8432.3	8319.1	4345	4353.2	4162.8	5120.3	3765.6	3677.8	3914.8	3626.3	3344.9	2901.5	3087.9	3055.2	2942.7	3352.5	3142.5	2883.6	3249.5	3364.7
E9AXJ1	3482.8	3121	3543.1	2997.1	3129.7	3770.2	4296.2	4256	4230.3	4494.7	4567.4	4303.4	7924.1	6781.2	8565.3	6648.5	5987	6183.6	5907.8	5141.4	5002	7673.2	8413.9	9645.7	8541.4	7350.7	8422.8	6049.1	5421.4	6453.5	9900.6	5700.7	9474.8	8044.8	6710	6958.4	8043.6	4448.6	8339.3	11725	12380	13300	10187	8656.9	10710
E9B3B0	17535	19703	18084	20651	20251	17999	20687	18520	18962	17543	15114	15514	12100	11486	12845	13958	14061	12178	13439	13547	13934	9395.7	9399.6	9775.5	12350	10560	9006.7	14948	13928	14179	13466	12980	11879	13231	12605	10449	14784	13133	15147	15741	14960	13121	13905	14018	13442
E9AXI8	36958	60434	40857	57315	43522	39755	51656	39789	47699	28067	36406	30488	19131	15311	20816	35960	34815	28264	21976	29738	23133	13524	23226	24681	29232	22323	34140	18773	22814	20394	20009	11042	18179	24087	22415	23506	14951	5185.7	14277	11874	9977.3	14317	19462	16010	16238
E9ARP6	5441.4	5097.8	6119.4	6722	6236.5	5854.5	6544.5	5288.6	5393.1	5153.4	4945.6	4969.1	6324	5337.2	6312.6	5480.7	5628.7	4560.8	4886.3	4287.4	4841.1	4289.3	3745.7	5118.5	4286	3993.7	3271.2	1075.9	1053.2	1176.9	361.46	528.18	757.89	1160.2	1133.1	997.56	806.82	597.42	245	237.33	185.09	236.85	693.22	367.35	248.4
E9APM4	10019	8374.3	9750.2	8760.3	8886.2	8926.6	9131.2	9810.8	8584.4	8496.6	9412.2	9850.9	10864	10899	10636	9648.9	9307.9	9954.3	10979	8637	9845.4	11496	9799.5	11009	9368.9	9707.7	8141.3	11204	10450	9194.2	10651	11139	9110.6	8756.5	10339	8879	10541	11095	11121	12871	13122	11625	10796	10465	10364
E9AU41	13045	12876	12268	12536	12496	11652	12269	12422	12953	9913.5	9130.4	9502.4	7334.5	6419.4	6513.4	8617.2	8586.4	7476.4	8804.3	8385.4	8421.9	5723.2	5670.7	5437.3	5972.8	6766.9	6020.5	8597.3	8683.5	8625	8054.6	7436.2	6721.9	7738.2	8064.2	7427.9	5921.3	5060.4	5011	4804	3730.9	4303.5	4753.1	5292.9	4531.4
E9B6V7	12509	14276	15236	17064	16426	17020	14918	11434	11647	15715	14499	15432	19425	18398	16051	19216	17870	17000	16516	21126	15935	21815	24128	21222	24789	20579	19050	16466	14811	15008	13505	12839	16373	17832	15828	14448	20921	13162	17987	21543	15122	25980	21293	18608	18149
E9B0S4;E9B0S5	718.73	571.56	597.22	619.23	535.01	583.04	697.79	537.75	300.01	1453.5	400.99	1110.4	1908.2	566.95	1034.4	3613.9	1703.4	1851.7	2671.4	1176.2	1066.1	2005.1	1068.7	2481.9	4823.6	2499.2	3688.1	8949.6	8420.3	10165	15405	12177	21839	12759	9441.6	7692.5	41549	24828	39034	52569	46153	55562	46170	29597	40410
E9APE3	4666.4	4498	5132.7	4656.1	5515.7	5244.5	5072.3	5295	4959.1	7261.6	7366.2	7215.4	11403	11257	10324	9008.2	8436.2	8737.6	9648.7	8914.3	8573.1	12437	11657	11634	10020	10527	10108	7950.6	7950.1	7631.1	6888.9	9088.5	8214.1	7366.7	8175.7	7755.6	6663.3	7394.1	6060.5	6819.8	7371	6954.3	6948.9	7534.3	7109.4
E9ALC3	4317.9	4315.7	4213.7	4148.4	4326.7	4447.4	4582.3	4662.2	4612.1	4656.2	4658.8	4752.6	5285.2	5116.9	4524.7	5324	4985.3	5149.8	4675.2	4860.2	4863.8	5118	5609.4	4934.4	5492	5219.1	5633.3	4669.3	4815.8	5151.3	5066.4	4257.6	5176.3	5464.1	5386.2	5046	5003.6	4273	4935.5	4826.9	4728.5	4945.8	5162.5	5035	5385.2
E9AZE0	19103	19750	19614	20993	18947	18126	19238	18851	18732	15263	15293	15733	14341	14902	14015	13610	12924	14346	16269	13170	15267	13536	12267	12723	12820	13123	12240	16264	15604	16643	14843	17337	15228	14224	14017	12269	15369	19900	15449	14750	15630	12741	14448	14995	15886
E9ALV8	17119	11406	11711	16541	13547	12789	12530	11609	12002	15543	10841	11543	12696	11029	14827	13928	12063	9931.4	10351	12044	10638	10152	11745	12967	14740	9449.4	10538	13809	10303	11384	15796	8156.1	13005	13192	8965.2	7711.5	13539	8023.4	11591	13088	12792	14527	14311	11889	9186.8
E9AKR5	15195	18870	16149	18121	17825	16232	17621	15947	17411	13742	14015	14059	12717	10586	10440	12287	12555	12326	12815	12176	11722	10481	9040.5	8579.7	9773.3	10392	8681.8	14629	14323	13656	12512	13875	12163	13256	12347	12533	12445	14238	11037	10230	9200.7	13190	11962	12083	11820
E9B1E9	10969	11087	12674	10840	10718	11003	12440	11157	10944	15145	11301	12573	9953.3	9433.6	10877	13804	13794	12521	16450	17134	17206	6530.2	6765	8013.2	14538	11676	10297	9261.4	8869.5	9725.5	4345.3	3045.2	4231.8	7405.4	6016.9	5121.9	3443.2	2755.8	2687.9	1759.1	1826.9	1506.9	2735.7	2296.2	2250
E9B146	20748	25338	17933	22179	18406	17384	19051	15630	19372	12591	10862	10465	5438	5295.6	5219.3	8599.7	9146.2	7365.6	7574.5	8315	8669.6	5068.9	3725.5	4028.7	6682.6	5721	5398.5	10451	9746.4	9604.7	11204	10502	7913	8663.9	8367	8856.5	6626.4	6225.6	7260.8	6743.4	6013.5	6355.4	5409.8	5761.9	5275
E9ALU2	10691	9839.2	10732	10557	11197	10773	10815	11188	11312	10781	10724	10569	12018	12004	11338	11960	12099	11851	12307	10479	10619	11761	11464	10985	11877	12870	11902	14020	13606	13405	12318	18261	13625	14614	15712	13768	16966	22711	17453	18733	19716	18212	18916	18694	19404
E9AJN6	8190.5	8906.5	6500.9	7959.9	7063.4	6432.8	8418.5	7982.6	7750.2	6885.2	6329.8	6858.3	4203.4	4401	4532	6043.3	5970.9	5722.6	5927.1	5464.8	6506	3724.9	3193.4	2902.9	4737.4	4400	3941.6	7391.8	6917.1	7314.5	6626	7934.4	6955.2	7336.8	7631.1	6469.4	2137.3	2351.3	1838.6	1950.9	2281	1447.8	2284.7	2075.2	2012.1
E9AMD5	18704	13522	15607	18760	11111	14188	15386	8003.8	14445	16372	8429.5	12081	8567.2	7840.9	10759	11651	10670	8403	10534	10101	9967.8	6571.1	7477.5	10206	14991	7459.8	9896	17823	11361	17061	24944	3726.3	12521	18186	8566.1	8960.3	12967	2285.9	11573	8946.5	6188.3	12636	10091	6567	9178.8
E9B5Y1	8648.5	7381.5	8506	9098.9	9931.3	10836	8119.8	8586.1	8260	8844.7	8634.3	9286.4	11843	11798	10628	8900.8	9253.1	10144	10509	10059	10342	10906	10711	9033.7	9852.3	10074	9542.2	10230	10483	11406	13958	14447	13643	11343	11073	9975.5	11334	13117	10884	11651	11880	13603	11984	12345	12064
E9AZI5	1917.9	1725.7	2110.6	2063.1	2251.5	2129.4	2373.8	2093.6	1780.6	2885.4	2463.9	2684.7	4625.8	3626.4	4102	3715.3	3079.8	3296.8	3480.1	3245.8	3140.8	4172.7	4482.8	4805.5	4036.2	3274.2	4035.3	3772.6	3376.6	3717.8	5831.1	2995.5	4330.5	4781.4	3686.1	3612.4	4339.3	2847.1	4196.1	4939.6	5125.9	5149.1	4731.1	4909.5	4544.2
E9AKP0	12294	7844.3	9009.8	9629.4	8425.7	10090	9015.4	9324.6	8147.1	10907	10668	10380	11889	12463	11692	14607	10522	11443	10515	9472	8706.1	11452	13189	12693	13576	11439	12377	10829	10364	10598	13721	9675.1	11109	11749	10699	12459	14968	7694	9910.8	11138	13184	14298	13229	11296	12069
E9B4G0	5145.1	4655.6	4915.9	4779.9	5023.3	5319.2	4826.4	4947.8	4705.5	5697.3	5220.5	5433.5	6874.1	6012.2	6669.7	6120.9	5834	5673.4	6648.3	6409.5	6288.4	5619.6	6403.1	7502.9	7775.7	6381	6645.3	7235	6416.4	7733	6590.8	6082.9	7335.6	7354.8	6323.6	6366.9	8841.6	5884.8	7834	7878.4	7345.9	8761.1	8093.4	7219.2	7394.5
E9B2W9	9213.3	10337	10868	11609	11707	12089	10178	10375	9538.9	10778	10865	9935	14053	13817	13161	8973	8611.7	8769.1	9658.7	9826.1	8440.5	13012	13330	11159	7141.8	8090.1	7674.2	2407.3	3070.8	2443.4	3210.1	2810.8	2751	2443.3	1840.6	2226.4	2485.1	2845	2331.1	2130.4	2126	1634.9	2238.6	1984.4	2096.1
E9B001	9339.2	9057	8014.8	9919.8	9009.3	8217.4	9438	7488.2	8476.1	7063.5	6418.6	6279.2	4655.7	4038.1	4663.8	5834.4	5593.6	4321.1	4930.4	5193.6	5192.5	2873.6	3438.6	3323.8	4924.1	4026	3778.4	7409.7	7378.6	7817.6	7787.3	6361.1	7524.4	8526.9	7110.4	6598.4	6623.6	5255.2	5599.9	6785.9	7162.6	7099.5	8451	7349.2	6886.8
E9AQL8	11179	13972	11941	12322	11819	10552	13647	13299	11532	9711.8	10689	11496	9383.1	9601.1	8537	11085	10438	11101	10294	9821.3	10076	9298.7	9185.6	8502	10528	11102	10631	9114.5	10034	10245	8585	9915.1	9474.7	9878.8	10083	9868.8	10189	12347	10659	9412.3	9493.8	8670.5	10148	10633	10885
E9AMJ6	4731.5	4469.8	4801	4602.1	4000.4	4911.6	5070.9	4679.6	4241.9	6020.3	5525.8	6126.2	8090.4	7888.4	9001.5	9487	8992.2	8087.1	8684.3	8572.6	8089	8083.3	9987.4	12937	14202	10952	12467	16335	14501	17836	30802	11020	27172	26011	19389	21844	37038	8372.5	37177	40276	38115	53073	41973	35783	34300
E9AJK8	2354.3	2067.7	2511.5	3425.6	2489.1	2582.1	2281.8	2468	2626.6	2927.1	2850.7	3049.7	3486.4	3897	3524.7	3425.7	3373.7	3396.4	2942.4	3074.6	2937	4252	5113.6	4070.2	4329.4	3745.5	4851.4	4085.8	3371.5	3667.3	5155	3393.2	4735	5141.5	3546.3	4212.7	3986.5	3403.2	3020.8	2876.7	3449	4517.4	4395.2	3739.9	4575.6
E9AX62	5485.7	5286.6	5223.9	4756.3	4993.2	5190.6	5185	6297.7	4800.9	6056.1	7035.8	6595.3	8128.1	8123.2	7007.6	6918.5	7288.3	7789.1	6704.5	6713.8	6742.1	9347.3	10277	8302.8	8408.4	9213.3	8179.3	7134.9	8095.3	7756.9	9837.8	11883	9012.3	9703.6	9366.2	9421.3	9549.8	11630	9982.1	10612	11758	9827.1	10696	11098	12248
E9AW40	14138	16264	14436	15389	15159	14087	16971	14564	15098	12816	13759	13937	12476	13307	11593	12083	12926	12320	14390	12916	13833	12135	11475	11538	12300	12801	11471	15039	15092	15762	12049	14535	13722	14485	14290	13586	11421	14516	10357	10285	12265	10813	10475	12358	12830
E9B5X6	1274	1279.5	1320.4	1511.4	1463.6	1642	1430.2	1153.9	1096.9	1123.5	828.7	1000.9	769.75	657.12	765.31	1062.7	1269.8	728.09	660.69	804.38	535.75	473.91	648.68	470.15	750.27	760.12	693.71	816.83	807.27	789.71	683.92	581.37	543.18	815.77	816.88	805.22	731.68	258.74	579.8	797.73	459.95	499.69	783.7	789.38	608.86
E9B0G2	10084	7132.8	8657.3	8179.5	8520.5	8736.7	8329	7331.5	8454.8	10636	8898.3	9946.2	14005	11867	13262	11579	11631	10179	13671	12331	11889	11925	15536	16592	13716	13225	12279	15702	14545	16565	13328	13435	20511	17201	14973	12532	19119	8678.8	17690	21021	23159	20908	18079	17192	19991
E9ARA0	13198	19095	15775	15027	17545	15584	19234	19934	16384	19479	20774	22302	29968	27859	25231	23737	21337	27053	26731	23195	23381	42056	36126	34306	29957	33376	30691	21272	24387	21501	16059	42678	27900	23624	29089	26379	29761	66072	27196	32174	33679	30113	31237	37403	35231
E9AW29	1148.4	1000.4	1323.8	1095.1	1089	1519.4	924.42	1313	1178.3	5355.8	3950.9	4510.3	10805	8204.1	11266	6369.2	6315.1	5917.7	6734.7	6651.2	7059.8	8802.5	8949.8	13081	7900.4	7566.4	7941.7	12427	12336	14090	23752	18629	23529	15601	14411	16173	17497	16565	14866	22205	17809	19578	16721	16947	17918
E9AT15;E9AT16	17021	12965	14538	13751	13155	15762	10202	12780	16051	17167	16842	17947	18807	16398	18199	17212	17058	19751	16067	17156	19200	17341	19224	22381	23034	16657	21348	13343	13621	16420	21442	9196.5	15983	14276	12825	13262	13299	13212	15678	11660	13321	17890	13145	13235	14977
E9B5F8	6842.8	6476	6989.8	6863.8	6459.4	6859	7717.2	5951.3	6629.9	8957.8	7373.7	7883.9	10387	9088.7	10746	10601	8795.3	7426	9491.1	9591.7	8917.6	9873.2	10648	12327	13377	9791.6	10776	9967	8770.8	9656.7	10679	6804.9	10494	11601	8873	7487.7	11070	4067.6	9715	10378	10649	11891	11877	9379.5	8818.1
E9B473	4552.1	4402.7	3556.6	4373.3	4566.4	4358.5	4435.4	3897.4	4473.5	4021.4	3655.9	3655.6	4376.5	4096.8	3959.5	4820.6	4656.9	4521.5	4025.2	3675.3	3801.3	4714.4	4780.4	4467.4	5046.4	5105.7	5086.7	5162.1	4530.7	5018.6	5691.7	5695.7	6285.3	6613	5992.6	6056.9	6584.3	5869.8	5338	6436	7263.5	7303.9	7455	7274.6	7287.7
E9AVE1	11654	12848	12303	11639	11500	11628	13255	11427	11731	11133	10332	10752	12142	12582	11422	10871	11446	10690	12623	10535	11394	14196	11283	12481	9836.8	12049	10602	12781	13958	13500	12367	15468	13210	12204	13115	12898	13455	12283	12976	12405	14499	13217	13453	13705	14295
E9B0B3	2035.2	1015	1295.3	993.11	942.24	1271	1318.6	1183.1	1357.9	3202.4	2317.9	2493.2	6510.7	6406.4	7368.4	4835.5	4212	4454.5	5586.2	4777.1	5173.8	7402.4	10553	12426	8927.4	7221.9	8472.2	10036	8881.8	10437	19541	11618	17164	12246	10044	11946	20766	11678	19189	21802	23336	28746	22113	15852	17634
E9B620	9480.2	9261.1	9139.6	11640	11422	10490	9268.1	9671.6	9138.1	9005.6	8136.9	8731.1	8626.8	8379.8	8384	7969.3	8547.8	7720.8	8538.6	7948.2	8374.6	6810.6	6113.2	6261.9	7344.9	7502.9	6436.6	8795.1	8553.1	9000.5	9525.2	10480	9007.6	8317.2	8519.4	7762.5	8246.6	8062.2	8642	9661.9	10570	9491.4	8840.1	7829.9	8100.4
E9B730	14433	14730	13064	16373	13384	13839	13581	11729	13220	8931.6	9643.1	9276.9	7523.7	7435.4	7339.5	7795.5	8375.5	8603.3	7640.4	8619.7	8234.8	7065.3	6746.9	5502.5	7178.7	7259.8	7179.1	9490.5	9898.8	9280.2	11166	10706	9741.9	9104.5	9316.6	9461.1	8642	9145.9	9705.6	10717	10533	9391.7	8913.7	9104.3	9069.3
E9AKK3	12025	12239	12345	12430	12731	13052	13326	12465	11956	12631	12294	14563	12032	11689	12293	11988	11608	13231	12291	12064	12187	11140	11659	10787	9344.1	11953	10833	9456.1	9948.1	10918	10174	12294	11755	10509	10555	10920	8996.8	11652	10539	11228	10671	11322	9939.8	11435	11820
E9AQ98	14029	10248	12475	11806	11146	13528	13388	13324	10081	17283	14126	14691	26088	22154	26246	20680	21143	20095	18420	20250	19110	23385	26808	33940	27549	21739	28703	21119	16745	19710	31359	16877	23585	25121	18216	19653	24801	10814	23702	23853	28054	30996	26023	20064	27737
E9AY14	7230.6	10789	9783.8	8676.4	11364	8922.7	8766.2	14018	10363	8984.9	11215	11045	9215.6	10845	8925.2	8755.1	10367	11227	11672	9993.7	10547	10123	8834.4	8146.5	7267.7	10625	8247.2	8154.7	10777	8627.1	4782.4	11456	8052.9	7005	10767	9708.4	8715.8	15324	10275	11908	13127	8102.1	10289	12113	12031
E9AVL4	8284.2	8671.8	8827.6	8824.7	8961.2	8804.2	9382.4	9208.7	8602.9	8237.2	8062.3	7849.5	7037.1	7003.9	7476.3	7411.3	7737.7	7237.2	8081.5	7963.9	8056.7	6964.2	6103.9	6526.2	6788.3	6288.7	6298.6	10106	8994.7	9596.9	8023	9032.1	8798.5	9254.1	8664.9	8358.8	8038.5	7771.7	7423.7	6235.4	5001.5	5994.1	7166.3	8249	7037
E9ALH0	5054.9	6304.8	5587.5	6296.6	6872.1	5665.5	6740.7	7663.3	6272	4646.1	5767	5680.1	4881.5	4797.3	4880.3	4971.5	5011.5	5509.7	4829.8	4395.4	4675.3	5351.4	4631.8	4267.5	3443.7	5360	4035	3676.3	4533	4353.1	2786.8	4358.9	3840.4	4053	4595.7	4563.5	3214.8	3111	3884.9	3513	3891	3104.1	3309.7	4461.6	3647.8
E9B2U9	6774.6	5561.2	6093.1	7516.4	7324.2	6967.5	6758.6	6765	5793.3	7699	6492	6617.1	8386	8071.2	8617.6	8814.5	8027.8	7589.6	9524	9072.5	7215	7428.6	7528.6	9011.4	9909.5	7855.4	8666.6	9524.9	8210.1	9652.3	9740.1	7380.3	9598.8	9108.8	8106.1	7988.8	10746	7911.5	9547.1	8132.4	7064.8	9220.2	8009.2	8726.2	8406.1
E9B0K2	7116.3	1834.3	12317	8655	1808.6	11927	1968.5	303.98	6902.4	15115	6595.4	12346	18212	9199.8	21062	11019	13852	8948.2	11788	9749.2	13126	5863.6	12993	25030	18525	14846	17021	18044	11386	21146	32995	4484.5	20476	24359	12781	16008	24710	6862.8	20981	19736	19692	33988	25227	14654	24636
E9AVH5	469500	564120	27429	495850	33482	24551	481140	48955	36057	521190	43216	36258	57845	66136	36391	38836	43172	60211	68256	48228	49591	98216	86077	28183	37375	67986	55730	41674	52026	21081	562260	1065900	42442	36034	62405	32738	52844	121310	65963	71847	89095	61742	64199	88084	86598
E9AUL9	4997.9	4472.9	4802.3	4550.3	4684.4	5043.1	4694.7	4460.7	4721.1	5311.4	5052.2	4813.8	5096.2	5016.7	5215	5133.5	4971.4	4586.8	4938.7	5017.9	5270.9	4207.5	4873.8	5464.7	5452.1	4848.3	4918.5	6183.4	5630.3	6134.5	7199.3	4795.2	6034.1	6482.2	5475.3	5172.8	6833.8	4583.9	6419.4	5935.7	5601.8	6832.7	6477.3	5313.9	5635.6
E9B5P8	7388.3	10865	9552	10087	9772.8	8899	9859.6	10792	9026.5	10792	11363	11927	16167	17153	14985	12853	12764	14088	13344	12437	14414	19787	22628	20406	18041	19055	18479	11339	13142	11525	17641	23462	17414	15063	14233	17549	17966	28047	17760	21261	28499	21058	21013	21763	28549
E9B159	9396.8	7517.8	8792.8	7672.9	9235.3	9509.8	7014.8	9881.4	8673.5	7709.6	8256.9	8284	17228	15992	12346	7449.6	8157	11681	11566	8055.3	11027	19520	19745	14255	9092.6	13235	8628.4	4414.6	4254.9	3377.3	1952.7	5876.5	4183.5	2915.5	3967	1632.4	930.72	1596.9	589.19	431.81	665.7	602.25	578.57	817.03	543.3
E9ALY1	6396.7	5619.6	5457.8	6305	5946.8	5581.6	5316	5177.5	5364.2	7728.6	6253.2	6289.2	6917.7	6573.7	6545.7	7706.7	7133.2	6022.9	6173.7	7927.2	6393.1	5866.9	6560.1	6064.4	7878.6	6263.7	7018.7	8817	7040.4	8127.8	12402	4866.7	7307.6	8383.3	7646.6	5873.6	8272.4	4278.8	7526.3	7181.5	6016.3	7826.2	8763.9	6867.9	6739.5
E9AU90	21622	22413	24473	21380	23227	22475	22002	19706	21537	22824	20302	22023	15177	12849	16262	19864	18963	17454	18105	16861	18884	13237	11507	14718	16186	14939	13257	24831	23183	26388	25513	16632	22782	22667	19611	18747	22678	11914	24849	23358	24679	25365	24164	20987	21060
E9B552	6214.1	5284.9	6048.7	5846.9	5384.3	6013	6097.1	5637.4	5335.4	6469.2	5361.2	5926.5	5179.7	4417.1	4898.8	6518.2	5415.1	5307.9	6224	5456.5	5813.2	3983.5	4065.8	4371.9	5095.4	4650.9	4262.9	6515.1	5519.1	5882.1	4584.6	4061.5	4366	4908.3	5613.8	4588.9	4349	4023.6	3555.9	3301.9	3556.3	3661.4	4214.6	3524.7	3409.2
E9B699	14594	15945	13262	16463	14668	15498	14497	9371.4	9161.8	12311	12373	13094	7147.3	5676.4	6165.4	9055.6	8003.5	7002.6	10567	9934.3	9435.7	3665.5	3000.9	4253.1	2372.1	2420.3	2279	10818	13532	9245.2	8702.5	6965.7	4743.4	6654.7	6443.6	6857.6	5526	4214.5	4110.9	3274.7	2271.5	2092	2616.2	3020.1	3698
E9B3P3	41005	44734	41932	43379	48122	46689	35930	45313	41131	43551	47272	45764	72902	82103	65878	35896	38351	42885	54095	45281	45619	88735	85648	70616	45681	58448	49449	20230	22419	21134	20181	37376	25408	17876	21033	18623	6855.1	10417	3466.1	4024.7	3932.9	4074.3	3549.4	3816.9	3685
E9ASL8	6150.2	3386.4	2962.8	6010.3	4032.4	6532.5	4798.3	2642.6	5357.8	4253.2	2461.9	3720.7	406.28	771.33	985.86	3268.5	1047.3	2265.9	3082	3459.6	1558	742.35	1714.1	1869	865.57	1471.7	2729.7	1415.6	2429.9	2952.9	799.09	2721.7	2467.3	2121.7	2791.4	3573.5	2729.4	2381.2	1370.7	3207.4	3526.2	4212.8	3521.9	2747.9	4048.1
E9AX08	8534.6	9124.4	9588	8690.2	8924.6	8293.6	9585.1	10583	7834.4	11204	11561	12058	17224	18108	15767	14145	14074	15163	14702	13944	13904	19880	22653	20575	17618	18926	17833	13856	14691	14259	18431	19179	16485	15720	17167	16642	18044	22555	16563	17724	19759	17600	18346	17601	21522
E9AQX4	8197	6498.6	8108.3	8648.5	8539.2	9082.9	7507.4	7793.6	7772.8	10851	9630.6	10621	16637	16161	16828	12437	11697	14051	12505	13330	11736	20279	19711	21347	17715	14638	17402	12377	11975	12034	24598	13372	19926	14993	12646	12239	16227	11497	14101	17006	16923	19537	17036	14567	15754
E9AXP2	12279	13152	13063	12659	11122	12242	12157	11381	10265	16706	14623	15810	22389	22692	21488	18257	17560	19019	17442	18561	19604	21221	27650	30580	32545	23392	28285	21356	17229	20697	38609	20380	26421	29165	18789	21963	27280	21058	23395	23659	29492	28985	26807	24360	27277
E9AKY4	12995	13419	14454	13773	12128	13255	13880	8729	11976	18319	11910	11333	15843	13284	15866	16247	14401	10890	11685	13577	13017	11801	13216	14793	16402	12796	13754	13432	11407	13743	19570	7929.1	11035	13977	9286	10171	12650	2110	9888.6	11633	11395	12634	13679	7563.6	10357
E9AN59	11075	8181.1	9560.8	7979.3	10166	10197	9712	9620.8	9932.6	12400	11553	12831	12003	11506	13130	11477	11574	10081	12940	11906	11214	12751	12762	12693	10944	10263	11424	6369.1	6251	7170.4	6783.6	3805.9	6504.1	6791.6	5430.3	5029.8	4527.9	2616.9	4063.6	3452.2	3726.5	2314.9	3604.1	3682.2	3947.2
E9AJQ5	9903.1	7286.1	8635.7	8931.8	7589.7	8881	10466	7391.1	7651.2	8707.8	6491.2	7692.9	10114	7621.2	10473	12368	10429	9060.5	7689.5	7716.4	7224.2	7566	8325.1	12585	14199	9851.9	11986	9343.2	7068.9	9737.5	16540	2788.8	9562.7	13008	8403.1	7806.5	9799.5	3293.4	8706.6	8798.2	8004.4	11352	11724	6970.3	8764
E9B0M6	7419.6	8380.9	7906.5	8437.7	8011	8235.6	9562.5	8635.7	7703.7	6659.3	7479.6	6953.8	7840.7	6445.1	6462.2	8109.6	7255.6	6884.4	6454.6	6001	5705.8	6927.5	6975.2	6114.4	7729.7	7133.8	7384.3	6558	6488.7	6338.7	8068.7	6734.6	7109.3	7900.3	7840.8	6530.3	6613.9	5016.1	6712.3	7194.1	7405.9	7879.8	9249.7	8032	9258.4
E9AWE0	14509	15129	11655	16066	13291	11823	13863	12770	14026	8304.9	8912.5	8808.2	7273.6	7614.2	6718.8	8154.5	8011.8	8233	7673.3	7496.1	7807.5	6634.6	6292.3	5962	7346.5	7558.7	6632.7	7491.4	7654.4	7636.3	7552.5	7923	6838.6	7417.6	7635.3	7396.9	7803.3	8113.1	7987.6	7748.6	8468	7490.3	8142.5	8729.8	8647.8
E9APY0	7732	7543.7	10184	7134.9	7576.7	9387.1	9047.6	9758.8	9145.7	11123	10782	12494	9680.1	10105	9397	13546	12721	13527	14840	13846	13921	9182.4	8433.4	9440.3	12736	13398	11911	9093	9023.8	8975.9	5099.8	6134.3	5678.6	8275.9	7816	7726.5	5700	5955.2	5616.9	3969.9	4598.3	4057.1	5509.3	4863.6	5835.4
E9AK51	9360.8	9093.6	8323.8	9661.3	9319.2	8485.7	9227.5	5925.9	8432.7	10713	7559.4	8988.6	10928	8145.4	9852.7	10401	9151.5	6803.5	9964.3	10574	8867.2	7965.3	9023.8	11010	13124	8348	8867.9	14402	12045	15803	15662	7691.4	16450	14011	10780	9787.7	16487	10698	15997	16615	13814	18291	18973	17881	17172
E9APB1	8308.5	9991.4	10637	9046.1	9597.7	9266.3	10868	9599.4	8886.3	10800	11354	11651	14210	14133	12572	12495	12475	13506	12616	11071	11442	15982	15747	18287	16001	14271	15221	12092	10883	12144	15138	11605	11710	14273	11973	11981	11385	10354	8865.9	8944.7	8429.4	9829.3	12734	10182	13815
E9B3B4	10410	11421	12362	11473	10974	11689	11997	10104	10724	11970	11259	10992	14388	12039	12259	13186	11141	10940	10961	11419	10740	11590	13347	14348	13945	11829	12729	11522	11181	11419	12826	9182.9	13529	14311	11395	10656	15338	12698	13533	15369	14928	18514	17074	14214	15797
E9AQE0	10042	10908	10312	12655	11806	10920	9017	9508.6	11096	8406.7	7742.1	8301.2	4777.4	5333.7	5446.4	7773.5	8356.2	6589.1	6322.3	6226.8	6776.4	3855.3	4987.3	3783.9	6357.9	5093.9	4859	8763.7	8597.9	9974.7	9803.3	7549.8	8175.2	9743.9	8585.3	7527.2	6995	5444	5683.8	4237.9	5926.3	7860	6090.2	5939.1	6431
E9B1M5	3632.3	4119.6	1877	2105.6	2683	1725.2	2551.7	3051.2	4606.2	5135.8	4816	4002.5	2737.8	1713.6	2056.3	3261	3204.3	2246.7	3877.8	3136.9	3752.1	1682.8	1563.2	1495.8	1559	1673.6	1148.9	2898.6	2707.5	2871.3	2802.1	1719.1	1747	2413.1	2000.9	2311.6	1803.1	924.01	1188.4	928.8	966.71	485.27	1129.8	1238.8	1274.8
E9AT99	18436	11850	13922	14311	13705	14437	13431	11076	12863	15609	11996	12847	16662	14925	17235	16823	13583	14368	15607	16021	13454	14535	14000	16218	18428	14963	16843	21413	15122	19088	39110	12902	19206	21602	17995	15673	21692	14751	20750	21480	20647	25200	23921	19995	17289
E9ARX7	3667	3321.5	3521.8	3652.1	3671.5	3662.7	3420.5	3316.9	3658.7	4491.3	3822.5	3958.4	3543.3	3440.9	4011.7	4772.1	4302.4	4519.6	4987.7	4575.7	4851.8	3071.7	3432.6	4045.4	4718.4	3631.4	4071.9	6502.4	5829.7	6713.2	7647.1	5184.6	6971.2	6479.9	5215.8	5664.3	7555.1	4836	7727.3	7866.1	6330.8	8172.6	6416.9	5922	6789.7
E9AQ24	11506	10729	9705.4	10332	9408.3	9727.2	9133	8117.8	9698.9	8500.6	7015.5	7587.3	5744.4	5093.3	5755.8	6725.9	6481.1	4851.7	6049.2	5836.3	6204.2	4377.2	4160.5	4174.7	5098.1	4350.7	4639.2	6515.2	5471.1	6209.3	5512.3	3536.8	4535.3	5666.3	4658.2	4110.2	3982.5	2160.1	3148.1	1954.1	1928.7	1914.6	2998.7	2843.7	2593.4
E9AJY9	11627	10095	12247	8955.6	9707.4	11712	8224.7	9532	10265	15451	14151	13786	9304.2	9090.2	9733.2	10905	12042	10523	12492	11252	14588	9250.5	6978	8356.7	6086.8	5886.7	5075.6	14372	13790	11462	13188	8167	7473.6	10284	11456	11252	5273.7	3186.7	3518.5	4000.2	1931.7	2401	2786.7	4645.7	3663
E9AK29	13288	13514	12736	13695	12565	13925	11774	12499	12672	9362.4	8516.1	9758.2	7224.7	7966.3	7046.7	6590.6	7417.7	7396.7	7825	8151.5	8412.9	6666.6	7464.9	6320.9	6321.3	7288.3	6892.2	8241.4	9962.4	9297.6	10144	11685	11073	9806.7	10028	10193	11350	13828	12604	13410	15007	14249	11835	11866	14450
E9AR51	10054	9804.6	10233	10399	9974.3	10275	9718.6	10022	10048	7560	7804.9	7613	5898.2	5577.1	6442.9	6673.9	7219.6	6788	7143.7	6298.6	6915.3	5151.1	5338.3	5335.7	6207	6121.3	6339.6	7765.5	8047.3	8332.3	7970.1	7470.3	7573.8	8638.9	8628.2	7860.7	8028.3	6627.9	7441.9	6713.2	6676.2	7850.4	8270.6	6968	7545.8
E9ARW7	11180	11222	9850.9	11528	10325	11315	10294	9848.3	9572.1	8736.8	7888.4	8410.7	7582.9	7126.6	7627.8	7390.3	7971	7627.8	8735.9	7555.5	8508.9	6978	6519.4	6815.5	6671.2	7539.7	6590.8	9093.1	8734.8	8857.7	9216.7	10486	9016.7	8675.8	8708.3	8623	10628	9966.1	11315	13624	14094	11653	11208	11216	10970
E9AQE4;E9AQE5	5684.7	4988.8	5720	6180.9	5866.1	5774.9	6117.4	5908.4	5977.1	8362.7	7054.4	8742	16446	15945	16388	12165	10858	11198	12797	11586	11810	18388	18063	22684	15993	14273	16887	4623.6	4842.7	4818.1	4443.4	3763.2	4247.2	4458.1	4109.6	4292.9	3414.8	3679.3	2527.3	2627.5	2181.5	2188	2870.1	2832.2	2970.3
E9AZR4;E9B3U1	8967	18147	26508	14440	19610	23114	23804	28626	22513	25210	38442	41667	50184	52015	56443	39362	38218	60334	37942	33859	43908	61646	56276	56193	41202	52628	65580	30293	41657	37308	24575	49135	53627	38575	50337	51599	53196	71543	85006	75104	73391	78491	59322	82200	77900
E9AX44	4378.8	7059.6	8625.4	5771.7	6831.3	8799.8	5048	5882.7	6999.7	8356.7	9409	8294.8	15037	14270	14149	8063	8630.9	9803.5	5958	10276	12705	20238	12660	16640	10448	12160	12389	3471.1	4039.2	3122.6	3846.3	3778.2	3462.2	3379.9	3304.3	4086.5	2138.6	1841.9	2480.7	2165.6	2361	2469	2189.5	2271	2186.6
E9AST7	16252	15064	16780	15151	15629	15643	16117	13504	15692	18725	15853	15672	19595	15730	21985	16273	17507	14128	17887	17201	16713	13422	15996	19880	19599	15890	18770	21890	17683	22659	22942	10021	20718	20821	17140	16669	23808	8916.3	24311	22985	19932	27581	20987	19733	21893
E9AZP7	12801	15725	12320	14438	13432	13787	13633	14149	15275	13810	12563	10052	10136	9960.2	9362	10093	10139	8871.2	11670	11773	11146	10232	7714.4	7003.9	7586.6	9078.4	8470.9	13689	13438	10165	8531.8	9195.6	7058.1	10601	10623	9568.3	8603.3	10664	7103.6	8162.4	4432.8	5057.7	5545.5	7636.8	8683.1
E9AZ13	6327	5492.2	6124.8	5646.4	5229.2	6113.2	4909	4472.9	4288.7	6890.4	6085.8	5794.5	6293.5	6466.6	7110	4947.1	4962.2	4247.1	6847.7	6320.2	6684.9	6429.4	6678.6	6573.8	6126.1	5420.4	5164.2	7398.5	6840.2	7661.4	9574.7	6651.2	7694.8	6383.1	5288.9	4678.5	11199	6347.7	11986	10699	9394.1	10782	7435.8	6855.9	6571.7
E9AYD6	6625.8	6781.1	6814.2	6662.8	6506.4	6659.7	6539.3	6033.1	6338.9	6181.8	5276.1	5948.9	6633.6	6661.7	6819.1	6228	5663.9	5676.8	5821.9	5617.8	6329.6	6182.4	6198.4	7568.9	7421.4	5509.9	5878.5	6568.2	5770.6	7042.6	8484.3	6262.9	7582.4	6496.5	5784.8	5280	5721.8	5259.8	5688.6	6954	6719.4	6770	6490.1	5333	5853.8
E9B709	1693.3	1929.2	2201.3	2449.4	2550.7	2394.7	2241.3	2423.9	2200.9	3393.4	3367.3	3439.8	5115.5	5379.4	4689.6	4094.9	4300.1	4430.7	4867.5	3848.8	3963	4854.6	4892.5	3891	4571.7	5088.6	3788.2	5989	6423.6	6374.6	7101.5	10994	9235	6535.7	7122.3	5991.2	10948	11906	11319	12493	12358	9681.1	9772.7	10265	11488
E9B2I6	11419	8390.8	8818.9	8584.4	8049.8	8464	10206	9094.4	10230	14128	10805	11168	13173	12868	14145	15749	14077	11840	15678	14200	14014	10386	11036	13673	21316	13677	15710	15342	12246	13724	13445	10387	11245	14730	13802	9899.6	11048	8560.3	8899	8352.3	8488.1	8825.7	10991	9566.2	8097.9
E9AX52	11505	12368	12130	13362	13134	12507	13310	12032	11803	11591	10881	11110	13909	13883	12495	13145	12921	12854	14580	13223	13487	13469	14130	13883	15457	14271	13169	15431	14478	14993	18310	17041	16053	15968	15174	15220	18400	16069	16381	19679	22859	21902	18492	16737	18552
E9AR50	9850.5	12537	9063.4	11992	10662	8890.2	13227	11883	10907	7939.5	9327.5	9146.2	10589	10298	7975.8	10073	10373	10142	8796.8	8313.9	7727.2	13343	12137	10312	10874	12449	11442	9054.8	10498	9083.1	10586	12577	10538	11155	11929	11917	9258.4	11563	9104.7	10913	12895	10070	12340	11960	13118
E9APR0	5206.1	3478.1	4237.2	4926.9	2886	4419.4	2758.4	1814	3202.8	4331.4	1038.3	1763	2024.7	1659.4	2215.8	3626.5	2160.8	1112.4	943.92	2758.1	1857.6	1048.2	1738.2	4512	8440.8	1658	3992.4	3366.2	2078.5	3411.6	19429	150.26	2651	7266.2	1327.2	816.38	2630.9	1080.7	2557.8	1671.7	1391.6	3962.4	3408.6	1036.9	1270.2
E9AW79	7543.1	5706.5	6882.1	6542.1	6266.3	7102.1	7375.6	6659.7	7190.8	8839.9	7861.2	8022.5	9361.6	8476.9	8699.3	9940.3	9488.1	9365.8	8818.2	8737.4	8234.7	8631.9	9478.1	9831.5	10654	7964	9375.5	11648	10309	11235	14787	10050	11352	13168	11072	9860.4	11359	8398.9	10732	10697	8870.5	11820	11011	9944.6	10286
E9ANA1	15793	13201	12463	12836	13816	14800	14399	13591	13359	16016	14105	13054	15856	13965	17840	16043	15674	12922	15699	16144	15409	13846	18587	20547	21903	15397	18600	21742	19519	21406	22957	24548	25209	24474	21887	21226	29339	21761	26731	32151	32546	32954	29222	26582	26216
E9B716	5390	5332.3	6823.7	6749.2	5503.2	6504.7	5636.5	4912.5	5711.9	9170.7	6871.4	7931.8	8048.1	7588.6	7825.5	9463.5	8563.5	7742.7	6265.9	7508.5	6834.3	8016.9	5790.4	6713.2	8137.4	6149.7	7925.5	6848.1	6026.9	7802.7	8882.7	2470	6855.1	7137	5076.2	6350.9	3464.8	1815.6	4734.8	3789.9	3857	4387.8	3894.8	3806	3866.5
E9AS49;E9AS50	5306.5	2978.1	4070.2	2891.5	3260.3	4180.8	3486.1	3616.1	4140	6410.8	6166.3	6291.1	9719.9	8579.2	10245	8051	7307.6	6631.2	7854.1	7712.6	7035.9	8204.2	9051.7	10772	9246.4	7992.6	8462	10211	8882.4	9676.9	10485	7084.3	10700	10243	9444.8	9663.1	14225	8491.2	13213	13936	15338	15369	14013	12747	12624
E9AXJ2	2576	5049.1	1907.3	5578.5	5629.2	3356.1	4077.6	7993.9	6059	5447.3	8774.1	7649	11739	11097	9410.4	8936.6	10152	9576.7	9283.6	5736.3	7750.8	15683	13555	10121	9178.9	12092	9628.6	5184.7	9747.3	6873.8	10284	39028	10395	8037.3	9982.6	17454	12682	43009	15462	31450	49900	15958	19055	26976	34926
E9ASL7	5079	4126.5	4413.2	4479.7	4243.5	4448.2	4028.1	4414.3	4373.9	5329.7	4905	5419	4476.3	4813.8	4919.5	5531.8	5101	4892.4	5225.5	5039.3	5764.5	4344	3335.9	4334.8	4129.8	4078.8	3415.9	9288.1	8673.7	8632.1	8946.8	5585	6523.3	7814.7	6730.8	7084.9	5154.2	5416.3	5893.2	5830.2	6147.8	5584.4	4517.7	5407.4	5355.5
E9AS63	4567.6	4124.9	4204.6	4404.2	4334.1	4289.1	4662.2	3930.3	4140	5199.9	4867.5	5282.1	6713.7	6323.5	6191.8	5679.4	5259.5	5042.8	6030.8	5306.7	5506.9	6282.1	6780.9	6788.9	6003.3	5335.4	5296	5694.5	5899.6	6045.8	5903.5	6549.5	6644	5851.6	5469.2	5276.4	7862.2	7928.7	7715	7437.9	8146.3	7873.8	7047.4	6813.6	7557
E9B308	3578.7	2736.1	2119.8	2735.5	3067.1	2939.3	3223.1	2213.2	2841.6	3602.8	2217.3	2555.2	2611.5	2040.6	2912.6	3442.7	2539.1	2707.5	3309.5	2897.9	2672.1	2132.8	2025.9	2344.5	2780	2107.1	2383	4072.8	2561.8	3193.4	3573.5	2186.7	2929.1	3638.8	2879.3	2924.5	2059.9	1564.7	1754.6	1646.5	1491.9	1712.1	2050	2189.4	1952.9
E9B2Z5	12455	11501	10395	12940	11315	12005	12589	10586	11423	9619.6	8478.2	9338	7897.9	7994	7791.7	8343.3	8332.5	7499.5	8836	7902.4	8375.3	7136.9	7885.8	7861.7	8800.4	7976.9	7902.9	11410	10651	11363	10995	9111.3	10884	10920	10818	9268.8	12786	8481.9	12316	12808	13236	13594	11480	11341	12523
E9AMI1	11756	12364	10500	11953	11127	10238	11020	9806.6	10380	8679.8	8323.5	8497.3	5370.6	5853.5	5315.9	7687.2	7749.3	7275	7886	7020.9	7559.4	5261.1	3710.5	3961.1	6252.7	6531.5	5314.3	9343.9	9361.4	8901.6	10457	11346	8582.7	9664.4	9294.8	9417.9	7533.5	8482	8334.5	8973.6	7670.8	7449.7	7379.7	9101.6	7741
E9AWN2	8739.3	8087.3	9514	7817.6	7766.7	8629	8876.4	9301.6	8328.3	9352	9691.8	9337.2	9462.2	9933.1	9750.6	8484.4	9097.5	9783.3	11204	9486.5	9960.6	8288.9	8987.8	9258.5	8662.9	8890.9	9119.6	9783.9	10117	9874.2	9970.4	11836	9492	9286.9	10466	10169	10955	15753	12056	12808	12882	13250	13169	13253	16424
E9ANV2	10054	10973	10523	11178	10198	10206	10408	9810.4	10367	10729	9057.8	9172	6342.6	6301.6	7185.3	9250.1	9283	7543.3	8990.4	9772.6	10120	5273.4	4818.2	5749.4	8275.6	6974.1	6821.9	9726.5	9216.2	9792	10237	7338.1	8557.1	9880.7	8869.3	8037.5	8784	5250.6	9800.3	8832.8	8294.1	7951.2	8831.3	8568.1	8106.6
E9B4H4	6935.6	6808.4	6412.8	6804.3	6887.6	6386	6963.5	6747.1	6611.3	6867.6	6789.2	6911.5	7811.7	8131.6	7540.6	7413.6	7700.9	8129.3	8886.2	7830.1	7819.9	8968.5	9055.3	8769	9416.4	9348.2	8750.5	11753	11254	11302	13718	14378	14377	12642	12346	12124	15696	18180	16216	19294	19043	18317	15761	17030	17904
E9AK06	25243	15697	21185	19391	17936	19723	18284	23830	23319	24054	28516	26913	19763	22809	19067	24856	26137	26513	26101	25006	23378	20422	18121	15561	16946	19791	15828	30832	32805	30943	30715	34425	28872	32851	34781	34981	15617	21238	12610	11174	10115	9220.6	14009	15519	17071
E9AZ37	7685.6	8763.5	8588.1	10068	8911.2	9207.9	7887.2	6839.3	8009.5	6783.5	5731.3	6070.8	4899.8	5196.5	5371.6	5579.6	5511.8	4817.8	5117.6	5148.2	5604	4156.5	4474.5	4928	5451.6	4806	4808.7	5545	5274.8	6015.3	6379.2	3558.3	5627.7	5853.8	4996	4530.6	6144.5	2850.6	6345.1	5414.3	5369.9	6674.5	5368.6	4526.3	5453.1
E9B6U3	16712	15913	15860	19950	15474	18811	16599	11809	15801	13951	12476	13245	13293	10484	11824	12658	11483	10687	10349	12148	11514	9391.4	8897.6	10135	11868	9009.6	11309	11138	8998.5	10588	20322	9468.5	12260	12996	9065.3	11216	8602.6	6826.6	8933.9	9068.6	7662.2	9512.2	8575	7657.1	8220.5
E9AKN1	7867	6829.2	7092.9	7765.5	6295.7	7664.1	8331.7	6203.4	7314.5	7703.1	6781	7615.6	8111.3	6969.2	7558.2	8693.7	7464.1	6577.5	7715.7	7565.7	7762.1	6252.8	6710.1	7537	7934.8	6510.1	7145.1	9759.1	8886.7	10490	14400	10944	14185	11769	9278.2	10923	16044	11568	17225	13949	13175	21465	14387	11176	14113
E9ARC2	11227	11056	10710	11923	11051	10740	11692	10599	11055	8885.7	7800.9	8607.1	6227.1	6127.8	6377.9	7080.2	7000.5	6765.8	7184.9	6656.3	7380	5798.8	4485.2	5265.9	5874.7	5497.6	5360.6	7794.9	7445.5	7338	8536.5	6726.9	6528.7	6796.4	7198.1	6343	6358.2	5310.3	7033.6	6188.2	5974	6165	6190.8	5839	5184.5
E9AX51;E9B645	9796.8	12917	9016	11867	10980	10254	10570	7037.4	8093.7	6830.4	5657	6220.2	4232.1	4512.9	3753	4515.1	5135.6	4256.3	5158	5392.5	5395.1	4415.7	3223.8	3127.7	3464.9	4062.4	3461.3	6230.5	5760.7	6175.3	7449.7	6823.6	5775.7	5893.9	6592.5	6270.8	6435	7074.2	6358.2	7514.6	15388	6897.7	7354.3	8181.6	6538.7
E9AKL0	5710	4525.4	5185.7	5142.5	4286.9	4954.3	5098.3	3249.1	3762.7	6250.1	5084.2	5240.9	8333.4	6341.8	8267.8	7689.6	6242.7	5209.3	6803	6628.9	6039.3	7052.2	8721.9	10119	10154	7049.4	8567.6	7765.7	6391.4	7783.4	10886	4691.7	8410.6	10123	7052.7	7147.6	10829	6352.2	8387.3	10037	8650.5	11472	10501	8742.4	9086.5
E9API9	3415.8	3076.6	3358.1	3487.6	3437	3372.3	3589.9	3038.4	3233.8	3905.9	3570.2	3747.4	6902	6465.3	6981.3	4141.7	3965.6	4083.6	4707	4242.3	4336.5	6418.8	6898.9	7315.6	5209.7	4853	4679.4	2184.7	2142.4	2247.9	2351.7	1881.4	2094.8	2021.4	1792.8	1702.7	1847.4	1811.7	1725.9	1638.4	1680.4	1624.8	1693.3	1627.3	1631.2
E9AL07	7243.9	7552.6	6887.2	6990.7	6734.1	7228.6	7964.7	7532.3	7271.3	7053.7	6715.8	6831.5	5438.7	5536.6	5198.3	6243	6795.1	5863.1	6214.9	5662.5	6040.9	4471.7	4777.6	4872.2	5819.7	5766.6	5273.6	7392.3	6946.6	7125	4931.8	6235.7	6247.3	5947.7	6622.7	6033.4	4955.3	4536.5	4518.4	5402.3	5329.7	4948.3	4712.7	4621.2	4680.2
E9B6Z8	13154	11683	15128	13688	15093	13926	12758	14291	13927	17922	18307	18231	27755	28703	30234	18168	19568	22005	20754	22043	22605	29032	32226	33732	23517	24878	25207	7611.7	8290.8	8297.2	7863.3	6689.6	8267.8	8320.4	7509.4	8769.5	5754.7	4654.9	6109.8	6158.2	6235	6720.6	5784.5	6268.8	6436.3
E9B2N1	4006.7	4274.8	4322.5	3951	4806	4498.5	3821.1	4759.8	4060.7	5055.3	5261.1	5407.7	7013	6804.5	6903.5	5189	5361.5	5448.1	5880.3	5746.2	5483.5	6292	6693.1	6200.6	4648.4	5377.7	4744	2611.2	2794.3	2524.4	1542.6	1930.9	2218.3	2218.2	2348.1	2176.6	1713.8	1310	1641.3	1390.9	1409.6	945.13	1169	1422.2	1438.5
E9AW41	3576.9	3240.2	3326.3	3568.9	3242.4	3630.2	3742.9	2965	3317.4	5240.8	4679.8	4050.4	6193	5455.5	4952.3	4797.6	4803.3	4238.8	4836	4641.3	4602.7	6748.2	6843.5	6433.8	7079.1	6101.1	8211.1	4653.3	4737	4804.3	18885	11041	6705.8	9196.8	5267	7052.6	7878.8	12655	6183.5	9898.5	9723.7	7519.4	7751.9	7683.6	9085.4
E9AM65	6341.1	6539.7	6133.1	5920.8	6727.7	5618.2	7167.3	7931.4	5829.9	5123.1	6520.4	6771	7004.7	6936.2	5799.8	5304.2	6040.1	6957.3	7596	5255.6	6076.7	7309.8	8104.7	6674.6	5127.8	7144.4	5644.2	5397.7	5792.6	5296	4279.1	8201.8	5734.7	5280.9	6248.3	5538.6	4906.2	7492.9	6584.1	5901.6	7292.8	4589	5103.7	5500.8	6605.6
E9AVX8	7245.7	8385.4	10131	7186.3	7089.7	8593.5	5445.9	7196.5	8030.3	11735	9851.1	9340.3	13843	14952	14512	10401	10173	11375	10710	11113	12783	16736	13777	16471	11517	12416	12482	11560	11549	13810	13195	10493	10719	11195	11502	10937	10637	7944.9	9946.2	9610.5	9150.7	9784.6	9140.2	9272.8	10534
E9ANE0;E9ANE2;E9ANE3	12290	11987	12496	11242	10844	12593	10229	9405	9953.9	16604	13377	15796	16537	20457	21452	18115	19445	16377	19063	18516	18618	15495	20068	20642	24897	22147	21736	16756	20514	19207	23146	14323	21343	17932	18105	18805	25536	18857	29678	31937	37619	30140	24206	20889	28922
E9AT13	12229	14142	11865	15354	13449	11960	15458	10982	12306	9051.4	7673.3	8209.5	6158.2	5045.8	5199.2	11581	8416.2	7415.6	6199.1	7221.4	6042.5	5530.6	4955.9	6538.6	11274	7140.8	10121	5073.7	4789.5	5333.2	6595.6	3510	4990.6	7214.1	5371.9	4671.1	3839.8	2046.6	3255.7	2830.5	2637.3	3191.4	5359.1	5030	4951
E9ARV4	9768.4	12457	10740	11175	9928.8	13095	8336.7	8725.9	8811.2	7656.4	5757.5	5218.1	1272.5	1182.2	1791.8	2296.7	3531.9	1685	2939.7	2952	3399	653.99	627.17	807.41	436.78	685.36	539.07	4687.7	5487.6	1949	4450.2	1107.3	1677.5	1999.8	2138.2	2959.8	805.6	205.96	160.03	229.09	207.79	326.54	201.3	320.37	415.99
E9APC9	8189.1	6419.4	7717.1	7597.7	6601.7	9167.2	7056.4	5398.6	6406.4	10051	6193.4	5841	9173.6	10054	12139	8768.1	8506	6966.4	6958.9	9262.9	7990.3	9883.3	11463	15185	10957	7140.1	10841	3631.2	2775.4	4355.4	6840.2	1114.6	3920	4174.1	2466.2	2618.6	2931	500.29	2405.4	1847	1776.2	3644.1	2831.9	1079.2	1408.8
E9APD3	5763.2	5076.4	6142	5049.6	5096.7	5815.9	5323.8	5136.9	5361.7	6462.5	6355.8	6307.2	7074.1	7284.3	7638	6357.4	6541.6	5919.7	6536.9	6671.4	6822	6648.4	6892.9	7714.7	6591.8	6530.2	6409.1	7618.8	7258.6	7601	8106.2	7389.6	7495.2	6941.4	6596.5	6510.2	8054.8	7581	7256	6848.4	6892	7715.9	7108.8	7208.2	6997.3
E9API2	33232	23963	27151	25541	24483	30126	26168	19781	21169	29718	22428	25772	30740	24217	29734	29937	25298	23077	27764	26184	30487	24779	21648	33015	36586	22905	27349	48215	35489	46174	60981	31763	48044	47435	35820	37080	54767	30608	52035	43146	30362	55926	42242	31903	40063
E9AZA4	8965.4	7821.1	8324.4	7524.9	8634.2	7871.4	8649	8011	8094.5	10615	7497.3	8794.2	9685.4	7844	9637.1	10837	8610.1	9184.8	10103	8905.6	8248	8231.4	7046.4	9028	11718	7805	7939.2	12251	10669	13656	24696	7532.2	13746	14439	10242	9381.1	12302	7014.1	13220	11555	9836.2	14720	15085	10440	13029
E9AS51	2924.5	1709.4	3519.5	1457.2	2881.7	3130.2	1790.6	3555.2	2936.5	6443.7	6491.3	6514	8170.4	8759.3	7808.6	6770.3	6541.2	6308.7	7476.7	7348.3	6925.1	7247.5	7149.3	6998.9	5841.1	7096	5872.5	8942.7	10269	9707.3	8721.6	12828	9760.3	8530.4	8837.2	8788.6	14253	16973	14740	17952	18383	17692	15305	16132	15198
E9AUB0	4845.8	5219.5	5784.5	4376.8	5166.9	4793.1	5411.8	6358.1	6128.5	5630.7	5737.2	6249.5	5938.6	6399.8	6675.9	6037.4	6566.1	6815.8	6562.1	6124.1	6999	6163.4	6187.3	6783.9	5882.6	7182.1	6112.8	6481.4	6636	7229.3	4998.5	6578.8	6953.1	6859.7	7231	6256.8	7618.6	7959.8	8691.4	8268.7	9027.6	7658.7	8035.2	8110	8711.6
E9AUS1	88751	82811	87562	79067	76065	80965	51963	115460	97148	122390	156140	112180	166220	215090	243080	135560	146150	158100	204340	22570	172000	220180	221760	242150	166110	183290	175210	145520	146370	120180	144500	51568	106260	129870	157400	110970	66455	15712	57757	34600	27745	41491	46376	39461	33809
E9B4F8	7220	8248.4	9164.5	9189.6	9252.7	7558.3	7938	7732.8	8707.2	8302.1	6466.6	6599.2	7848.8	7548.7	8654.8	7166.8	7178.1	8059.5	7785	8384.2	7807.4	7963.4	8564.7	9629.6	9692.6	7834.2	9734.4	8521.5	8224.1	8611	8069	9836.4	9461.4	8530.3	9287.6	6905.1	11525	11000	13432	13937	11810	13685	12228	12062	11643
E9AXC7	9327.7	15688	15501	11632	7943.7	13622	6079.7	13304	14342	13272	11770	11109	14485	14616	9270.9	7495	11803	10231	13781	10437	13717	12999	5856.6	8572.4	5076.6	10819	6950	10744	16137	12852	10715	15019	10737	6547.1	13440	16470	6409.4	2639.7	5811.5	4633	2435.8	4293.5	3507.4	7213.8	7132.5
E9AYY3	56919	121450	100030	70762	71744	89736	90958	85188	92975	79502	91154	101710	123660	121890	103530	94186	77746	70702	98028	114700	118920	77375	93358	122420	76220	94351	128220	110280	126650	148720	111090	114030	197930	143990	146500	174900	179060	39509	145780	186510	178350	206990	169920	177550	199820
E9B6R4	7770.2	7477.1	7232.4	8264.4	7502.7	7665.1	8124.6	5637.8	7068.4	6364.4	5341.5	5735	4929.3	4443.5	4839.6	5412.5	5340.4	4410.8	5029	4825.2	5056.1	3902.8	4019.3	4200.6	4855.3	4269.6	4133.2	5413.7	5290.2	5422.8	5734.6	4714	4963.7	5099.3	4575.5	4847.7	5565.4	5119.4	5018.8	5172.4	5274.4	5024.7	5303.6	5177.1	4978.2
E9ASJ4	12553	9076.6	9965.9	6980.8	6656.3	10330	7302.4	9616	13028	13858	13049	12048	7817.4	7195.4	8966	8624.7	10694	8638.8	12279	11224	12183	5308.1	4279.7	5298.6	3755.2	5516.7	4494.6	8092.3	7545.8	6109.5	4088.2	4123.9	3018.6	4800.7	5550.2	6028.3	2316	1412.1	1346.5	705.29	591.77	454.84	1075	1301.8	1139.7
E9AVG7	11280	12168	14567	12677	13003	14368	13221	12551	12238	18300	18547	18477	27881	22176	28856	23905	22560	23656	20322	20987	18829	27203	29737	31779	30550	25837	35752	20644	19438	21299	26204	13523	25699	27597	22584	25876	24052	17102	24409	22575	25886	29109	28750	26045	21595
E9APL2	10923	10616	10926	11253	9484.7	9458.2	10016	8464.3	9017.4	8875.1	7321	8044.5	6409.9	6543.5	6363.8	7324.3	7244.8	6521.5	7760.1	7194.4	6887.1	5779.2	5244.8	5427.8	6771.2	6218.4	5765.3	8346.2	7463.9	8653.6	8638.8	6735.5	7705.4	8108.7	6929.1	6600.8	7357.2	7413.8	7446.5	6666	6065	6584	6958.9	6892.7	7258.7
E9ARL1	7240.1	7972.3	8597.7	9008.6	9095.1	8284.6	9898.5	9408.6	9219	7392.4	7975.8	8096.1	8540.6	8528.2	7825.9	9310.5	9818.2	9596.7	7816.4	7904.6	7441.6	9843.9	9742	9045.9	10046	10892	11241	8324.5	9117.3	8584.4	10590	9436.8	8718.7	11042	10870	11594	9901.1	10526	9552.8	11197	9624.6	9885.6	11508	12116	12525
E9B0E2	6722.6	9152	7746.2	6647.8	7571.5	8686.5	7512.7	6985.4	8348.7	6275.8	6306.7	6412.9	6302.8	6688	6307.1	6504.1	5960.4	6004.2	6414.3	6278.5	7333.8	6330.1	6759.1	6518.9	6974.6	7390.2	7357.1	8589.2	9231.1	8957.8	11003	13367	12001	10915	11163	13931	14215	12437	14011	18810	18967	19546	17006	17426	21472
E9AZ11	2972.3	3200.5	3709.1	3341.8	3511.2	3723	2745.8	3609.5	3301.2	4201	4948	4684.6	5929.1	5341	6387.4	5074.2	5298.2	6189.1	4825.1	4622.7	6234.7	8626.2	9357	9271.3	6054.3	5781.4	6772.6	4733.9	5728	6335.3	8415	9103.5	8942.7	5160.8	6085.5	6347.3	7603	9623.1	9370.2	8671.1	8830.5	8346.9	7151.9	7308.1	8800.1
E9AX49	3386.7	2808	3480.8	3140	3437.7	3625.3	3280.7	2635	2841.2	3595.7	2892	3515.8	4566.2	4083.7	4536.7	5111.3	4736	4396.7	3572.7	4352.2	3874.6	3816.5	4111.6	4925.2	5218.8	5053.5	6092.4	4914.6	4074.4	5204.1	4652.6	2517.2	5478.7	5782.5	5074.4	5266.7	5240.1	5073.3	5385.7	5745.5	4636.7	5745.9	5255.1	5524.4	5524
E9AVK2	9553.8	5176.6	6284.4	4763.2	4928.8	6524.5	4347.8	5313.7	5498	13821	13648	13446	11643	11574	10089	13813	14480	13113	13954	13465	14290	8231.2	5371	6179.6	8701.2	9527.6	6873.2	19571	20874	15189	19547	19496	10839	13491	16649	18985	7929.8	11491	5597.7	5505.2	5407.6	3882.3	8045.1	10574	6426.2
E9B694	2465.2	2122.7	1880.9	2101.3	1942.7	2113.2	2022.7	1954.8	2006.3	3229.2	3138	3003	4568.5	3819.3	3451.6	3547.5	3413	3216.3	3586.8	3499.5	3177.5	4394.1	4887.9	5148.8	4688.8	4440.2	4910.9	4076.6	3938.5	4816.5	5939	6081.5	6612.1	5872.8	5119.9	5187.2	8379.4	9301.1	7842.2	11305	11550	13131	9837	9068.6	10462
E9AJS6	39858	109190	52971	54849	67961	62511	50823	81008	85811	28349	50863	41394	26767	31794	22695	17137	23378	30907	25306	26338	42678	35945	18978	20746	15902	32577	19644	34382	54058	33573	21840	123180	47114	21851	52665	55944	44127	94783	62454	102590	137040	60342	47360	77032	75469
E9B0N3	8580.5	7983.2	9117.4	8758	8179.1	8843.5	8645.8	8006.4	7779.6	11388	11150	11878	19167	19150	17763	14406	13381	13397	15156	15075	14956	21686	24506	25639	21205	20524	21492	15145	15429	18134	20273	20108	21124	19452	15532	16303	21535	22325	19817	18893	21091	25709	21479	20759	23738
E9APJ0	11435	10729	11049	11797	11538	10738	10898	11120	11293	7999.5	8295.7	8012	5682.2	5958	7252.1	7327.9	7386.9	5956.9	5880.4	7141.5	6945.6	4583.6	4745.5	5624.7	6418.4	5408.1	5338.9	6976.6	6642.3	7505.5	7707.8	6528.4	6403.4	7113.3	6390.5	6314.2	6550.5	6808.6	6942.1	6656.3	7277.4	6735.3	5777.4	5507.6	6496.5
E9B714	8792.8	11476	10560	11674	12761	11621	11331	11609	11312	9815.6	11762	11436	14521	15562	12303	12491	11507	13897	13173	12741	12023	17863	18574	15438	14081	17133	17219	10981	12025	10566	12076	14505	12151	11082	13991	13264	13064	16327	14023	15660	15562	14334	14518	15828	19162
E9ALU6	436.67	525.5	630.88	779.31	642.58	782.23	668.57	509.17	574.28	981.94	928.82	949.78	1280.9	1213.1	1137.6	978.24	962.63	873.92	998.82	929.76	900.41	1222.8	1003.5	1308.9	868.94	766.22	718.24	6114.8	4990.9	6419.2	11957	11153	11157	8839.3	7162.5	8078	10611	7961.5	8247.5	13923	10134	11430	12952	13522	11623
E9B2L9	5596.6	5459.1	5644.2	5589.9	5605.7	5616.4	5401.3	4840	5336.9	5896.9	4948.3	5392.4	4449.7	4410.7	4567	4976.6	4989.6	4587.7	5596.6	5201.4	5586.4	3825.2	3212.3	3796.2	4581.3	4268.5	4176.7	5766.2	5193.2	5344.2	5829.3	4566.4	4633.4	5269.1	4948.8	4810.9	5494.7	4257.4	5791.9	6114.4	5443.1	5662.9	5462.8	5268.7	4667.9
E9ATU9	6636.9	6521	7215.4	6978.5	6458.7	6437.9	6087.6	5607.4	6493.6	8027.3	6393.6	6804.9	8359.3	7789.1	8235.6	7567.4	6950.6	6815.1	8548.2	8017.8	8348.5	7975	6758.9	9146.8	7831.3	6645.9	7224.5	8359	7912.6	8108.9	7989.5	5756.4	6686.4	8356.7	7225.4	6915.1	5585.9	4418.9	4628.4	4281.3	3933.6	4078.7	4316.4	4928.7	4584.3
E9ASK9	16925	18131	17950	16704	17184	16669	18475	18286	17045	13360	13625	14255	9960.5	7979.5	8421.4	10047	10460	8991.1	10644	9512	9015.7	6634.6	6411.4	6762.6	6261.6	8089.9	6848.9	9325.1	10348	9616.6	6639.9	8518.3	9340.7	7965.7	8777.9	8936.9	8284.3	8321.2	8177.3	9341.6	9956.6	9023.4	8779.6	7484.1	8527.7
E9AZ28	12364	12129	11479	11681	11195	12028	12334	12354	12664	11796	12098	11701	10576	11295	10504	11487	12389	12665	11587	11573	11617	9977	10179	9956.4	12436	12079	11238	11384	12495	12383	11977	12110	10853	13068	11841	12178	11687	12909	10633	10255	10461	9694.3	10173	10772	12498
E9APR1	8875.1	10662	11639	9890.1	11235	8825.1	10251	13589	10478	9373.6	12249	11000	12603	14067	12828	11598	12832	14974	11063	12855	12383	19096	17834	14263	13391	16461	14533	11106	14317	12396	13425	19605	13640	13104	15101	14777	12862	23898	13486	14578	16705	12193	13827	16395	16649
E9AZJ9	6092.7	6370	6835.7	5597	6997.9	6628.6	6809.7	7244.4	6847.1	8230.4	9060.6	8821.9	10698	9365.7	9663.1	10028	9332.5	9726.3	9581.2	8164.9	9591	9188.8	9801.4	10239	11012	10902	10500	11751	12289	13048	13516	12462	14831	13204	13773	12767	15532	9651.4	16146	16088	18677	17013	14076	14784	16365
E9AQI0	35803	46359	31625	36210	37008	34639	41698	38259	36006	26153	19269	23181	18607	18717	16307	22269	22659	19022	21833	18077	17844	19974	18514	18182	19874	20400	17520	20492	17513	17918	10436	20290	19489	18945	20972	19769	18235	11277	15572	14996	15879	16042	17413	17104	17571
E9B2J9	6138.5	6414.6	6462.6	7440.7	5257.1	6474.1	5224.3	4786.6	5488.1	5223.9	4216.8	4170.4	2192.5	1904.9	2666	2923.8	3108.2	2274.9	3053.3	3448.7	3012.6	1565.6	2122.1	2083.7	2347.7	2031.1	2176.6	3764.5	3448	3510.3	3898.4	3108.4	3640.9	3573.1	3173.1	3433.4	3502.5	1960.8	3625.3	3287.1	3014.1	3941.8	3222.7	3410.3	2976
E9AKY9	3772.5	3629.1	4183.2	3144.6	3463.7	3648.9	3653.9	3815.3	3439.3	4505.1	4483.9	4905	6484.7	6144	5826.6	5677.6	4859.2	5050.8	5424.8	4792.7	5178.8	7469.1	6519	6723.1	6824.4	6825.5	5517.1	6376.2	6110.7	6373.9	5818.5	8950	7452	7064.3	7418.4	7891.1	8155.1	11145	8615.4	8838.7	10316	9581.1	8754.2	9195.1	10644
E9AZU7	3847.3	3470.1	3926.4	4102.7	4178	3820.7	3501.7	3699.6	3296.3	4849.4	4750.4	4705	6261.7	6232.3	5328.2	5352.3	4878.2	4679.6	5737.1	4909	4973.3	6159.5	6357.9	5781.6	5785.6	5172.2	5007.5	4021.1	4501.7	3614.7	3747.8	3572.8	3550	3883.4	4022.8	3364.4	2956.3	3368.5	2803.6	2840.4	2464.8	2499	2761.2	2747.3	2639.4
E9AZB1	20681	15385	11495	13523	10658	11463	15194	12573	14354	11987	11235	11600	7603.3	6409.3	7527.5	12286	9119.2	9046.9	9570.9	7160.1	8026.9	6072.5	5772.5	5983.2	10960	7883	7127.2	17284	13593	15121	18125	10131	12088	15259	11893	11705	11720	8261.7	11566	11517	11135	9752.6	14662	13577	14537
E9AP67	5269.4	6251	6499.8	6062.7	6702.7	6203.2	5771.3	6226.4	6298.1	7514.5	7732.3	8021.2	10803	9495.7	10254	7692.4	7498.2	8569.2	8162.7	8310.6	7965.6	9684.7	9567.2	11330	7572.5	7245.5	8553.8	2976.4	2728.7	2681.7	3048.8	2032.7	2571.7	2531.9	2632.9	2734.1	2124.2	1888	2270.9	2141.8	2117	2016.1	2004	2071.3	2530.2
E9AKU0	3290.1	2860.3	3692.7	2480.7	3585.1	3002.8	3260.6	4771.9	3411.9	4431.1	5222.4	5570.4	6395.6	7075.6	6324.4	5311.7	6086.8	6503.4	6858.7	5216.2	5658.8	8790	8197.1	6943.2	5461.7	8422.7	6218.5	5484.3	5551	5417.6	5168.9	9795.6	6219.6	5473.8	6638.4	5904.7	7092	8456.8	7621.6	9070.9	10850	7833.1	6822.7	8354	9455.2
E9AQS9	3687.4	3922.5	3696.8	3706	4022.8	3678.3	3699.2	4266.1	3722.3	3903.7	4288.2	3893.3	4160.2	4445	4057.2	4306.3	4209.2	4073.9	4846.6	4288.9	4468.2	3855.5	4198.6	3822	4519.7	5052.8	3742.2	4044.9	4855	4068.9	3818.6	4150.7	3804.4	4418.6	4926	4007.4	4941.8	3723.5	3998.3	4080.1	5078.6	3892	4402.2	4002.3	4298.4
E9ARK6	24473	36508	27461	24342	28910	24667	34274	36822	39439	27479	29548	28589	29352	29819	24652	32368	33966	30514	32735	35002	31192	34501	35157	28831	39504	35665	31807	28288	33130	30596	24258	54988	37332	37999	37312	44864	50664	73982	57210	74675	77255	53952	66020	74333	79204
E9AN53;E9AN55;E9AN56	2202.4	1091.3	1857.1	1016.6	517.06	2296.3	1051	1151.6	1368.9	2442.2	1825.7	2488.6	5332.1	6189.8	8031.4	4051.3	3650.4	3636.2	3035.3	4020.8	7401	9460.2	15579	16515	10849	9629.1	10794	10658	7353.3	9566.7	21610	4995.3	21261	11449	6366.9	6297.4	33453	9337.7	34008	37032	35070	54247	32616	14291	31156
E9ASZ8	13511	12277	10577	11351	12515	11896	9298.1	10298	12581	15363	13663	14754	13005	11919	17241	15858	14816	17819	15699	17393	15564	14679	11849	16839	15232	15083	16092	18410	16255	14915	31825	13596	16299	18811	16547	21285	18485	12466	19030	20865	16119	18156	21539	22002	19601
E9ANM5	2911.8	2927.8	3306.8	3332.7	3891.7	3804.3	3458.1	3476.7	3073.1	4023.7	4198.9	4231.3	5548.8	5699.7	5582.7	4539.9	4553.1	4908.8	4986.3	4636.7	4311.5	5586.8	5923.3	5743.8	4682.7	4442.9	4308.9	1759.6	2070.3	1934.6	2041.9	1562.4	1844.3	2147.5	1883.5	2019.7	1483.7	1317.9	1254.8	1457.6	1291.2	1365.6	1649.8	1548.8	1785
E9B0D7	5935	5716.8	5138.4	5723.9	5087.5	5303.9	6378	4856.2	5407.8	5192.2	5278	5457.4	7140.4	6153	5770.8	6508.2	5310.7	5643.9	6250.5	5796.6	5748.1	7845.6	7830	7818.6	8319.7	7100.5	8032.1	6616.3	6515.8	7054.6	10139	8970	9034	9979.7	7378.6	7360.5	8089.8	9160.1	7485.7	7994.9	7296.3	7226.6	9049.7	8329.8	9259.3
E9B6Q0	7242.4	6304.1	8148	6865.3	6483	7521	7193.6	7349.4	7768.8	9706.1	8180.6	8645.6	9877.8	8491.7	7616.6	9810.3	8459.1	7718.6	9210.4	8576.7	8422.1	8364.7	5824.3	7634.1	7373.3	6686.5	6416.6	7368.1	6812.6	6497	6049	4721.7	3950.4	5717.7	5824	5231.9	4187	4771	3471.4	3472.6	3466.6	2784.7	3520.5	3796.6	2416.8
E9B4U9	3665.9	3982.6	4407.3	4164.8	5334.6	3419.4	4216.1	5978.1	4191.7	3732.7	4120.6	3974.4	4018.9	4684.5	4369.4	3989.7	3578.3	3748.2	3513	3116.1	3170	3916.6	3908.7	3570.6	3223.4	3734.1	2816.5	3365	3728.5	3159.3	2509.3	4277	2945.5	2891.3	3669.9	2902.5	2939.9	4192.6	3032.6	3084.6	2998.1	2343	2863.7	3042.3	3000.4
E9AZB6	4210.2	4356.5	4724.5	4782.8	5311.2	4639	4587.7	4387.8	5022.9	3577.4	3818.9	4013.4	3981.7	3928.3	3721.2	3373.3	3515	3491.3	3784.3	3176.9	3510.2	4135.8	3925.7	3465.9	3414.2	3683	3348.7	3455.2	3727	3325.4	3283.3	4887.1	3444.9	3598.3	4107.6	3840.6	3001.1	4112.2	2815.9	3086.7	3437.2	2549.1	3024	3562	3352
E9AYB7	4297.6	4682.5	4210.7	4378.2	4111.4	4303.6	4714.8	3237.8	3967.6	3495	2758	3101.7	1992.9	1811.8	1912.9	2381.6	2815	1622	2207.8	2472.4	2372.2	1704.5	1435.2	1461.6	2327.7	2012.6	2006.8	2854.4	2654.5	3041.7	4121.3	3745.3	3065.9	3156.9	2957.7	3205	3206.3	3033.2	3938.2	4291.5	4526.7	3575.9	3536.8	3369.7	3483.4
E9B3K3	4501.5	4989.2	5089.3	4000	4232.9	4851.2	4720	5483.3	5270.7	4536.6	4794.3	4765.9	4003.6	4287.3	4679	4655.3	5027.5	4822	5048.3	4604.8	5272.5	3797.7	3894.3	5182.1	4610.3	5053.1	5138.2	7398.9	7366.1	7662.5	6809.6	6242.6	7355	6833.1	7418.8	7110.6	8195.2	5905.5	8516.4	9389.7	9145	9402	7659.7	7636.5	9103.1
E9AVX3	31852	24221	23888	27091	20740	27432	31899	19165	24034	21874	16372	17633	16115	13520	14892	17184	16929	16156	18310	16116	19500	14685	12064	17520	19025	14030	17358	24672	20364	27763	81719	20167	25799	32036	19193	24442	22974	11926	22514	25840	21418	30171	28067	26605	16857
E9ASN4	3177.6	2879.8	2099.6	2942.3	3042	3432.5	2406.8	3385.7	3032.9	3314.1	3620.1	3618.4	5952.3	5993.8	5402.5	3390	3866.9	4257.3	3989.6	3513.7	4174.7	7452	6020.6	5952.5	4006.7	4995.5	4666.2	5401.2	6088	5536.9	4167	8508.4	6203.5	5264.3	8417.3	6591.4	8862.5	8121.6	9126.5	14475	18642	11905	10469	10879	11914
E9B6N5	2791.5	3116.2	2929.3	3682.7	4434.6	3484	3627.7	3399.3	3502.5	2941.3	2997.6	2861.6	5303.6	5449.1	5763.5	3145.7	3341	3548.8	3361	2963	3235.3	6139.1	5557.8	6064.5	3880.5	4409.2	4360.2	2382.6	2531.4	2618.9	2391	3249.9	2968.6	2588.6	2856.2	3042.2	1634.5	1845.7	1415.1	2206.7	1939	1679.1	1699.9	2078.3	1769.6
E9B2W0	1664.6	6754.4	7427.1	3398.6	5683.1	8089.5	4929.5	10044	2339.1	5356.8	9022.4	9715.2	11668	15439	8860.5	7154.4	8658.4	11438	10669	6361.8	9841	16055	12601	12048	5549.5	12891	9176.7	7540.6	12044	10371	5166.7	32997	13728	6377.8	13799	21102	6345.8	34450	8284.2	9014.6	14407	9614	7016.6	11098	14955
E9AZ89	16202	17171	14448	15446	14326	14579	13231	13551	13845	13629	11709	12817	11758	11940	12173	11014	11300	10403	13536	12250	11981	9781.8	10440	11250	11468	11234	10229	13652	12795	13900	12209	10644	11709	12941	12459	11916	12624	7675	11828	11517	10693	11577	12371	11117	11890
E9ANA4	9154.5	11797	8853.3	10794	11295	9269.2	10618	11405	10534	10965	11683	12277	15347	16571	12002	12868	12167	16072	13203	11492	12287	21572	16913	11577	14232	16419	14082	11134	12985	11037	13476	21583	12850	11784	13500	13553	12045	29069	13161	15770	18304	11531	14238	16079	20172
E9B5J6	13264	13587	12268	13760	13577	12305	16027	13674	9589.7	18103	11262	14275	26849	24108	19155	23041	22704	15548	23657	20851	16170	26110	29090	28614	29779	23282	25476	20855	21534	16622	20967	16069	19007	22619	21308	17857	25666	16204	19186	24354	24929	22263	23930	21875	18380
E9AYZ0	6901.9	8395.8	7264.9	8358.6	8362.4	7233.2	8299.1	9575.5	7744.1	6797.4	7801.9	7802.6	9187.1	9884.9	8459.8	7816.4	8482.5	8283.8	8407.4	7250.2	7147.9	10167	9818.3	8949.5	8089	9726.1	8550	6751.7	7559.7	7063.3	6714.3	10526	7726.1	7202.7	8320	7668.8	8004.5	11758	7934	8983.7	9753.8	7464.8	8273.9	9527.9	9800.2
E9AK77	8460.5	8090.9	7029.3	6360.2	7409.5	5920.1	6811.6	7633.8	7738.9	6954.9	7813	8129	6255.6	6396.7	6487.4	6325.2	6751.2	6402.2	8766.7	6752.6	7021.8	7363	5216.7	6079.4	6389	6708.5	5181.3	8097.6	8269.2	7545	6149.7	9118.4	7329.3	6549.2	8514.8	7026.8	6025.5	6428.1	6378.5	5854.2	5481.3	5404	5538.5	6950.6	6025.9
E9AZT8	6280.9	5775	6433.5	5588.8	5930.7	6402.4	5273	5984.5	6113.7	9049.1	8860.6	9465.5	8537.9	7837.3	8045.1	8820.3	9275.5	9282.1	9587	10821	10235	9194.1	9277.3	9430.3	10134	9457.3	10681	7715.7	8371.7	8139.6	6425.4	7614.9	8115.9	8336.4	7744	7982.3	6774.4	8726.1	7398	5953.8	7104.6	5628	6585.6	6824.2	7356.8
E9B038	8449.4	8350.2	7748.4	8746.5	8785	7822.5	9133.1	7958.2	8081.7	7150.2	7053.7	7142.6	6018.1	5654.1	5291	7548.5	7115	7056.8	6235.5	6428.5	6153.3	5845.9	5605.8	5091.5	6838.1	6109.2	6385.4	6293.6	5289.7	5885.1	6971.4	4994.7	4980.7	6687.7	5729.2	5604.5	4134	4520	3482.5	2852.7	2784.2	2919.9	3969.3	3939.6	4497.2
E9APJ1	10506	10695	11992	10823	10359	12397	9762.5	7900.8	11337	6227.3	6795	6898.9	3756.5	3582	4038.7	4006.1	4465.1	4337.5	5648.3	4330.9	5756.7	4397	3412.1	3601	3650.5	4084.9	3497.3	6378.9	6383.2	6456.3	7573.8	9465.3	6838.2	6217.8	7282.8	7970	6950	9834.9	8479.5	10033	10632	9764.1	7716.8	7743.3	8517.1
E9B2C2	11655	10258	7853.4	8303.2	6836.1	8536.3	6953	7552.3	10633	7457.4	7546.8	6201.9	2530.7	2858.6	3299.5	3964.4	4830.3	3589	4910.6	5702.5	5885.8	1690.4	1411.6	1460.8	1224	1785.1	1305.9	3194.5	4472.1	2913.3	2447.1	1626.4	1503.3	2122.5	2465.6	2668.1	1078.3	794.37	696.17	400.77	204.03	257.93	588.08	588.26	611.87
E9ASC5	15263	16430	14417	14518	13435	12585	14747	11689	14752	13706	10386	11176	9364.7	9171.3	10127	9482.9	10357	9269.9	9770	9880.8	11874	8374.6	5934.6	7737.4	7533.9	7478.6	7534.4	13352	11992	11417	11275	10651	9812	12153	10507	12361	6757.6	5077	6599.4	7011.4	5180.2	5313.7	6242.2	7141	5869.7
E9AUC7	21693	19017	19871	21471	18673	19666	20116	17079	18744	16977	15333	15717	12812	13396	13142	13459	14544	12431	13927	13431	13743	10449	10107	10737	10729	11761	10280	15154	14875	15862	14365	13051	13148	13686	12942	13601	15116	14111	13955	14357	13580	13150	13413	11915	13522
E9B4H8	12246	16102	13253	14871	13379	12971	14598	13717	14856	20110	18021	19005	26901	23847	24646	21557	19543	20384	21738	23205	21310	28140	27173	28985	25398	22794	24893	22238	22051	19764	21285	20939	21080	20731	19482	21088	21311	19648	17992	22163	20250	18770	20218	21544	20774
E9B1E6;E9B1E7	18118	22985	14953	21676	13377	18591	15976	6661.9	12042	10755	4830.4	7921.6	4207.4	2379.8	4211.7	4845	4680.1	2480.2	4273	5665	4735.2	2506.6	1626.9	4014.7	6319.9	2289.2	3431.3	11104	7605.1	8361.3	13239	3363	7103.4	7785.8	5986.6	3808.6	8150.8	1619	4233.9	3858.2	2716.5	5210.4	6775.6	4149.8	2347
E9ASN6	2717.4	1936.6	2155.9	1507.4	1777.4	1950.7	1502.4	2127.7	2158.1	5346.7	5216.5	5335.3	6945.5	7092.9	6804.9	6120.4	6639.9	7292.4	8109.5	7291.7	7801.9	6726.6	6098.8	6880	8420.8	8051.3	6852.8	6344.4	6695.6	7249.4	5486.3	6701.8	6476.6	6049.6	6271.3	6368.7	5481.9	6346.7	6028.4	6279.8	6964.2	6128.2	5158.2	5060.3	5462.8
E9B715	2331.2	2417.2	2819.9	2739.7	2828.4	3101.7	2467.9	2209	2292.1	3305.1	3031.9	2945.9	2661.9	2179.9	2682.6	2539.5	2483.3	1672.9	1971.9	2662.2	2385.8	1972.6	1259.2	2331.1	901.71	1201.5	1780.2	208.73	181.78	229.16	179.81	186.3	194.66	183.2	205.49	179.55	143.26	137.07	109.12	135.12	96.775	93.903	109.69	149.69	108.12
E9B1R1	2541.5	1840.3	2362.9	1741.3	2000.8	2439.6	1924.5	2967.9	3160.1	3349.6	3335.7	3428.2	4184	5287.2	4761.6	3916.7	4161.9	4538.5	4286.9	4627.6	4404.9	5419.6	5663.4	5222.6	5733.4	5217.1	5511.6	4714.7	4745.2	5273.7	5527.1	3295.3	4222.9	5450.6	4652.1	4422.1	5634.9	4131.9	5202	4416.3	5230.4	5487.1	5815.4	5113.5	5285.1
E9B494	8930.2	8779.9	8430.8	8742.5	8104.2	8084.4	8747.5	7424.6	8027.6	7863.9	7357.3	7263	7300.8	6312.2	7514.6	7147.3	7014.3	5486.7	7509	7548.9	7870	4762.4	6227.1	8086	6289.5	6785.8	7050.6	7136.2	7140.6	8599.6	5095	4730.4	7689.5	6107.3	7162.6	7517.6	8290.4	3082.6	7542.5	7198.3	8139	9321.5	8314	6792.1	6961.6
E9ALK9	4088.1	4047.9	4356.1	4593.8	5094	3967.4	5070.5	6006	4276.3	4450.6	5931.8	5701.3	5816.8	7768.7	6020	5488.2	6904.8	7437	7012	6552.2	5447.8	8924	8688.1	6843.3	7333.2	8991.8	7702.5	6624.1	7187.7	5870.3	6737.9	12749	7029.6	6823.7	8123.2	10243	10972	15142	9787.6	13143	14427	9410.8	11540	12143	13190
E9AMV3	8097.4	7426.9	7087.5	6778.5	6494.9	7499.8	5081.5	3917.3	5148.5	6313.5	5427.9	5616	4126.2	3835.7	4042.8	3878.8	3936.7	3451.7	4938.9	4374.8	4516.5	3632.1	3739	3735.9	3711.7	3456.8	3470.5	5607.5	4951.8	5815.8	6441.9	3786	4750	4392.2	3851.6	3890.4	5279.9	3472.6	4806.6	4115.6	3733.4	4623.1	3982.8	3434.9	3731.6
E9AQU7	4244.2	4465.7	4381.9	4159.4	4389.7	4061	4675.9	5736.9	4776.7	6535.1	6656.4	6985.5	11545	12621	10278	8411	8543.4	9243.2	9623.7	8289.5	8591.7	14935	15992	15759	11270	13226	12167	8234.6	9230	9495.8	9073.9	17027	13353	10392	10826	12231	15293	18744	15049	18449	20300	17605	17311	19716	20076
E9AT85	11774	14849	12160	13300	14544	11907	12941	13826	14877	8939.2	9464.4	10113	8381.6	9047.2	7601.8	7390	9093.1	7961	10073	8501.8	8362.6	9782.6	7582.9	7700.5	5923.4	8284.5	6436.7	8771.3	9673	8513.5	5492.4	10518	7563.4	7833.4	10321	9430.9	7298.5	10662	7331.1	8426	6420.5	6363	6527.7	8744.9	6253.6
E9AY61	8723.2	6917.6	6485.3	6158.6	5532.1	6190.6	6566.8	6293.2	6910.5	7518.6	7261.5	7270.2	6958.6	6437.1	5888.2	8164.2	7106.7	7743	8303	8009.6	7554.8	7112.7	6397.4	6160.5	7819	7218.3	6285.6	7955.6	7990.3	7594.5	7009.9	6478.9	5963.1	8730	8051.3	6920.3	6181.3	6048	5672.8	4782.1	4482.4	4585.6	5532	5230.3	5631
E9AS32	4127.3	4363.4	3973.8	4474.1	4125.6	4100.7	4147.5	3781.8	3940.1	4264.6	4754.2	4649	4036.1	3823.6	3604.8	4006.3	4212.5	4121	4163.6	3933.6	4216.2	4165.8	4174.4	3292	3689.9	3756.1	3600.7	4066	4608.5	4321	3738	3914.3	3904.1	3658.9	3865.9	3965.6	3685.2	3340.1	3604.4	3689.9	3716.7	3383.6	3338.7	3711.7	3737.9
E9AVB9	6906.1	7391.4	7817.6	6632.5	8028.5	7398.9	8336.6	7225	6953.5	9025.6	8090.3	8416.8	11283	10380	11494	10519	9011.5	9846.1	10325	9447.9	9602.9	10398	10952	12753	12351	10745	11655	10518	9006.5	10754	9647.4	9009.3	11760	11998	10776	9023.5	11920	6766.6	11407	10664	10290	14181	12548	11238	10790
E9AXD6	13597	14525	15180	12184	14274	12217	11207	18398	15470	11664	17044	14933	21418	22635	18602	15535	14312	29392	22517	18791	15803	35473	29522	25069	18931	26383	24740	14752	20612	16102	14988	50044	22941	20023	25460	23358	17947	55055	23036	23563	27100	16246	22882	27000	25982
E9AV40;E9B669	13763	14848	12555	19875	14093	14371	11708	11611	12569	8831.2	8759.2	8561.5	4652.4	4882.3	4275.9	4774.7	6055.8	5507	7030.8	6744	6795.7	3778.8	3578.4	2708.7	3370.3	3886.1	3384.8	7116	7042.5	5599	8684.6	9936.6	7277.2	5376.9	7341.1	7650.7	7098.6	8549.9	8157.2	11787	12795	8441.4	9276.4	10403	8359.8
E9AQL3	8285.6	6943.1	5869.9	7506.7	6124.1	6176.3	7567	5496.9	6092.4	5939.5	5099.5	5528.3	6023.1	5486.9	5612.1	7792.4	6192	5641.1	5624.2	6157.1	5439.9	6021.1	6508.6	7046.9	9851.5	6847.6	7904.8	9108.6	7522.8	8847.3	12342	5498.5	9351.5	11897	7974.8	6748.2	8382	5303.4	7244.8	6832.8	6402.8	7206.1	9157.5	7418.9	7770.4
E9B4K3	5680	8070.4	6191.1	8345.3	7856.8	7166.1	7070	6523.4	5847.6	5185.3	4617.2	5175.7	3218.1	3736.5	3268	4273.8	3804.7	3864.6	4596	3747.6	4506.5	2966.4	2373.9	2470.5	3109.4	3744.8	2772.6	4834.2	4986.1	4486.8	4427.4	5178.5	3702.1	3815.6	4524.9	4107.9	2589.6	3957.1	2423.7	1952.1	1965.9	1775.7	1945.2	2867.6	2188.6
E9B0Q4	10501	9682.3	9998.2	9966.9	10636	10302	11414	15056	11648	13357	12674	13941	14899	16774	11211	15441	15952	17549	17396	13908	14937	18943	16591	11795	15758	19120	13918	19570	21691	18301	19170	30855	19300	20449	22873	19834	29039	47764	28669	36543	42082	29228	30874	34770	36506
E9AN29	16840	18252	16486	17442	17703	16685	18306	16767	16004	12899	11447	12273	11911	11856	11454	11107	11606	11972	11895	10675	11341	11953	11630	11361	10990	10575	11126	13411	12832	12993	21639	13108	13493	13842	13629	12384	12164	13168	11690	13516	13023	14080	13050	13304	12650
E9AUS4	3645.3	3372.2	3549	3467.8	3749.5	3685.1	3618.3	3651	3349.8	4503.9	4114.4	4206.2	4546	4656.5	5145.1	4369.5	4103.3	4228.2	4713	4745.2	4623.9	4481.9	4860.8	4836.3	5470.1	4602.4	4434.4	5233.4	4390.2	4768.3	4757.5	4388.4	5056.8	4942.6	4507.5	4667.8	5472.5	4642.4	5587.2	5121	4883	5815.2	4941.1	4902.1	4973.3
E9AM47	52574	64180	56521	54937	52875	44226	47576	59342	56371	46918	49087	44580	31530	36812	34211	37855	41833	38241	38784	38957	44629	35443	19369	25858	25588	34216	26293	41176	45641	40329	39184	48494	35558	36214	42747	46179	30922	40716	35801	36829	28486	30612	25537	35443	29743
E9ALK3	6783.5	5578.4	6287.4	5835.2	6126.6	6598.5	6404.6	6592.7	6478.3	8549.8	8303.7	8527.1	8848	8150.2	8199	8708.6	8664.8	9389.5	9957.7	9325.4	9010.6	8243.6	8128.7	8123.6	8784.9	8874.7	8911.1	9829.9	9783.6	10201	9467	10276	10178	9890.2	9467.2	9231.4	11880	10069	12209	12120	10661	11707	11486	11427	12092
E9AT34	4991	4032.6	4260.3	4215.1	3588.5	4943.2	3710.1	3483	4076.2	5982.1	4787.7	4892.4	8519.3	8027.8	8649.6	7539.3	7644.9	6777.3	5196.1	6368	9050.9	9369.6	9472.8	11141	15819	9193.1	12288	9902.6	10281	11440	18747	5531	12025	14150	8702.4	9761.5	14232	5614.2	11535	10810	11079	14429	15200	7083.5	11852
E9B0K4	3194.6	3775.5	3072.4	3624.5	3705.4	3266.6	3352.7	4425.7	3093.2	3966.1	5967.9	4705.6	5735.5	7302.3	6435.2	3861.8	4872.2	5919.3	2582.6	5002.4	7314.6	7494.1	7665.1	8615	7775.9	6934.8	7087.3	11431	10229	11898	14002	22157	20138	12490	10267	12540	40579	8717.5	41351	45656	65724	47647	31033	44850	42967
E9AKI9	5959.1	13076	11381	11477	10570	8573.7	13497	14311	10700	7097	7572.7	9099.8	5881.6	5923.6	5547.1	7197.1	8345.5	7226.9	7441	6100.9	7513.7	4646.3	4684	4732.3	5202	6565.1	5829.4	7479.2	9626.7	10127	5103.4	8566.8	7647.8	7643.7	9376.7	9280.9	5239.6	5041.6	4488.6	4512.1	5546.4	4455.8	4915.2	4439.8	7190.8
E9AVY6	7744.5	8591.9	8128.8	8352.8	8097.7	8095	8351.8	7852	7938.3	7770.2	7869.3	7476.7	6820.5	6639.2	6112.9	7063.2	6912.9	6745.3	6959	6965.2	6858.6	6514.5	5560.9	5648.6	6029	6170.7	5891.4	6852.1	7106.8	7146	6230.1	7634	6867.5	6542.4	6747	6941.3	7017.1	7954.1	6795.1	7673.2	7275.7	8081.4	7052.4	6776.2	7318.6
E9AZ73	11194	12119	10338	12941	11942	11511	11238	9808	11117	8627.6	8976.2	8550.3	7098.7	5751.7	6465.7	7700.3	7948.9	6702.3	7116.4	7149.7	7020.8	5489.7	5615.7	5699.5	6965.9	5570.9	5971.6	6558.7	6241.2	6755.4	6705.5	4425.9	5598.3	7226.5	5851.3	5724	5465.6	3775.2	4514.6	4234.8	3401.7	4454.1	4009.6	4247.4	3977.8
E9AP50	6620.4	5990.9	6287.4	7725.1	7170.6	7931.2	8248.5	5584	5804.9	9799.6	8448.9	8987.8	14523	15764	16283	11650	8995	8099	11021	8783.7	8637.8	15213	17063	19042	14661	11286	9552.1	5693.7	4835.2	4506	4587.7	3492.4	5822.4	5418.8	4255.8	3591.9	2301.5	1533.3	1699	1949.1	1244.8	1986.9	2204.4	1996.5	1833.2
E9ANC6	12822	8855.4	10244	8501	9330.4	9847.9	10671	8123.1	8323.6	12420	8297.3	8421.4	13678	10503	15313	12729	11545	10843	11677	12072	11926	10671	11807	15455	15720	10364	13305	15938	11636	13975	28705	7586.7	16308	18398	11591	12517	13896	8533.6	14170	13305	11206	14554	16233	13619	12284
E9AMV9	14866	11822	10616	12913	10653	10543	10516	6358.3	9307.2	9859.9	6839	8954.2	6645.7	6016	6423.2	7923.9	6113.5	4941.1	7570.5	7163.6	6988.3	4527.9	4871.3	5976.5	8317.7	5528.4	6719.4	9375.7	6684.6	8303.3	22286	2893.9	7278.5	8837.1	4924.8	4772.6	8192.9	2175.8	9317.6	7612.2	6236.2	8511.2	6930.7	5208.3	4983
E9ALY6	30861	27349	27841	24484	23556	25414	21774	21996	25329	31662	29828	28426	31375	27286	28657	29419	27720	24672	30042	31600	30468	25519	25479	26873	30867	22808	28855	36480	31865	33806	32233	21390	27819	31602	30147	29947	27530	11057	22148	18443	16686	18130	24890	23444	18588
E9B5Q7	5014.3	4540.1	4797.1	4693.8	3510.8	4701.4	3765.9	4281.9	4455	6077.4	5396.7	6424.3	4949.7	5026.2	4626.4	5221.2	5512.7	4909.3	5931.9	5775.3	5971.3	4479.3	4409.1	3648.6	4426.7	4519	4231.1	5781.8	6149.7	5399.1	5141.5	3692.7	4345.1	5188.9	4662.8	4630.7	3701.7	3739.4	3135.2	2945.7	2707.9	2458.3	3549.2	3316.7	3755.6
E9ALA7	21583	17065	19321	17620	18265	20043	18360	19124	18848	18329	17992	19215	19436	20389	17911	18110	20059	19333	21344	17943	19379	19007	16312	15452	16052	17373	16789	9949.1	10867	10644	8507.9	3573.5	6984.3	8896.7	9149.4	9421.7	3994.5	7898.9	3630.6	1913.3	1489.6	2041.8	2964.5	2419.4	2739.3
E9AM73	6988.5	7044.2	6943.3	6716.8	7253.9	6079.7	6930.2	7168.4	6685.3	5397.5	5549.1	5968.1	4367.8	4414.1	4404.6	4950.4	5015.2	5179.2	4883.3	4793.5	5330.4	4461.9	4076	3861.4	3679.2	4615.4	4129.5	4923	4924.5	4684.1	3326.5	5419.4	4608	4384.1	5047.4	4104.1	4574.4	5356.1	5193.2	5771.6	6168	4554.8	5142.2	5390.6	4452.6
E9B239	9129.8	7052.6	6031.3	6286.8	5153.7	5989.8	5981.4	6910.2	6351.8	7418.1	7759.1	7106.1	9568.6	10449	8210.3	9681.9	10194	10275	9239	10341	10360	13129	14277	11573	13744	14623	14099	6045.3	8922.6	5635.2	6361.7	6520.9	6798.9	6540.7	7008.2	6712.7	6002.2	7208.8	6011.4	5532.1	5816.1	4606.2	6618.6	6458.1	6535
E9ASA9	7801.8	9071.6	8409.9	9087.3	8924.8	8331.9	9277.6	7992.1	8410.4	6583.2	7559.6	7792.6	8140	7421.3	6144.6	8406.4	7097.9	8917.9	7159.3	7596.8	6732.2	9051.4	9265.7	7742	9274.1	9028.3	9207.4	8180.4	9127.9	8992	10723	9636.6	9283.7	10604	9871	9889.1	9357.9	11089	10364	10469	9964.6	9490.7	10017	9695.7	10724
E9AZA6	6717	5942	7955.6	7880.4	7382.5	10378	5945.9	6278.8	6517.4	9822.8	11649	11386	13866	12796	12214	9996.7	10158	9283.7	8950.9	10026	9213.3	12026	13488	12742	12140	9453.1	12208	5893.5	6334.4	6184	8451.3	8013.8	7057.6	6522	5959.4	5990.1	4651.8	4826	4200.5	4864.8	5847.7	5540.2	5079.5	4761.6	5341.3
E9ANY1	4649.3	5924.2	5703.3	5633.1	4992.3	4251	6347.2	5985.6	5086	5631.1	5902.7	5895.6	5968.3	5840.2	5550.9	6235.8	6397.5	6291.8	6424.8	6384.6	6152.1	6177.9	6649.3	6575.8	7583.9	6750.2	7263.9	11118	10505	11481	12601	12301	12074	11278	10973	10951	19410	19261	21083	22172	23600	24588	21189	17921	21098
E9ANQ3	5609	6577.7	6069.1	6165.5	6214.3	5291.4	6977.4	7540.8	5763.8	6245.3	7292.4	7289.8	8888.8	8611.1	7286.2	7799.5	8122.1	8262.3	7384.7	7081	8115.3	9371.3	9094.4	7390.3	8420.5	9414.4	8995.8	7650.6	8413.2	7163.4	6400.2	12108	7876.3	6687	7929.6	7963.5	8264.9	13918	7637	8884.6	9863.6	6632.7	8232.8	8517.3	10204
E9B5W3;E9B5Z7	19452	16196	14295	14004	19250	22219	16379	17244	20426	21136	21315	25614	32648	33314	38585	23044	21610	25548	23138	22843	31421	31059	41898	101070	49311	31698	47004	30742	29420	39086	60268	22962	41413	40498	33270	34331	26435	3385	29600	34567	37205	28947	33930	31921	32731
E9B5N9	8861.7	8684.4	9331.5	9259.3	8924.1	8883.4	9698.8	9243.5	7923.6	11113	8615.2	9642.9	11847	10942	11341	12227	11693	11076	10828	10713	10745	10404	11825	11394	12467	11847	12584	12767	11497	12232	14132	12578	13417	13927	11931	12180	15286	13180	15791	17225	18773	17346	17014	17336	17411
E9AZ25	8010.6	6057	7540	6201	6209.3	7508.5	6371.9	7041	6601.3	9828.4	9211.7	9627.5	12652	12229	11980	9776.5	9653.4	10106	10269	9793.2	10478	13718	10755	13456	10377	10722	10592	11381	10324	10969	13930	10977	11397	11058	10287	11315	10958	9914.5	11347	12030	10028	10509	10080	11499	10158
E9AYY9	6525.3	5890.2	6421.9	6324.2	7456.3	6956.8	6988.2	7418.1	6549.6	8537.4	8231.2	8169.1	12020	12782	11678	10203	9906.2	8866.4	9906.9	9151.1	8798.5	11964	11429	12664	10568	9780.1	9851.5	5527.9	5735.3	5868.7	5529.7	4819.8	4418.4	5487.4	5094.1	5308.3	3921	4312.7	3477.7	3230	3941.2	3275.5	3740.2	3916.4	3947.8
E9AZN3	2927	3499.9	3154	2977.6	3730.4	3366.1	3343	3605.5	3594	4533.7	4802.9	5008.6	7245.5	6464.5	6066.3	5559.3	5849.2	5957.4	5923.9	6047.6	5620.2	7492.9	8488.1	8576.6	5492	6549.1	6857.5	5343.1	5063.8	5465.7	4097.8	7144.9	5802.6	5493.7	5753.9	5183.2	5780.1	5040.7	5977.3	7200.7	6537.9	5793.2	6015.3	5725.9	6836
E9AWB5	2491.8	878.98	1022.9	1055.5	843.29	880.41	1194.6	855.36	816.37	2951.5	1581.8	2769.2	7447.6	8239.8	8414.8	3605.7	3425.7	2709.5	5636.5	4404	4205.4	11061	12384	14860	6601	7702.4	7811.1	5977.5	4793.3	5167.7	4923.4	3474.7	6776.8	7108.8	4491.6	4377.7	3295.5	2176.4	1487.7	1575	1741.4	2537.5	3351.1	3677	3202.1
E9ALZ2	22324	18445	19824	17242	18474	18753	16130	18704	17535	22403	17650	19936	19516	18067	20637	19072	18747	16025	17057	18645	20057	21120	14445	19882	18110	17991	15460	22467	22585	22490	20693	16985	19367	18442	21020	20098	17696	14605	17324	17228	17964	16718	17041	19613	14851
E9B003	10778	11587	11365	10641	10706	10951	10371	9441.7	10712	9993.7	9050.9	8786.8	6173.2	6176.8	6677.8	8262.8	9682.7	7532.7	8766.3	11050	11513	4906.4	6867.8	5666.6	9265.5	9269.1	8542.4	11106	12892	13297	10489	12728	11755	11520	12507	12385	15884	10866	14988	13123	18122	15541	15207	14473	15114
E9AQA6	117620	66170	74010	96901	77884	66331	94850	57953	48194	120570	54711	67092	133800	92463	123130	114210	86680	63644	110870	107720	70540	79015	83427	139350	139520	73933	109790	147460	81347	97358	215870	31077	106220	155020	84839	39913	99798	21594	102500	102650	91965	139140	134720	84071	72314
E9AV48	4689.9	5497.1	5285	5078.2	5690.6	5108.3	6049.5	6609.6	6289.4	5030.9	4791.1	4957.4	5212.2	5490.2	5182.1	5183.3	5161.6	5408	5885.5	4650	4874	4610	4551.3	4738.9	4608.4	5309.6	4688.4	5601.3	5826.9	5745.4	5207.3	5505	5751.2	5664.9	6227.8	5929.3	6600.1	5934.7	7351.7	7386.1	7131.1	6659.5	6727.9	7254.9	7061
E9AYD4	2782.2	2118.7	2717.5	1961.2	2356.8	2532.3	2233.5	2899.7	2967.6	4769.5	5018.2	4825.6	6925.6	7470	6460.4	6174.8	6192.2	7635.1	7683.1	7357.8	7032.8	8228.7	8397.3	7289	8240.7	8914.7	8234.5	7424.1	7707.7	7876.6	7506	8725.3	8515.8	8317.2	8561.9	8235.9	12132	12164	12331	13111	13779	12430	13080	12978	12659
E9AN97	5362.3	4674.8	6181.9	56834	6611.5	39892	22231	39804	6465.4	5631.2	5363.3	5233.6	7093.2	8218	6867.4	3941.4	4959.6	4117.8	4020	6131.1	5404.1	8398	9535.9	9224.6	4135.7	5661.6	4676.5	7756.7	7188.4	6694.5	11207	10944	8053.9	5261.9	6812.1	5685.5	10412	12481	10016	12016	14176	11684	12086	10583	11105
E9ATF7	13941	16921	11653	12636	12761	16336	10732	8329.3	13535	9836.6	8267.6	7975.2	4864.9	3638.6	4904.8	5095.8	5844.2	3895.9	5985.8	5549.4	6670	4067.5	3293	4814.8	5290.8	4131.5	4473.8	9157.9	8721.4	8493.9	14682	14620	10615	10036	8765.9	9953.1	10862	15290	11128	12060	13860	14138	10692	7968.7	7398.2
E9B099;E9B0A4	142270	92629	60349	106900	79060	81254	141100	55377	74253	77717	37169	42639	38951	27703	32508	57636	44242	33487	38933	40994	33448	28679	28709	28824	56481	26417	30275	78875	49058	52890	156850	35331	46690	82720	45445	29239	62927	31070	39944	51948	46271	51586	69203	38937	35827
E9B0I8	4345.3	5324.1	6123	4684.5	4872.8	5908.5	4766.6	5496.1	5675.1	5631.1	5472.9	5454.5	4537.3	4422.8	4328.4	4241.9	4858.7	4552.9	4899.8	4331.2	5773.2	4107.4	3550.4	4356	3937.7	4170.7	4189.6	4542	5232.6	4598.6	3973.5	3924.1	4012.9	4349.1	3911.7	4030	4258.7	3574.3	4402.6	4522.7	4010.9	4063.2	3426.1	3355.5	4085.9
E9AYA3	9630.6	9188.9	9369.7	9448.2	8669.3	7866.9	9152.8	7523.2	8061.2	8156.3	7340.9	7134.2	6663.4	6380.4	6904.4	7954.1	7246.7	6452.2	7493.9	7462.2	7231.2	5864.2	5079.5	5850.6	7802.6	6090.4	5662.2	8062.1	6819.6	7903.2	7848.2	6177.6	6556.3	7480.6	6485.1	6127.1	7390.6	4077.8	7045.9	7457.7	6418.4	7127.2	6687	7048.8	5588.2
E9AWB7	209	165.64	152.93	163.31	164.07	125.6	149.54	179.13	153.08	301.45	227.99	220.63	734.35	672.19	737.8	385.59	426.47	567.38	772.95	649.57	521.34	1003.8	1228.6	1287.1	1027	643.46	867.93	1975.7	1593.6	2002	5432.3	3847.1	5063.8	2607.7	2887.1	2283	12150	8021.9	13118	17020	12632	19436	10697	10347	9051.7
E9B701	8491.5	10347	7297.1	8310.7	9864.6	10446	5850.8	7927.4	7927	6054.1	7543.4	6258.1	8568.9	10433	9680.9	5780.2	5631	8388.1	8107.8	6326.4	5559.1	11451	8763.9	5836.7	9211.6	8388.4	7310.9	9741	11290	11884	17741	17234	12441	10371	11005	12916	15097	14597	13912	19123	19381	19312	12318	16120	13220
E9AK97	10257	6042.6	7652.4	6850.4	6677.2	7822.2	10604	4464.3	7519	9093.1	5480.5	7092.1	8469.1	5044.7	8308	11502	8346.8	8476.6	6976.2	7303	7009.1	6547.7	8370.5	12373	18763	8230.8	14040	14714	7207.2	13036	35217	4194.5	15587	23460	10776	10430	16033	2710.5	15988	14026	11981	24920	19598	12369	15796
E9B4N8	2984.5	3796.6	3956.3	3365	3566.2	3272	3280	3275.5	2747.2	3291.8	3659.5	3839.4	3625.4	3559	3451.7	2914.2	3015.4	3315.7	3456.7	3221.8	3393.7	3383.5	3106.6	3042.7	2664.2	2909.3	2816	4953.2	4956.1	4967.8	4763.7	5271	5086.9	3819.5	4127.3	3851.9	5857.7	6135.4	6074.3	5635.4	5321	5689.2	4714.6	4706.5	5128.6
E9ARA1	15155	18403	15116	17339	17413	16307	16277	16524	17322	12490	12959	13647	10172	10725	9792.6	10140	11654	11693	12035	10979	12043	9661.1	8042.3	8420.4	8332.6	10219	8755.5	11475	12832	12108	11339	15951	11390	10854	12591	12026	12314	15880	13547	13255	14788	12005	11298	13516	13588
E9ARY4	5220.1	5091.3	5575.2	5109.4	5674	5509.8	5262.5	6049.8	5461.9	6116.5	6338	6770.4	8359.8	8819.2	8757	6898.9	6779.5	7985.9	8179.4	6668.6	7196.5	8441.2	7547.3	7591	7318.5	7768	6519.9	6157	6498.4	6002.8	6904.9	5442.7	5359	5299.6	6017.7	5466.3	4632.5	6386.6	4774.5	4297.7	4318	3836.3	4534.3	4991.6	4611.6
E9ALL2	3000.3	3375.3	3680.8	3779.2	3666.3	3853.5	3995.9	3964.7	3476	3291	3435.1	3553.2	4523.8	4403.6	4478.6	4089.7	3843.1	4036.7	3196.1	3474.3	3575.3	4593.2	5005.8	5005.2	4378.4	4120	4396.1	2530	2729	2831.7	3267.7	3057.1	3238.2	3046.1	2963.9	2856.5	3062.8	2978.4	3379.5	3803.8	3954.3	3616.6	3172.1	3230.3	3622.5
E9ALH4	6558.1	5216	5447.8	6086.8	5652.6	5948.3	5779.9	5767.9	5513	7892	7541.7	7846.6	6298.7	6528.8	6284.7	7851.2	8325	7195.9	8340	8216.6	8868.9	6051.5	4920.8	5498	5525.9	6141.8	4731.3	7169.9	7693.7	7073	5867.4	6179.4	5524	6520.6	6810.2	5885.4	4446.9	4322.9	3215.2	3332.8	2454.7	2733.4	3184.6	4154.5	3751.6
E9AYV1;E9AYV2	8950	10435	10383	10728	11745	9515	10142	12144	10102	10064	11482	11575	14930	17470	16539	10262	11054	12438	12054	10855	12288	17169	19986	19818	11124	13109	12559	12181	14758	13697	13446	16765	15137	12717	16820	18718	12388	14034	11984	12903	15929	12234	11642	14931	13932
E9ANC6;E9AYX8;E9B2H2	126330	79549	108680	58.653	86728	118420	93803	82057	81703	121440	86096	94247	114240	58.653	142700	134660	129080	123780	58.653	103500	133190	101390	125550	117480	58.653	98140	130980	145120	131200	58.653	242040	55513	58.653	190420	58.653	82521	58.653	56373	122560	58.653	108070	176790	146310	95480	79742
E9AYR8	4376.5	2699.6	4556.4	4064.2	3642	4988.8	3745.6	1760.9	1634.9	4523.2	3980.7	4336.2	5571	4167.9	6037.4	5968.8	5297.1	4518.2	4372.8	3793.3	3479.9	5002.1	6954.9	6214.7	7803.7	4853	7838.5	4594.6	4655.2	4292.9	12697	1845.9	6702.3	6564.6	4674.9	4461.7	5917.9	1915.7	6934.3	6830.4	6266.1	9451.7	8101.9	5912.6	6654.8
E9AR10	1624.3	1119.2	1098.5	897.41	1053.1	1434.8	1184.4	1391.5	1414.6	2224.8	2406.3	2215	2614.9	2187.5	2399.4	2471.7	2420.5	1958.7	2654.7	2596.7	2330.8	2323.4	2438.9	2491.7	2308.2	2130.8	2147.3	4673.2	4989.9	4348.9	5884.8	5609.4	4968.4	5261.5	4863	5396.4	6452.4	5305.7	4005.3	5258.5	4604.1	4545.7	6398	6370.4	6233.6
E9AZH2	5995.9	6007.8	6746.5	6422.6	5095.9	6750.7	4933.4	5069.9	5844.7	6362.7	5482.6	6585.7	7393.9	7459.9	7597.5	6495.6	6442.9	5622.8	5605.9	6935.2	7209.2	5694.4	7234.6	7152.9	7501.3	6139.7	7136.6	8189.6	7162.2	7988.6	10187	4949	9270.7	8236.1	7739.9	7773.7	9770.5	7644.9	9562.3	11319	12295	13410	9986	9716.9	10770
E9B1E2	6786.8	5619.6	6800.3	5324	6188.9	6634.2	5610.7	6479.5	6063.4	8097.4	8036.5	7782.3	10551	10557	9905.8	8432.7	8366.3	8861.1	8833.8	8594.8	8832.6	11150	9073.8	11732	9365.1	9101.6	8728.4	10214	9203.6	8814.7	9925.8	8475	9391.8	9247.8	9041.1	9085.9	9163.3	6381.1	9262.6	9488.6	7323.1	8581.3	8295.1	8583.7	8139.6
E9B2L1	12062	13756	12416	12142	12607	12283	12701	11773	12278	10405	10112	10677	6507.4	6453.3	7399.2	7852.8	8342.9	8214.4	8409.7	7862.9	8097.9	5468.1	4156.4	5538.4	5595.1	5981.9	6093.8	8797.4	8474.2	8858.2	7744.9	7277.7	7068.4	7550.2	7834.4	8309.1	6348.6	6252.9	5772.1	4598.8	3480.3	5061	4894.3	5395.3	5430.7
E9B5P0	15352	19016	17217	18598	19663	20067	20749	14523	15235	14467	11856	9971.1	16196	11816	11950	11910	9972.3	9182.5	13791	11623	9760.5	12422	13145	14836	10492	10127	10723	12547	11474	14368	14000	14454	15807	14871	11389	17535	8745.7	9475	5416.3	9022.6	9602	9749.7	11046	9213.4	9960.4
E9APT8	4687.3	3997.9	4454	4535.1	4475.3	4825.7	4894.7	3886.6	4245.3	5414.7	4445.4	4999	4376.4	4076.7	4399.9	5166.2	4751.9	4132.8	4675.9	4535.9	4762.1	3150.4	3262.9	3646.8	4557.1	3616.9	4123	4273.5	4184.3	4717.4	5119.4	3571.6	4229.1	4727	3997.9	3687.4	3703.4	1984.2	3459.6	3258.5	3611.1	3569	3589.1	3407.8	3324.4
E9ARW6	8965.2	7856.9	9717.2	7557.6	8723.3	9053.6	8051.8	7540.7	8979.9	11353	10407	11875	12925	11826	11965	12618	10009	12039	12798	12435	12459	14015	12541	12423	12226	11763	12072	14769	13173	12354	11647	13439	14144	13185	12050	10691	14534	13217	16510	16401	15187	15707	15913	14046	12698
E9AQH1	25382	26439	24702	23645	22798	19576	20416	23987	23546	22821	22899	21822	9748.2	11202	11211	14299	16280	14862	16644	16660	18046	9167	7431.2	7989.4	9257.4	10038	7865.2	16313	16376	17945	12460	15815	11980	12791	15228	13939	10437	9824.6	10928	8180.6	6836.7	6669.1	7782.8	9637	9653.9
E9B5A8	3638.9	3148.9	3225.4	3845.2	3247.4	3468.5	3020.6	3152.5	3274.8	3941.5	3555.6	3668.5	4310.1	3388.5	3392.5	4859.4	3702.1	3427.1	2879.3	3687.4	3658.2	3450.4	3616.8	3840.1	4429.7	3554.2	3981.1	5143.8	3950.7	4781.8	5410.1	3110.2	4926	5405.1	3573.2	3613.2	4957.1	3174.8	4754.3	3877.2	3523.7	5015.3	4735.8	3451.2	3636.7
E9AUD5	7732.8	7172.5	7867.5	7910.8	6678.8	7584.5	8178.8	6856.9	6779.4	6955.6	5574.5	6211.6	5798.4	5848.9	5957.7	6085.9	5763.1	5549.7	6441.1	5365.5	6158.5	5107.5	4668.1	5640.2	6130	5378.5	5018.7	6555.5	5889.6	6873.6	6379	6174.8	6151	6130.7	5383.2	4409.2	6948.4	6119.8	7205.3	6397	6465.4	6021.3	5955.4	5556	6287.4
E9B6F3	6144.7	4908.4	5659.2	4557.8	5500.8	5605.6	6435.2	6315	6283.9	6045.8	6174.6	6712.4	9812.4	9200.5	8850.6	6429	6531.3	6678.5	7315	5874.2	5876.5	11151	9620.3	10100	6950.3	7230.9	6484.3	6526.4	6505.3	6939	6812.6	7608.5	6439.4	5919.9	6443.2	5711	3770.3	6328.1	3295.9	3339.5	3755.5	3177.8	3392.5	3745.6	4015.6
E9AW86	9338.7	9579	11291	12435	7999.8	10722	10718	6276.6	8027.7	9480.1	5803.9	6134.4	6052.1	3972.5	5903	6501.5	6728.2	3159.8	5786.8	6065.9	5834.8	4369.3	3736.1	5282.4	7739.2	4263.7	4651	5057.6	4541	5175.1	8156.2	2844	5016.3	5900.9	3678.2	4044.8	3447	1299.7	2267.8	2162.2	1813.8	2441.9	3073.3	1992.9	2135.7
E9B1R0	10986	7461.2	9562.7	9083	9779	10431	7794.1	6372.4	8959.7	12812	10358	11988	9479.8	8993.7	10558	11686	11286	9306.5	10844	10690	11941	5668.5	6717.9	7869.4	11179	9619.8	10149	11386	9528.1	11706	9729.6	3708.8	8398.9	11335	9220.8	7173.2	4792.2	1306.8	3276	1892.8	2108.5	2844.2	3900.3	2963.5	3301.1
E9B520	20509	25669	20758	23802	22310	19626	24670	22003	21863	16727	15615	16220	10238	10489	10418	12076	13168	11483	12935	11997	12505	9669.4	7624.9	7978.6	7803.6	10101	8000.4	13365	12684	12362	11164	12566	10149	11162	11744	12660	9641.2	8614.7	9513.9	10137	9409.5	8929.5	8829.3	9376.9	9815.1
E9ANP7	5946	5518.7	7080.5	10941	6461.8	7167.2	5668.5	4941.6	5099.9	6141.1	6213.8	5377	8608	8461.5	8156	7282	7228.2	6051.5	7519.3	8465.9	8101.9	7801.7	11132	11943	12347	9007.2	9273	7092.7	5767.3	6622.9	11538	10983	8807.5	9007.3	6160	7295.2	7978.2	8009.7	6259.3	7602.8	9814.8	9563.2	10525	8042.6	9347.3
E9AX01	4809.1	4505.1	6106.6	6221	5656.6	5209.5	4892	4566.1	4160.4	5370.1	5414.9	6216.5	9040.9	8342.4	8958.1	6015.3	5839.6	5540.2	5280.8	5348.7	5827.9	8503.3	8464.7	8690.3	6871.6	5987.7	5530.5	1729.4	1759.5	1834	2733.6	2008.7	1923.4	1752.1	1588.5	1693.4	1415.6	1653.2	1354.6	1218.4	1841	1587.4	1369.7	888.95	1022.2
E9AK75	7638.4	6773.6	7373	7299.7	7557.3	7298.7	8559.3	7936.4	6919.7	6693.9	6944.2	6459.6	6655.5	7269.9	6362.9	7308.8	7343.7	7044.2	6220.8	6240.9	5931.2	6317.7	6035.5	6168.3	6916.5	7732.3	6716.5	5744.6	6246.2	6064.2	6397.4	6697.3	5172.7	7048.3	6303.8	6246.1	5532.5	6058.2	5613.4	5338.2	4310.7	4799.5	5328.7	5844	5954.7
E9AQU9	4134	5278.5	5219.7	4978.7	5791.3	4859.6	4926.9	5898.1	5546.7	5403.8	6653.6	6746.8	8483.8	9101.9	7803.3	6398.1	7207	5459.6	6587.5	7455.5	8158.5	9297.1	9511.7	8084.6	6573.4	8227.7	6332.3	5872.4	6920.4	7001.7	4496.6	8191.3	7300.9	5296.7	7938.3	7282.8	6274.3	6395	5699	5199.9	5821.5	5397.1	6382.2	7438.2	6066.9
E9B627	10263	10938	9865.9	12333	11357	10784	9897.8	9774	9383.1	8512.2	8721.1	8474.4	11853	10289	10263	9657.9	8845.9	8612.3	9108	8400.1	8223.8	12807	13204	10563	10881	11341	9935	15973	12468	14049	11833	12660	11423	12241	13199	12494	8479.6	9971.4	6042.1	6772.6	6289.3	6880.7	7408.5	7462.6	7806.1
E9B713	14152	12066	12953	14675	14782	12343	12728	11510	12312	12339	10526	10697	13974	14425	13493	10897	10844	9787.1	11788	11010	11638	14260	14115	14396	12112	11343	11073	13461	12897	12485	16014	16601	14648	11960	12260	12943	15678	18783	13953	18435	18789	17115	15616	15542	12971
E9AML1	11474	11151	12194	9386.8	9794.5	11030	7036.8	7677	7965.5	11744	10923	11254	10648	11727	11738	7288.6	7669.3	7458.9	12630	11802	13566	14733	10592	13984	8573.4	8572.1	8220.9	15586	16021	14850	17521	14067	13490	8830.4	10253	10533	21003	20692	23096	20418	20716	19032	12861	14789	12158
E9ANT2	1941.7	1918.3	1609.9	1924.7	1768.2	1948.5	1737.6	1271.4	1573.7	1931.4	1221.7	1734.9	2424.7	2275.7	2594.5	2041.1	1852.3	1427.7	1989.9	1983.9	1959.3	2171	3027.1	3946.9	2948.2	2555.2	2690.1	2671.3	2651.2	3480.9	3656	2004.5	5057	4303.8	3077.4	2971.9	8737.7	3571.1	5423.2	6936.1	7460.3	8702.4	6726.1	5854.3	6972.9
E9APH2	41950	49802	39480	44201	30545	36901	37589	29504	37486	37872	29645	26520	25330	23634	30075	26079	31861	23195	27116	29903	33032	28310	15757	25750	32480	27139	26720	39911	36879	41770	47531	23898	35459	40463	32519	34527	42812	12954	42798	40420	34743	42274	41111	33169	28605
E9B099;E9B125	92460	116390	94721	116310	87179	102000	105460	77601	95962	74143	60396	77511	66094	68017	55612	67947	66144	61706	49686	58528	55493	68380	45737	58308	63454	57921	63806	82987	79888	96524	161900	131560	101400	98144	85604	116050	120900	224830	120430	174320	192020	153350	132500	135250	170410
E9ATG6	7483.3	7801.6	7403.7	7688.7	7166.5	7079.8	8565.5	7145.2	6730.5	8016.5	5792	6362.8	6175.3	4998.8	6416.7	7477.5	7001	5315.6	6359.5	6145.6	5561.6	3920	4519.8	5473.7	7123.4	5731.1	6265.8	7295.9	6109.1	7218.9	7425.5	4484.3	7508.3	7780.3	6802	5670.9	6954.1	2090	6404.8	6180.6	6649.9	6936.2	6917.8	6303.7	6181.6
E9ATN0	1877.2	2629.6	2389.6	2310.5	2318.2	2869	2305	2005.9	1952.3	3391.1	2445.6	2648.3	3999.2	3431.1	3704.9	3206.2	2721.5	2877.4	2680.3	3028.9	3313.4	4427	3242	4474.4	4580.8	3751.2	4464	4277.4	2826.8	3160.6	6415.3	2576.5	4596.6	4967.4	3220.7	3679.4	3706.9	1556.2	3274.9	4273.2	3343.4	3568.7	4844.6	2902.6	2762.8
E9ARC9	1584.1	2588.3	1706.5	2131.7	2218.6	1927	2383.7	3494.6	2267.8	2840.6	3598	3782.6	4380.1	5903.4	3612.6	3472.3	3746.6	4216	4834.3	3405.8	3570.1	5789	4335	3397.4	3033.8	4417	2483.4	4073.9	3956.3	4525	2907	7457.2	4574.6	3965.3	4737	4054.9	5733.3	11675	7187.7	9042.8	9775.3	6152.9	5248.2	7539	7883.8
E9AKF5	2796.4	3091.6	3330.7	2488.7	3040.7	3356.6	3199.4	3444.2	2941.8	4909.4	4807.1	5073	6527.2	7819.7	5815.7	5765.4	5891.9	5984.9	5179.8	5228.7	6078.3	8525.7	8376	8940.1	7343.8	7646.3	7864.8	5195.6	5032.8	5543.7	4920.4	9894.3	7690.5	5702.8	6277.7	6850.2	7086.1	12151	8098.1	9346.8	11631	9009.8	9449.6	9262.6	10251
E9AJK7	10049	15125	13010	12320	13159	12132	13594	15530	13948	12181	14219	13150	16214	15107	14868	15026	13865	16733	12700	13848	12996	19333	20827	18769	19441	18671	19848	14337	13870	13739	19669	18131	17552	18542	16599	14702	21120	21211	21317	24050	22716	27054	22883	21966	22846
E9B0D3	2691.6	2161.5	2059.7	2249.9	2508.7	2381.5	2033.7	1849.4	2330.4	2880.2	2850	3097.4	2901.8	2965.2	2862.7	2970.2	3057.5	2543.8	3137.7	2899.1	3182.5	2935.6	3071.6	3015.7	2871	3095.1	2482	2767.6	3341.4	3100.3	2227.8	3583	3585.9	3135.2	3061.7	2570.6	3229.1	2712.9	3236.4	3891.4	4020.6	2822.2	3016.1	3008.2	2981
E9B1Q2	3532.9	2774.9	3000.5	2547	2304.5	3050.9	2546.6	3464.7	3483.4	2813.2	2191	2418.1	950.38	922.24	1368.4	1527.7	2066.4	1431.3	3057.7	2423.5	2402.5	473.16	480.72	443.03	393.14	473.28	327.24	2477.8	2080.9	1863.1	1832.5	565.92	599.97	1328.3	1518	1820.7	371.86	280.39	387.2	353.32	349.84	279.06	302.52	399.92	407.61
E9AP89	4960.3	5436.4	5748.7	5523.3	5786.2	5931.5	4942	6094.9	5935.4	8647.4	9284	8734.9	7881.9	9112.3	6635.9	9945.4	9784.7	12240	8919.4	8932.4	8413.1	9919.6	6978.4	5144.2	7170.9	10158	7088.5	10630	11860	10408	10115	14599	11065	10675	12652	12291	9389.5	14235	9167	9131.9	6469.1	6383.7	8235.9	11570	11502
E9ALZ5	2628.5	2524.9	2380.4	2434.7	2138.3	2257.1	2429.3	2100.6	2653.8	2182.5	2577.8	2296.5	4541.5	3707.9	3652.6	2586.7	2419.7	3110.6	2764.7	2767.7	3232.5	5243.7	5800.1	5453.3	4052.3	3935	3896	3162.4	3017.3	2861.7	5454.8	7117.2	4396.4	3392.4	3278.9	3969.7	7158.6	10925	7329.6	10704	10831	10289	6669.4	7009.6	6826.4
E9AJL7	41841	28761	33225	34309	33017	39495	24906	22950	27371	34049	28322	26894	29003	23904	32625	22265	21881	17661	24918	26288	24907	19855	23870	27887	15446	15520	15511	12176	9871.8	10903	11989	1709.2	10750	7507.5	7311.8	6116.9	2018.4	508.13	387.66	200.83	199.48	607.26	379.24	197.91	165.68
E9AMA8	3216.6	3508	4421	3460.9	3719.8	4068.5	4026.1	5089.9	4264	4226	4387.9	4777.2	7447.6	8070.4	6843.1	5534.4	5316	6456	6815.2	4903.8	5902.1	8400.5	8790.5	8195.6	5755.1	7621.9	7132	6750	6403.6	7728.1	5219.4	7553.5	7627.9	6944.4	7827.2	6882	8727.8	7640.5	8163.5	7487.1	9348.9	8782.2	8144.7	8896.5	9856.8
E9AZU3	4931.8	5176.2	4912	5498.1	4855.2	4768.2	5675.1	5028.6	4728	5097.2	5432.7	5348.6	4944	4935.7	4589.7	5836.8	5665.5	5286.4	5091.9	5336.1	5154.9	5114.8	5242.6	4393.3	5433.6	5316.7	5476.8	4780	4909	4898.2	5345.4	4171.5	4965.2	5355.6	4912.2	5157.7	5084.1	4023.2	4942.4	5234	4665.2	4819.1	5419.4	5227.6	5208.2
E9ALA4	11628	10438	9374.3	12958	12073	12078	10756	8571.8	11353	9150	7654.8	7002.9	7807.3	6766.9	7492.7	5632.9	5528.6	5259.6	5090.7	5602.3	6102.4	8784.2	8205.7	7799.2	6592.3	6293.8	6618.6	7498.2	7381.6	7246.9	9413.5	7194	7824.4	8238.9	6473.4	6879.9	6082.5	5003.2	5311.3	5250	4762.4	7104.8	6442.3	5615.5	4451.7
E9B1Q4	20523	30225	32602	26037	31010	28466	30678	33920	27855	24043	23627	27879	20675	22489	20647	21224	24237	20064	23891	22211	24281	20500	20837	23640	15764	23278	18470	21206	22920	22269	8479.5	29820	18703	15867	21291	22726	15305	23572	12993	13071	14211	12416	14274	16794	15535
E9B1B8	6668.1	6757	5917.4	6731.3	7198.5	6504	7552	6534.1	6572.1	6647.6	5923.7	6065.9	6690.5	5825.2	6107.1	6609.8	6265.6	5576.8	6186.8	5864.6	5826.1	5067.5	5333.8	4978.5	6135.3	5563.4	5072	6985.6	6358.4	6957.5	6142.4	5752	6714.3	7074.9	6224.5	4908.7	7890.9	5484	6905.6	7413.2	6964.2	5996.9	7480	6399.7	6756.2
E9AQZ4	14452	16795	16513	15068	16764	15554	16056	16922	13748	10569	10573	10432	7944.8	8178.7	7506.8	8333.4	8722.3	7690.3	8503.8	8138.7	7790.8	7909	6848.9	5828.9	6699.1	7829.3	5073.3	7753.5	7771.6	6630.2	5105.9	6442.5	4840.5	5771.1	7048.9	6612.8	4727.7	4793.8	4483.2	4732.1	4983.4	4384.1	4179	4641.5	4424.2
E9B612	2574.7	3516.2	3078.6	3191.6	3348	2875.8	3317.3	3384	3022.3	3529.9	4270.3	3993.3	5631.8	6116	4707	4077.1	4055.7	4912.5	4050.8	3746.2	4142.5	6948.7	6537.1	5251.5	4341.6	5052.2	4438.4	3092.1	3588.6	3098.7	3881.9	4896.6	3706.1	3112.8	3381.9	2972.5	2859.4	3991.3	2828.5	2745.3	3455.1	2638.3	2307.9	2528.8	3106.7
E9AUV6;E9AUV7;E9AUV8	6097.8	4510.7	4074.7	5138.3	5469.4	5154.3	4744.4	3450.4	3678.1	5942.1	2924.8	4083.7	3839.8	2857.5	5010.8	5052.8	3833.8	2719.8	4215.7	4856.7	4357.8	3056.4	3006.8	5219.5	7238.3	2934.9	3465.3	5786.4	3943.7	6070.9	15552	2780.3	5596.1	6958.2	3247.8	5817.7	6519.5	2599.8	631.84	3617.2	3505.7	7011.9	4095.6	3954.2	3747.8
E9AVH3	14232	13205	15996	14604	15274	16625	14424	13712	12974	18183	17562	19666	28853	28151	24946	23002	19968	26071	23682	22320	23265	32958	32861	35876	31288	26867	32077	22422	20538	22943	36359	27089	27142	27657	23426	24215	28438	35973	30470	32749	33190	32909	30992	31904	34201
E9AZZ2	5278.6	6200	5926.7	6104.9	6307.4	6056.4	5623.5	6475.6	6033.2	6865.2	6951.2	6806.5	7415.8	7941.2	8061.5	6364.9	7127.4	7013.7	6696.3	7170.6	7268.8	7493.2	8294.7	7820	6498.9	7211.3	6901.7	6723.9	7649.6	7908.3	7009.5	7410.9	7694.6	6643.6	6919.1	6845.3	9192.4	7081.8	9595.7	8595.2	9770.4	9083.5	7463.6	8953.5	8768.7
E9AZN0	9626.8	8999.1	8785.1	8930	10098	9382.9	9368.8	10171	8894.5	11308	11347	12041	16809	17757	15421	12629	12747	12796	16450	14605	14088	18853	18205	18425	14378	16242	13988	15828	16349	14915	11372	21855	16206	14787	15356	13461	21314	32154	20498	23525	25674	21977	19187	21375	20245
E9ART5;E9ART6	6993.1	8755	6901.4	7554.1	7188.9	8049.9	7916.9	5917.5	8479.9	5638.7	5217	5525.4	2915	2479.2	2834.3	4035.6	4104	3920.7	2891.7	3535	2960.9	2255.9	2455.6	2826.6	4048.8	3053.7	3090.8	3170.4	2938.3	3095.8	5351.4	2484.8	3851.5	3724.1	3511.7	3819.7	3239.7	2785.7	4345.4	3246.4	2601.4	3995.5	3625.4	3686.2	3854.9
E9APR2	20265	16667	17319	18305	12542	16802	17372	14571	15846	17398	17199	16709	19132	17402	17790	22094	19124	18001	15348	17282	19635	19601	20635	25607	25358	17526	26267	17625	16452	17415	30339	13421	20208	22899	16456	17217	16282	17506	18150	15453	17969	19803	18621	14762	18746
E9AUN5	3238.7	3957.1	3186.1	3789.4	3795.4	3307.2	3905.7	4289.2	3798.5	3933.2	3954.7	4035.4	2868	3108.6	2984	4236.9	5078.8	4478	6362.4	6299.1	6071.5	2147.6	2322.2	2064.2	4151.5	4432.3	3640	6132.7	6015.7	6384.6	4345.9	7837	6903.7	6844.8	7210.8	6840.8	6399	7595.3	6407.2	6867.2	7978.9	6410.8	7726.8	8039.9	7440.1
E9B6M3	7896.9	7834.5	6399	9249.8	8461.9	6814.1	7877	7053.1	7219.8	5743	5793	5907.5	3854.2	4649.7	3475.5	5208.7	5559.9	4201.6	4719.7	4171.1	4629.6	3529.6	3541	3109.7	4192.6	4508.5	3361.2	6316.7	6966.9	6691.9	6175.9	7782.8	6866.2	7246.6	6395.1	6590.6	7122.7	7398.9	6930.7	7834.4	10244	7081.3	8083.9	7506.2	8019.8
E9AMC0	2402.8	2314.9	2555.3	2156.8	2470.8	2446.7	2407.7	2303.2	2433.1	3118.7	2733.4	2998	4214	4317.2	4502.4	3654.3	3364.1	2934.8	3960	4009.5	3739.3	4274.7	4961.4	5693.6	4484.8	4148.2	4401	4389.4	4014	4376.3	4266.8	3311.8	4492.4	4366.8	3929.8	3875.6	4863.1	3463.9	4402.8	4166.1	4124.6	5079.9	4666.1	4377.4	4379.4
E9ALX2	4628	3504.6	5140.4	4690.4	4618.5	4939	4407.7	3877.6	3906.9	7023.1	5773.2	5984.6	6143.5	4800.1	6336.2	5649.3	4706.7	3811.1	4966.8	5307.9	4910	6371.9	4559.4	6812.5	4387.7	3728.9	4471.2	2438	2222.2	2392.4	1698.9	857.34	1236.6	1360.5	1392.7	1798.4	565.26	366.21	550.6	456.35	231.03	314.84	471.95	399.81	469.09
E9B4L7	6893.7	6029.2	5596.6	6067.4	6190.9	6750.9	7090.9	5312.1	5654.2	5977.3	5389.4	5776.9	5711.8	5175.1	5675.8	6247	5660.6	5464.3	6311.7	5162.3	5948	5009.1	4998.5	5707.3	6323.2	5092.2	4883.5	7428.4	6314	5964.6	6184.4	5279.7	6592.1	6147.4	6413.9	5794	6760.6	4152.5	5965.7	5818.9	5874.1	4855.4	6050.5	5911.8	5760.6
E9AVA9	15522	16594	18351	16475	18639	15755	16565	17705	15790	17987	19912	20013	20973	22316	19496	16422	16883	19265	16236	16115	15430	23282	20905	18906	13347	14747	13754	8557.2	10038	9043.2	8882	10063	7322.4	7864.9	8796.8	7504.8	5366.4	10377	5174.3	4916.2	5295	4463.2	4865	5674.8	6563.4
E9AKD3	15511	11314	12002	12668	10940	11665	13997	8931.3	11042	12062	9099.7	9718.5	17193	15517	18469	16361	13778	15019	13792	16028	12952	21065	26080	26365	30482	17510	27137	16984	11076	13456	36876	11908	16239	22422	12654	13915	15337	11949	13063	14270	2145	19692	15690	14852	13289
E9AYQ6	2103.4	2120.4	2369.6	2167.4	2149.2	2439.8	2232.5	1925.2	2159.5	2587.6	2285	2449.5	2854.5	2997.9	3306.4	3187.4	3075.3	3071.3	2753.4	3104.4	3024.8	3490.5	3730	4079.6	4242.5	3113.7	4048.3	3748.1	3585.1	4154.9	5557.2	3682.6	4501.6	4451	3377.5	3664.4	5348.3	4707.3	5435.5	5068.9	4729.5	5533.4	4581.3	4133.5	4305.4
E9AUA0	4868.3	4670	4258.7	4498.7	3980.6	4242	3598.1	4581.9	4771	6094.5	5794.4	5134	6765	7709.3	7868.9	6195.4	7232.4	5653	5548.2	6445.9	7577.2	8281.5	7839.5	6571.6	8055	6403.6	5226.7	6421.1	6799.9	5778.9	5636.5	11521	6532.1	6228.2	5588	5922.7	6737.9	12712	5927.1	8312.4	9333.6	7087	7339.1	7490.6	6906.5
E9ASQ3	6435.5	6628.3	6329.2	6896.6	7200.5	6877.5	6723.1	6489.9	6335.3	5480.1	5327	5484.4	5243.1	5410.2	4996.7	4819.6	5230.4	5010.6	5571.8	4808.9	4996.4	4821.3	4779.6	4439.4	4550.7	5271.6	4287.7	5242.6	5072.1	5200.9	4654.6	5724.2	4861.9	5077.7	5171.4	5145.2	5316	5997.5	5145.4	5194.5	5610.7	5082.8	5274.7	5595.5	5831.4
E9B052	11020	12070	10862	12978	12353	11596	12345	10134	10179	9177.7	8084.6	8498.4	7489.6	7417.2	6291.1	7079.7	7505.9	6983.5	7869.6	7350.8	6907.7	6217.7	5794.3	5802	5846.6	6657.1	5980.9	7588.5	7441.3	7288.7	7113.7	9249.1	6867.4	7190.5	7540	6730.8	8460	9123.1	8514.5	8263.9	8330.3	8035.1	8355.1	8561.8	8704.6
E9AQD3	6130.7	7432.9	5623.3	7202.9	6442	5185.4	6940.1	6662.2	6512.5	4050.8	3838.6	4217.7	3432.6	2999.6	3282.5	3692.6	3848.3	3285.6	3626.6	3072.1	3721.8	2961.8	2656.8	3192.1	3147.7	2759.7	2749.9	4902.7	4432.9	4830.6	5764.1	3542	4259	3772.5	4317.2	3816.2	4358.7	3599.2	3576.4	3979.5	4157.1	3537	3807.7	4057.4	3296.2
E9AUQ7	11236	9325.8	6772.1	8472.1	8220.2	8072.8	10224	8033.3	8527.9	5598.7	4693.9	4871.4	7232.6	7648.5	7748.9	6140	6290.4	5604.5	7024.6	6672.4	6582.8	5077.4	5554.3	7888.1	7179.3	5717.8	5518.3	5312.3	4523.3	4736	4643.4	3030.6	3926	4109.8	4306.1	3923.6	1716.4	1230.4	1046.9	942.93	975.62	1180.7	1433	1072.8	1168.8
E9ALP2	6996.1	5917.4	6521.7	6913.4	6152.4	6554.6	6054.6	6255.8	6128.8	7925.7	7571.5	8027	9924.4	9946.7	9534.1	9214.4	8987.9	9389.5	8356.5	9533.3	9345.1	10123	12495	12071	12996	10311	12350	9956	9790.8	10703	13369	8932.2	11982	11756	10149	9809	13352	9249.5	12880	12967	13499	13717	14321	11832	14748
E9AYS3	2515.4	3982.1	4635.8	3521.3	3969.1	3753.5	4099.9	4115.8	3006.8	5247.3	6252.9	5380.5	6686.5	8626	7917.2	4797.9	6348.5	8275	7997.8	5235.3	6144.3	11241	10899	8557	7163.8	8548.9	8468.7	5947.8	6707.8	6359.9	9098.3	12998	8615	6982.5	8328	8982.1	8862.4	15438	9835.6	11625	11836	7903.8	9338.8	11761	11867
E9AP01;E9AP08	8811.6	5450.4	8577.4	4284	5674.1	6232.7	6176.5	15308	14607	25779	40864	39225	132370	198170	125970	51940	72208	95050	57745	62748	73509	375680	323790	240430	119290	172010	147320	42615	55591	40559	97187	262190	176320	73735	112780	109800	43169	67217	33029	114440	154290	121820	69274	88605	80368
E9APL7	3852.6	4362.4	7405	5636.8	4099	6237.3	6821.5	3905.3	2257	5429.6	3737.7	3185	6888.4	6311.7	6244.6	5454.5	4768.7	1722.4	5297.8	3402.1	5471.7	3760	3569.4	6507.7	4626.8	4107.3	3793.8	3550.7	3980.9	5612.9	3813.2	1850.7	5401.7	1643.4	4269	4422.6	1381.3	1096.3	2294.6	1648.3	1698.8	1429.7	2311.4	2699.4	1666.8
E9B1A6	4726.9	3778.6	4410.7	4309.9	3466.4	4602.3	4139.8	3755.6	3808.6	5895.8	5334.8	5845.6	7814.5	7426.8	8664	7292.3	6953.5	6220.3	6282.9	7070.8	6996.9	7235.3	7773.7	10635	9632.6	7340.5	8623.3	8610	7573.4	9772.9	12195	5601.8	10366	9775.8	7265.9	7481.3	9033.6	4215.9	9381.4	9030	8530.4	10175	8836.4	6733.1	7301.7
E9B602	8105.6	9807	11895	13433	13428	12656	7802.8	10725	13637	5880.4	6197.3	6255	5592.8	6202.3	5006	5027.6	5430.3	5745.3	5679.8	4771.4	5060.4	5280.4	5921.2	5172.9	5273.5	5743.4	4431.4	4518.3	5272.8	4654.7	4388.1	4900.8	4360.9	4830.2	5122	5347	3911.5	3224.6	2442	3275.6	2549.7	2598.5	3297	3964.8	3265.4
E9B3U1	1562	1081.3	1921.1	2286.3	2108.2	2348.7	2396.5	2081.4	2066.8	2357.7	2319.2	2686.6	5509.3	4959.6	4804.9	4188.3	4365.1	4702	3898.4	2987.9	4376.1	4919.6	6137	6293	3230.6	4491.5	4146.3	2428.8	2921.1	2372.9	2483	3701.3	2725.2	2848.4	2749.6	2817.4	2256	4501.9	1328.6	1335.4	1354.4	2001.8	2354.1	1502.6	2401.8
E9AP91	3908.3	4871.2	4478.1	4382	4810.4	4335.1	4168.3	4686	4819.2	4603.8	5020.2	5026.3	5606.4	6625.9	5511.1	5100.5	4989.6	5216.3	5486.7	5255.3	5083.4	5612.3	6061.2	6267.6	5144.7	5280.5	5829.7	4608.4	4820.6	5107.3	6253.7	5592.4	5129.7	4967.1	4836.5	4911.6	4959	5628.9	4688	5114.2	6096.2	5253.5	4669.1	4869.9	5756.1
E9APY4	4174.1	4939.7	4681.8	5709.2	5003.6	4376.3	9450	8123.1	6397.8	4226.3	3636	3640.1	3242.1	3469.8	3017.5	7311.4	7223	7859.8	8688.6	9025.8	9380.8	3440.5	3351.8	3465.9	10687	8197.1	8269.7	8874.2	9894	9430	13497	14948	11619	13045	11499	13244	13886	15480	15068	19270	21887	21699	18947	17476	19767
E9B2A8	5555.2	6763.4	6138.3	6227.4	5143.8	5234.4	6042.5	5315.4	5191.8	4884.1	4187.1	4237.9	3353.8	3533.7	3573.3	4000.1	4167.3	3480.2	4457.5	3868.3	4326.5	2874.2	3010.4	3585.9	3690.4	3455.6	3296.6	4778	4465.3	4942.3	3962.9	3705.3	4200.4	4611.6	3861.9	3669.5	4579.5	3133.9	4786.6	4677.1	5173.7	5030	4748	4121.9	4263.7
E9B0J8	13848	14197	12007	14721	9016.2	12615	11031	8155.7	11003	10385	6416.3	6572	6258.1	5462.4	6659.8	8663.5	7803.6	4791.1	4250.3	7100.3	4783.5	3754.2	4285.4	5533.5	9893	5648.5	8619.8	10031	7266.6	9105.9	12499	4339.8	7302.4	9697.9	6923.7	6281.2	10106	4471.5	7302.6	6760	5843.7	8176.9	7164.7	5802.9	5460.5
E9B4B4	3383.5	3367.9	3566	3720.6	3844.7	3449.9	3904.4	3696.3	3689.9	4669.4	4309.5	4706.4	3402.2	3200.8	3212.9	4377.8	4772.7	4149.8	4356.6	3639.1	4150.1	2967.6	2674.9	2740.4	3311.3	3791.4	2871.1	3261.2	3325.1	3145	2578.4	3302.9	2918.4	2932	3048.3	2864.6	2272	2644.2	2280.5	2286.2	2140.7	1809.6	2278.2	2388.4	2377.9
E9B650	4520.6	5265.6	5050	5224.2	6104.4	5051.9	4810.1	5716.3	4846.4	5744.2	6337	6311.1	8508.1	9573.9	7692.1	6141.5	6896.1	7820	8186.3	7996.2	7856.9	9234.7	9889	8595.3	6530.4	8369	7603.9	8532.4	8983.9	9074.3	7231.4	15109	10914	7531.8	9626.9	10013	13324	20597	14601	16567	17382	15595	13443	14928	14558
E9B6Z2	8585.6	10060	10800	10743	13012	11238	10081	11566	10807	10764	12881	13350	13998	13461	12893	12192	12880	15821	11303	12079	12014	14699	13877	12066	10458	11683	12865	10952	11864	10741	9036.4	15140	12386	10262	11997	12431	9862.1	14817	10934	11338	11793	9876	10939	12530	13349
E9B2F6	4938.8	5646.2	5906.9	4809.1	4930.8	6047.2	5273	5127.3	5578.5	7889.6	8028.6	7484.6	9899.4	9758.5	9896.4	8569.3	8503.1	8289.6	6169.6	8112	8826.7	13717	10288	10853	11200	9316.2	9004.6	3475.4	3854.7	3338.5	4499.9	3557.2	3221.2	3919.8	3355	4124.5	2191.7	1648.9	1549.1	1468.3	1354.7	1642.4	2154.5	1522.8	1679
E9B632	15844	11789	14665	15922	11920	15698	13720	16434	13749	24022	18349	18572	29876	28071	32911	28934	27007	26427	24338	25444	22688	35213	42582	41175	40993	34113	37175	24409	21339	22758	42028	19359	24165	34731	22876	22150	31653	17174	26652	23986	25361	36013	32051	24583	30582
E9AXE4	4898.4	3355.9	2905.5	3400.4	2700.4	3877.1	3279.3	3027.5	3649.2	5004.5	3295	3169.5	2798.8	2469.5	3266.1	3857.6	3652.6	2814.7	3643.4	3560.4	3422	1773.9	2158.3	2995.2	3077.6	2545.8	2862.4	5214.1	4246.2	4689.3	6002.5	3568	3357.3	4766.7	3895.2	4129.4	4565.9	2057.1	3349.1	3740.4	3263.7	3931.7	4720.1	2413.2	3202
E9ANP4	1090.3	1522.4	1611.6	1419.8	1303.5	1275.9	2001.2	1752.9	1593.8	2138.1	1944.6	2132.4	2673.8	2525.2	2627.3	2731.3	2582.5	2876.1	2772.8	2635.5	2712.1	3016.7	3098.7	3385.9	3388.4	3821.6	3947.7	6623.9	6395.8	7276	10265	9293.1	9487.7	9228.6	8409.3	8571.7	10643	10858	11070	12145	12206	11863	11743	11736	11222
E9AWI0	11158	10548	9107.5	10604	8913.4	10002	11150	8074.1	9761.1	8967.1	8076.1	8451.3	6864.2	6174	5945	9880.4	8015.2	7442.4	7594	7783.1	8324.4	6019.2	5287.7	6034.9	10046	7160.4	7680	14272	12340	13322	21665	9925.4	15772	16136	14519	15361	12814	7145.7	12489	14331	12505	14673	17530	13058	12918
E9AU63	8929.6	5123.2	6744.4	6573.2	5764.2	8576.2	10848	5369.2	11650	13088	11857	11674	7270.7	4406.9	4579.4	4644.9	5617.5	4906.4	6212.8	5126	5375.7	3608.7	7110.9	3884.2	2387.4	1752	3144.2	2185.2	2219.5	1935	791.7	715.83	607.22	1392.3	869.19	884.55	139.88	181.42	129.28	112.77	100.78	90.441	129.12	135.93	144.93
E9AST1	6551.8	7392.7	7066.7	7832.4	6455	6428.1	7219.8	5179.4	6490.5	6864.1	6092	5477.8	6119.4	5677.9	6783.3	6631.6	6026.1	5017.2	6197.7	6458.7	6049.5	5045	5503.8	6288	7093.4	5296.2	5119.4	7951.4	6242	7347.9	9876.3	6385.7	7809.8	8086.3	6232.5	6140.5	8613.5	6944	7243.3	8047.4	9603.5	8188.2	9758.8	7297	7994.5
E8NHD8;E9AMH7	1442.1	1511.1	918.96	1722.8	1065.2	944.18	1699.7	234.63	1495	2051.8	1754.8	2061.8	6711.5	5588.4	5663.5	4315.7	3623.4	3537.4	3062.7	3355.1	3798.6	8749.5	10157	13082	12582	7461.1	10926	4625.2	4585	6908.1	20189	7726	14827	7899	5041.2	6409.8	25710	11533	27351	34747	33552	40931	21938	18937	21866
E9AMQ3	4072.1	4598.6	4127.4	4275.2	4003.7	3844.8	3648.9	3229.6	3063.8	4087.1	3669.5	3823.7	3295.8	3163.1	3089.3	2672.3	2859.7	2620.4	3238	3343.9	3328	2876.5	2436	2783.6	2498.6	2446.8	2214.8	5653.6	5076.5	5122.8	5213.9	4061.8	4294	3811.5	3789.8	3612.2	4633.1	2941.5	3772.8	3520.7	2936.9	3300.6	3196.1	3125.7	3171.3
E9B686	5113.5	4897.9	4937.7	5713.6	5542.7	5828.7	5023.4	5661.6	5020.5	5687.2	4955.8	5105.7	6879.2	6675.5	6283.7	5336.7	5038.2	4677.5	5264.1	4265.5	4288.4	4854.6	4272.6	4165	4056	3606.3	2788.4	3635.9	3010	2913.1	2802.2	2238.7	2274.9	3066.9	2676.4	2340.6	1605	1743.4	1465	1409.9	1362.5	1015.6	1655.9	1217	1317.3
E9AQ06	6855.5	6088.4	5666.8	6634.5	5871.5	6218.8	7164.7	5512.6	5826	5831.8	5687.4	6125.1	7865.5	6848.6	7972.7	8093.2	7055.3	7416.7	6490	6404	6751.3	7286.7	6978.4	8594.6	10796	8614.5	10434	9920.4	8839	9971	13285	6701.9	10901	11479	9452.5	9146	12821	7629.8	13474	13920	13800	16505	12322	10877	11514
E9AL72	6148.2	5975	6421.6	5804.1	7539.6	6945.6	6878.3	6896.4	6657.5	9036.2	8986.8	9595.5	14848	12739	12551	12659	11511	11619	10913	10413	10437	13813	13673	13604	14317	13724	12445	9875	9794.6	9478.7	10841	9699.5	10077	11768	10930	11651	11660	12349	9052.9	11114	13263	11881	13404	12590	11990
E9AQ39	167770	122080	134690	105800	87005	187340	99453	55701	81825	95295	74343	85491	65510	45667	68340	62181	63939	52574	62575	71074	83471	35398	44400	64597	87687	53876	60799	107680	92981	124890	175040	34806	100950	117010	77095	79545	106100	15882	78895	70607	68614	119150	74420	39378	62316
E9B4X7	12999	8401.9	5426.6	5514.9	3349.3	5628	3762.5	4085.7	7465.2	7088	6066.6	4492	6551.8	7219.6	7705.6	3281.1	3493.4	3468.1	5587.5	7614.5	8691.6	6337.3	5123.5	7254.1	4733.2	5255.1	5100.8	9353.1	8848.4	6279.6	10151	4337.6	5396.8	4481.8	4400.7	5908.4	1969.8	1403	1943.7	1674.5	1066.1	1595.1	1457.2	1545.7	1518.9
E9AY45	9066.1	8269.2	9491.5	9432.1	8835.3	8555.9	9723.4	8715.6	8199.1	9466.4	8783.6	9894.5	10834	9338.6	9560.1	9950.1	9563.1	10202	8418.1	9806.3	9651.7	9697.8	11427	11040	11839	9421.5	10696	12565	10645	11711	14398	11748	15424	13677	11122	11933	18294	14096	19028	21221	22096	23830	17937	18054	17455
E9AZX5	3788.7	3204.3	3639.9	3534.4	4397.9	3688.5	3674.1	4097.6	2943.3	5303.4	5452.4	5386.3	8518.4	7745.1	7356.9	6405.7	6174.4	7313.5	7782.9	6886.5	6594.6	9375.6	9201	10651	8497.9	7884.3	9079.6	7147.5	6924.1	7115.9	8975.8	6833.3	8383	7670.6	7284	7681.7	8651.7	6488.1	9092.6	9418	9301.7	9535.4	9604.1	9880.3	9560.8
E9B6R8	3593.1	4862.1	4816.6	4357.2	4964.5	4504.1	4993.6	5099.3	4507.7	4924.5	5686.5	5410.4	7578	7096.6	6587.6	6090	5962.6	6444.9	6497.8	5874.3	5906.3	8278.9	8119.9	7565.3	6412.6	7673.9	7555.3	5505.2	5743.8	5595	4761.4	6720.2	6642.6	5842.9	6370.3	6627.9	7201.6	6987.1	8007	7960.3	9094.3	7635.5	7560.7	8193	8390.9
E9AQR5	122940	105120	44526	106240	90101	55923	78049	80505	77055	92637	68969	65432	55956	53369	55685	66556	52484	54562	70278	63664	50030	56028	47242	45978	89234	64364	42334	132730	89466	99626	102860	108580	82673	113510	88575	119140	117490	109040	106820	127890	106640	114520	130820	133470	90733
E9B304	1919.3	2043.8	1510.5	3021.1	2765.6	2509.4	2785.4	1802.6	2232.8	931.79	950.3	1225.7	798.43	659.44	756.47	830.18	939.16	694.47	794.67	820.38	653.62	681.48	600.71	548.32	595.39	721.2	412	1024.5	1338.4	1255.5	730.9	947.16	1352.5	869.65	912.3	1148.5	829.29	577.51	690.32	764.81	807.98	643.67	734.11	740.51	765.47
E9B687	3791.1	3055.5	3802.8	4258.7	4277.7	4319.4	3750.4	3260	3534.4	4867.2	4432.2	4778.7	6226.3	5705.4	6279.7	5555	5716.3	4702.9	6236	5623.5	5423.5	5028.4	4457.7	5584.5	5421	5430.3	4713	8371.5	7763.8	9036.3	11304	8532	11408	9262.7	8316.3	7765.4	11000	8383.8	10490	10495	7386	11854	10031	9499.8	8895
E9B6B5	9057.2	6265.3	7131.3	7145	6512.7	7347	8073.7	5853.8	7832.4	8981.2	6259.4	7473.2	7503.9	6162	7630.1	8447.4	7965.4	6887.8	7238.1	7100.4	7128	5197.2	6444	7233.4	7843.3	6084	6647.9	10033	8279.2	10748	16732	5349	10540	11324	8028.5	7602.1	9963.8	3724.4	11617	12784	11712	15036	10867	8709.6	9409.9
E9ARL9	5064.4	5351.7	4842.4	5320	5179.7	4851.4	7000.2	6428.3	5865.4	4980.6	4916.8	4900	5566.4	5109.3	4919.9	6454.4	5745.7	5855.5	5355.2	5268.1	4766.7	4990.4	5422.1	5053.8	6470.5	5783.4	6035.4	4871.4	4841.5	4640.1	4859.4	4322.6	4716.4	6101.2	5114.3	4760.5	4395.3	3795.8	4094.2	3945.8	3442.8	3469.5	5044	4957.9	5233
E9AK40	6540	7072.6	5799.4	6088.9	5936.6	5877.2	7046.4	7209.2	6557.7	4791.1	4992.6	4988.8	4614.8	4077.5	3923.9	4517.9	4594.7	3884.8	5377.6	4042.4	4060.5	3830.4	3876.3	3712.4	4575	4526.3	4618.2	5192.7	5066.3	5054	3210.4	5200.6	5317.7	5908.1	5900.9	4682.8	5844	4627.9	6076.2	7005.1	6420.7	5769.9	6958	6170.4	5888.8
E9B2P5	6754.9	6194.6	5685.6	7127.3	7442.9	6634.4	8203.8	5938.7	5351.7	7787.2	6172.1	6529.4	9625.8	6935.6	8286.9	7705.8	6725.1	5974.6	7359.9	8360.4	6543.6	7769.7	8844.9	9086	7852.1	6831.2	7657.5	7611.3	7026.4	7276.8	6128.8	7690.5	7286.3	7898.3	6790	6792.1	8485.7	9238.9	7298.1	8041	8326.4	8950.5	8844.4	7226.7	6738.9
E9AX57	15454	20644	17807	20105	18438	16821	18112	16280	16263	12087	12601	11674	10852	8755.1	9964.7	14097	14360	9739	10002	10781	9755.8	8782.8	9610.4	11236	13248	11741	13166	11774	12060	13082	13017	8958.2	12742	16116	14470	14908	12241	6275.8	9068.5	11118	14037	11519	14588	13404	12795
E9ARZ1	4863.6	4017	5698.9	4180.5	4402.5	4654.6	3429.5	3101.7	4231.9	3490.7	2708.7	3156.1	2137.8	2020.9	2139.1	2132.1	2144.6	1972.2	2300.4	2171.3	2497.8	1362.7	1451.4	1859.6	1755.3	1815.8	1954.4	2627.3	2858.2	3007.9	3404.2	2281.7	3754.1	3165	3171.3	3843.4	3459.3	2818.3	3507.1	3955.8	3718.5	4706.5	3729.1	3813.8	3638.1
E9B2B7	1828.2	1504.9	1641.4	1331.6	1361.4	1439.9	1476.9	1267.7	1673	2015	1682.7	1911.8	1958.4	1961.8	2165.2	1966.8	1998.9	1948.6	2860.6	2685.3	2676.2	1661	1955.5	2251.8	2757.5	2203.8	2307.9	3000.2	2935.4	3109.5	2627.6	1993.8	2404	3030.2	2422.3	2464.7	2966.6	1625.2	2569.3	2280.6	2342.4	2778.6	2317.9	2186.1	2307.1
E9AZ67	9500.4	7614.4	8039.8	8161.5	8141	8709	8441.7	8449.4	9113.5	9059.6	7978.8	9043.8	6456.8	6473.8	6711.6	8212	8629.7	8229.4	8417.1	8972.8	9535.1	4993.5	4807.9	5669.5	7408.3	7120.7	6711.2	8835.6	8328.3	8750.5	7558.5	6153.5	7101.7	8458.1	8773.2	8738.8	6056.3	4695.2	5103.4	3972.7	3803	4446.8	5343	5841.2	5380.6
E9AXH6	3054.1	3099.4	3154.7	3239.5	3487.5	3040.8	3174.8	3213	3226.5	3579.3	3614	3718.7	6768.4	7194.7	6573.9	3697.8	3877.3	4133.2	4863.1	4018.3	4297.2	7084.8	7132.5	7011	4492.9	5043.1	4535.9	2014.9	2238.7	2103.3	1759	2249.4	1970.2	1799	1861.5	1812.3	1897.5	2328.3	1791.1	1789.7	1812.8	1638.7	1671.6	1695.3	1794.4
E9B2B3	3803.9	3631.5	3385.8	3465.2	3375.9	3314.4	3371.8	3276.4	3089	3774	3109.3	3474.2	4849.5	4473.6	4541.7	4312.8	3897.3	3453.2	4540.3	4138.7	4091.4	4362.7	5696.3	5306.7	5755.4	4569.1	4564.3	4297.8	4264.9	4618.8	4718.3	3528.3	4363.5	4914.5	4021.2	3801.3	5349.1	3684.3	4941.8	4523.9	4886.3	4820.4	5459.6	4755.2	4717.3
E9AJE4	8288.2	8021.6	8935.2	7563.8	9158.4	8268.1	8026	10165	8287.5	8247	11374	9005.6	15567	14574	12148	12293	13268	11805	12984	13167	10166	16999	17353	16295	13532	17062	17490	11585	13520	10729	13046	13673	14170	13816	14420	15598	14155	11271	13324	15950	16661	15610	16449	18178	18664
E9AYX6	12019	13343	12497	11719	11649	10333	10139	13972	13521	10016	13137	12924	10492	13696	12079	8661.6	10720	11441	10992	10288	13685	13846	15665	12171	11887	15083	11543	14662	17283	15247	9749.6	18070	13479	13231	16015	15305	15237	15162	14060	15102	18591	12087	11840	14321	11566
E9B3Z6	13700	17297	15521	16840	14757	11691	14268	15590	13861	14862	15904	16312	16911	16793	14070	18019	16873	18594	15863	15398	17822	19422	19873	17840	22581	20954	18603	24070	24850	27307	20098	32655	30520	29642	25650	22975	38852	44440	40899	44377	48815	37495	34098	33851	37709
E9AYT2	1740.3	1464.1	1800.9	1681.2	1809.4	1722	1510.9	1811.5	1752	2520.8	2692.9	2491.4	3511.3	3900.2	4000.1	2822	3045.7	3093.8	3323.6	3405.7	3171.5	3444	3846.7	3621.3	3260.7	3445.5	3459	3701.5	3887.6	3885.2	4749.3	3442.4	4298.1	4046.5	3916.8	3992.2	3955.7	2888.4	3248	4264.6	3085.2	3184.1	2837.6	3633.9	3656.7
E9B110	6234.4	8112.1	8479.5	6564.2	8374.5	8746.9	6547.5	7094.8	7271.8	8119.1	10227	10083	9532.7	9732.4	8548.3	8266.6	8134.7	7542.1	8286	9360.2	9053.3	10268	8317.7	8757	7234.7	9320.8	8528.9	7746.3	9867	9772.2	7002.9	11145	8127	7688.2	8714.5	9666.9	6018.4	8091.5	5314.8	6101.8	6269.1	4947.6	6453.9	7438.8	8644.2
E9AK30	1752.3	651.35	2145.3	361.96	2579.6	2576.9	2189.3	2649.3	2174.3	3471.5	3797.9	3461.4	4658.2	5202.8	4755	4655.9	5049	4921.1	5451.7	5116	4464	5433.8	6021.4	5254	6273.5	6524.3	6544.1	5550.8	5074.9	4921.9	3686.5	7603.1	5433.2	5270.5	5542.5	7085.1	7280.7	9024.2	7936.8	9179.3	6646.4	9894.4	7878.9	8336.6	7157.3
E9ANB8	4041.7	4120.6	4135.1	4323.8	4329.1	4714.9	3932	4502.9	4341.7	3620.1	3767.3	3669.8	3046.5	3252.3	3140.2	3018.4	3520.5	3207.3	3250.8	3219.8	3187	2565.6	2496.2	2514.2	2397.8	2869.8	2623.9	3341.2	3467.6	3402	3134.4	3770.7	3607.1	3244.2	3608.3	3697.2	3612.7	3766.5	3801.7	3772.9	3752.3	3914	3378.1	3661.4	4022.2
E9AWH9	11007	11220	1612.9	13235	13618	7175.6	11374	10010	9565.3	10652	9545.1	10729	15220	2295.4	10968	11703	12580	2258.3	10154	10716	8189.9	13132	9690	8112.7	12915	9804.6	7410.2	17233	15350	2101.8	13393	17139	15595	15368	18918	10403	14987	14522	16624	15785	21385	11396	23968	23443	17829
E9AMK2	2222.4	1841.2	2586.2	2342.8	2574.4	2780.1	2731.2	1323	2067.4	3476.6	3003.2	3243.4	5017.7	5669.1	5053.5	3178.8	4173.4	4592	4353.2	3577.5	3405.2	5329.5	5959.8	6500.9	4115.6	4813.6	5062.1	3291.7	3684.1	3794.6	5765.8	7237.2	5078.5	3706	4308.6	4649.1	3803	9733.9	4338.6	4514.9	6477.6	5787.9	4996	6551.5	5711.4
E9B4I0	1427.8	2191	2235.6	1958.8	2153	1841.6	2319.9	2200.9	2200.9	1288.4	2041.6	2096.3	2178.3	2185.9	2147.5	2677.3	2254.7	2394.7	2203.7	2320.4	2045.2	2412.6	2477.3	2618.6	2902.2	3188.2	2632.1	2555.1	2318.6	2663	2086.6	3059.6	2399.1	2828.9	2810.7	2808.2	3455.7	3030.6	2793.6	2820.8	2531.7	2875.6	3543.9	3263.5	3719
E9AWK4	16203	2170.2	2110.8	2597	1714.9	2317.7	2759.5	2562	2439.7	6916.4	2780	2443.8	4881.7	2538.8	2372.5	5737.2	2224.3	5120	2988.6	4570.8	5875.1	2923.6	2895.5	2488.7	13543	4108.5	5377.3	4267	2872.8	7063.3	92490	780.54	2530.3	37379	2822.8	2732.3	2029.4	510.1	5730	1548.7	1309	3558.8	7152.4	1893.6	1728.7
E9ALY7	2875.5	3353.6	3759.8	3413.1	3468.1	3506.3	2883.2	3031	3111.4	4328.7	4475.1	4276.5	5635.9	5894.5	5356.2	4345	4489.1	4805.2	4492.2	4644.4	4291.5	5995.7	6190	7029.6	5764.9	5201.1	5766.9	4300.9	4342.2	4728.6	5945.7	6312.2	4929	4476.9	4257.1	4868.9	5519.3	6962.6	5625	6806.9	7148	5953.7	5755.1	6064.5	5414.8
E9B2Z9	32345	30277	28064	31425	26393	32715	31072	25254	28547	22555	19154	21321	14098	12488	15206	17483	17670	14659	17481	17583	16071	11465	11186	13066	14333	11665	12532	19810	16388	19083	15198	12305	14372	16637	14174	14716	14465	12287	15953	14664	12044	15654	14990	12464	11329
E9AR31;E9AR33	33355	39332	34088	30845	28016	21591	26869	25076	35287	30259	24409	20657	15405	16217	18601	15085	16733	19877	16643	20348	23071	20406	10928	17792	19817	18114	14445	34156	28750	35293	69731	38787	27671	30745	25613	39539	26693	23279	26029	24692	21968	29936	21667	29076	21388
E9AT19	5122.7	5451.7	5147.9	5373.2	5577	5224.9	5777.9	5339.3	5404.2	5420.1	5075.8	5302.2	5288.1	4660.7	5587.7	5500.8	5690.3	4967.9	5770.8	5703.1	5252.5	4352.8	4774.2	5458.5	5271.5	5630.1	5287.8	5773.5	5284.5	5364.2	4563.5	4542.1	5798.8	5516.2	5480.9	4691.6	6293.8	3848.8	6014.4	6252.9	6148.4	7014.9	5571.4	5805.6	5728.5
E9AW21	12499	17032	14657	15395	14831	15505	11982	11841	12192	10800	10355	9549	9755.1	9547.8	10062	8363.6	9142	9763.2	9962.2	9336.6	9586.9	9017	10066	10170	9371.3	9305.4	10343	11985	12652	13030	22288	11897	18942	14570	13568	16444	17125	11428	13873	22188	15938	21227	21064	20106	24945
E9ALG7	13025	10271	9877.3	9295.4	9299.4	10626	10707	10739	11792	14108	13200	13596	11551	11997	12144	13838	11863	12354	14584	13285	14721	8807.9	9210	11097	9980.9	9879.6	9014.6	20625	17546	18382	20883	15591	14414	17837	17183	17485	10927	8976.6	7987.8	8890.8	7216.4	6366.4	7928.8	10243	9172.7
E9B226	21418	23546	21504	20994	20170	19632	23879	19102	19108	12753	11442	11472	10124	8245.4	9272.7	11589	10587	10861	10786	9460.8	8594.6	6537.4	8490.4	9903.9	9730.6	8487.7	9460.5	11578	9690.2	10765	12057	6968.1	8733.9	12265	10324	9271	9875.8	6133.3	9455.4	8667.1	5851.4	8756.4	11349	7759	8978.4
E9APU2	5146.7	6163.7	5961.6	5752.6	6077.9	5720.1	6485.7	5973.4	5277.8	4713.8	4787	4792.8	5002.2	4350	3788.5	5037.4	4671.5	4658.7	3609.6	4311.7	4510	4628.5	3911.1	4979.2	5214.9	4925.4	5298.3	6086	6088	6684.1	7261.7	6036.4	6987.1	7298.8	6068	7940.2	6075.6	6279.8	4402.7	5226.8	4328.7	4953.6	6586.8	4786.6	5943
E9AJ89;E9API5	56536	65220	63208	54302	64237	60523	63211	71581	68086	75726	90237	84860	88016	49644	99741	82265	98120	66160	95755	94530	82833	41555	92847	98732	96766	86392	99438	80116	91920	85383	101720	44039	80927	78173	91332	81675	79312	15253	92188	81216	81444	81404	80483	87153	80577
E9AM02	12902	11926	12105	13033	11620	12334	15006	12371	11691	13356	12957	12591	13579	13353	13714	15099	14325	13797	10949	12093	12028	12372	14388	15281	17236	12086	14703	11264	9498.7	10989	15203	7758.5	11072	12863	10067	9478.3	9816.5	5655.1	9708.3	8927.6	7932	10153	9361.5	7859.2	8594.3
E9B6S0	1631.6	3381.4	3808.4	2742.6	4238.6	3863.9	3553.9	2690.7	4303.2	3656.4	4257.5	3716.4	5921.9	4600.7	6635.3	3998.8	3469.4	5564.4	3163.4	5456.5	3761.7	7487.2	4622.1	6912	5975.2	3910.3	5666.8	362.17	722.11	1005.7	1088.5	320.32	645.77	978.34	1033.3	722.66	301.88	117.3	509.27	159.14	329.25	676.39	185.4	160.71	306.02
E9AXW8	4541.6	4588.5	4306.7	4266.7	3540.8	4578.8	4165.4	5006.8	4751.4	4771.1	5031	4784.3	5026.4	5806.4	5347.9	4161.4	4794.7	4889.9	6142.2	5106.7	5938.8	4777.5	4922.6	5041.7	4327.6	4554.1	4315.6	8180.4	9036.5	8661.4	9088.8	9187.5	8002.9	8068.3	8596.3	9048.6	6524.1	5091	5723.4	4942.1	4518.9	4798.1	5922.8	7239.5	6203.6
E9ANC7	2093.4	1781.2	2143.4	2219.6	1902.3	2343.6	1824	2256.7	2341.2	3385.2	2839.8	2820.7	3731.2	3390.8	2761.9	2991.9	3442.6	3474.4	4516.9	2979.8	3170.2	2869.6	4033.8	3800	3745.2	3850.9	3427.9	3791.3	3751.3	3743.6	2561.6	3100.2	3845.5	3795.4	3185.2	2958.4	4502	2604.4	4064.4	3278.4	3625.7	4078.1	1855.6	3691.4	4014.2
E9B6F2	14213	10746	13015	12320	14503	16284	9949.3	10969	11625	18655	17403	18065	29854	27933	28002	22101	21294	19884	21392	18749	19485	27938	30463	28467	24284	23121	21758	26785	25698	25234	24547	26214	27983	25709	23670	20670	32121	24246	26603	32712	33298	30342	26962	25391	27724
E9AXX5	3635.4	3074.7	3340.9	3454.7	3472.2	3592.9	3381.3	2639.2	3217.6	3995	3497.8	3867	4232.2	3700.8	4017.1	4280.2	4023.3	3534.7	4358.7	4400.3	4112.5	3422.9	3395.7	4087.8	4169.8	3431.1	3558	6418.3	5607.6	6191.7	8443.6	4428.3	7307.5	6797.1	5313.9	5204.5	7367.1	3977.2	8232.6	8282.9	6260.2	8163.4	7313.6	6350.6	6005.9
E9B6S4;E9B6S9	6097.5	5160	6016.8	7740.3	9325.3	8575.8	5649.3	6174.9	6914	8835.6	8800	9381.1	18000	18599	17753	10659	10825	11352	12351	9291.6	10305	18980	20860	22006	10690	13601	11995	2821.3	2811.6	2732.4	2621.6	3869.7	2583.2	3443.7	2526.9	2672.5	1707.3	2967.4	1871.9	2165.3	1955.7	1929.3	2015.6	1683.7	2299.3
E9B234	5382.9	5506.8	5875.9	5389.9	5506.6	5531	5285.5	5504.9	5145.5	4648	5232	5309.2	4148.6	4341	4423.4	4419.9	4898.6	4220.4	5080.1	4850.9	5527.7	3408.2	3603.2	3584.6	4176.7	4271.4	3914.7	5965.6	5480.9	5333.5	4985.4	4728.5	4977.7	4473.9	4961.9	4079.5	4646.6	3227.9	5409.5	4281.7	4455.7	4889.5	4540	4297.5	3965.6
E9B278	6031	6485.9	7737.1	5595.5	7053.3	2349.3	6713.3	6671.3	5668.5	6928.9	8868.4	6710.4	8518.2	8381.6	8524.5	7359	7151.6	9383.6	9233.1	7846.8	8143.2	11921	8093.6	7861	6452.2	8675.9	7628.7	8635.3	9535.4	9038	338.66	21587	9788.8	7156.5	11716	10377	13021	28958	17030	19799	18907	12659	11164	13390	17517
E9APT0	14656	15010	16477	10810	10272	15364	11488	6944.3	10115	19039	13383	13635	19547	15275	22416	14708	12762	15378	16865	13865	16908	16171	13024	21892	20795	13081	13518	23877	18108	22037	29956	10247	19327	23863	13287	18596	15508	10996	15340	15214	5957.8	15994	12652	15054	12113
E9ARW1	10878	10565	10031	12871	10016	10656	13391	7937.1	9785.4	8553.6	5684.6	6538.8	6548.8	4533.5	6321.2	6836.6	6415.7	4719.2	7120.4	6954.8	5577.7	4083	4625.1	5967.7	6408.7	4767.3	5199.3	9164.3	7307.8	8318.3	12836	5892.2	7642.4	9478	7355.5	7054.8	7621.7	5406	4888.6	6720.5	4108.8	6472.7	8048.1	5723.9	4719.5
E9B2K8	7861.7	5887.7	5309.4	6866.4	5850.3	5550.9	6264.9	3618.2	5404	6147.7	4036.4	4617.7	4041.4	3542	5130.1	6073.2	4718.7	3165.3	4515.3	4720.6	4440.7	3513.8	3379	4349.6	5283.5	3559.3	3618.9	6484.9	4805	6653.4	8181.9	2096.9	5203.7	6495	4325.6	4082.2	4198.6	1117.2	2098.6	2909	2739.4	4261.1	3862.8	2248.4	2739.5
E9ARQ8;E9ARQ9	9853.9	9512	8683.1	8881	9398.7	9775.8	12569	13534	12724	7419.8	7289.5	8126.3	6298	6400.6	5705.9	8763.6	9109.1	8899.2	7214.3	5469	6764.7	5855.5	5338.2	4850	7299.6	8862	7072.8	7007.1	7795	7557	5862.6	9819.9	7623.6	9969	9761.6	9991.4	5479.7	6422.5	6386.9	6523.1	7645.8	5294.9	8083.9	8333.1	9333.2
E9B6I5	7140.3	6826.4	7157.6	7451.6	7635.5	8407.2	7684.1	6828.2	7019.4	7323.6	6053.1	6380.6	8021.3	6869.8	7570.1	6809.9	7050.3	5656.7	6581.2	7027.4	6416.4	5747	6246.6	7580.1	6571.6	5954.1	6196.1	7391.3	6566.5	7769	7979.3	6178.8	7890.3	7676.7	6662.3	6740.2	7173.2	5362	7279.4	7311.8	6188.5	8669.2	7212.8	6732	6909.1
E9B2M8	4247	3348.3	3634	3428.5	3626.7	4185.8	3069.3	3017.9	2922.9	4683.3	4704.3	5223.3	4642.1	4865.8	4471.5	4825.6	4477.6	3759.5	4159.5	4450.9	5140	3675	3516.6	5275.3	4533.4	4878.1	4820.3	5077.7	4852.7	6508.9	5017.2	3413.6	4391	5775.7	4392.4	4180.9	4780.2	2653.2	3620.9	3376	3518	3462.5	3630.1	2635.4	3958.2
E9AW71	6530.9	7385.2	7014.8	7042.6	6427.5	6103.1	6830.3	6881	7125.6	8913.7	7784.9	7395.2	9268.5	8600.6	9037	8106.9	8231.7	8111.1	10075	8525.7	9272.8	8812.9	6294.5	7517.8	7447.6	7884.7	6429	9958.1	9285.7	8947.1	8591.1	7080.1	6967.8	8867.4	8187.6	8161.6	5896	4169.7	4365	3410.6	2796.1	2775	4917.7	5212	4684.6
E9ATM9	3464.9	4003.3	3290.7	3945.5	3668	3083.5	3868.5	3248	3323.4	2524.8	2731.9	2597.1	2909.1	2907.4	2656.4	2999.7	2845.5	2963.8	2669.6	2676.8	2381.7	3254.7	3139.2	2823.4	3299.7	3215.3	3113.7	3008.7	3003.5	2874.1	3350.8	3503.3	3441.3	3343.9	3384.9	3241.6	3588.7	4190.5	3724	4221.3	4018.9	3894.5	3753.7	3833.2	4019.1
E9B0L2	8790.4	15539	11457	11288	11058	9103.4	10004	11561	12380	8023.4	8603.5	7384.8	5636.8	6204.7	5122.8	4933.5	6150.3	5969.3	6692.2	6040.2	7156.8	6433.5	3038.8	3965.7	4240.1	5747.8	4479.5	7402.7	9011	6654.1	8293.4	13096	6901.3	6042.4	7690.5	8767.5	7559	9480.1	8007.2	9028.7	8965.4	6944.7	6533.2	8942.2	6633.8
E9ATS5	4104.3	4383.9	5022.8	3788.3	4301.4	4595.4	3059.4	4173.1	4285.5	6205.9	5978.4	5565.7	8999.6	10075	9050.6	6262.3	6128.5	6122.1	5222.6	6650.1	7943.3	11073	7352.3	9049.5	8662.2	8193.9	7741.8	2289.6	2333	2142.5	3249	2744.6	2142.9	2094.8	2242.9	2284	1457.3	1547.4	1489.1	1482.5	1413.4	1323.9	1183.2	1450.9	1246.8
E9AZX7	5662.9	4101.7	3670.3	4156.3	3363.9	4313.6	4434.1	4155.9	4194	5206.6	4409.2	4831.4	4358.7	4634.9	5046.7	4989.1	4331.1	4585.2	5114.1	4063.8	5514.9	4399.3	4226.5	4390.5	6216.3	4735.8	4730.1	5246.9	5203.5	5519.6	6621.8	4965.7	5700.8	5728.2	3980.7	3845.4	4815.5	4567.6	5135	4420.9	4160.1	4757	5053.1	4129	4046.7
E9AZ64	1609.5	1664.8	2619.8	2357.8	2741.2	2184.3	538.23	1915.4	2655.2	1508.6	1694.8	1489.5	2556.7	2525.5	3459.9	1436.6	1414.2	1290.3	1662.8	2358.5	1255	1092.5	1315.9	1195.4	1019	1273	951.23	1732.1	1713.6	1331.8	3920.1	3870	2065.2	1260.4	2155	2146.7	1647.6	1967.1	1830.4	1809.4	1731.8	1626.7	1659.4	1903	3239.1
E9AJK0	4056.4	3758.7	3906.3	4132.4	3810.8	4010	4124.3	3791.3	3887.8	4450.6	4060.4	4164.9	4363.7	4342.2	4706.4	4147.8	4120.3	3955.2	4158.9	4258.9	4346.1	4145.5	4352.6	4328.3	4316.5	3886.1	3996.8	4266	4242.1	4608.6	4692.7	4320.7	4449.7	4752.2	3875	3800.2	4939.4	4533	4933.2	4024.1	4157.8	4883.7	4604.6	4217.8	4622.9
E9APD4	6745.3	8491.9	7913.4	8614.2	8496.2	8361.2	8513	8017.9	7380.1	6525	6141.2	6344.7	4743.4	4553.4	4538.5	5613.5	6097.1	4862.9	5726.2	4996.9	5047	3997.1	3797.2	3872.7	4434.3	4933.8	4468	4562	4653.5	4415.7	3387.5	4066.7	4303.3	4263	4114.7	4173.4	3924.9	3356.1	3853.8	3913.6	4087.5	3888.3	3713.9	3852.8	3847.2
E9AKE1	1821.6	1879.6	1835.5	2515.1	1972.3	1843.3	1991.1	1814.6	1816.2	1798.6	1616.4	1860.1	2648.6	2267.5	2255.5	1791.7	1918.7	1709.6	2044.2	1798.5	1696.6	2220.8	2821.9	2651.9	2543	2133.2	1873.2	2653.9	2576.5	2962.5	3545.9	2757.1	4387.4	3291.6	2613.2	2725.8	5146.1	3127.4	4941.7	6945.3	7110.9	6092.4	5550.8	5981.4	6617.1
E9AQZ7	20191	16266	22501	17031	14371	23818	13209	12111	20033	27028	17332	22305	27981	27831	37596	23909	22169	21544	19744	24703	30795	29115	35647	45566	41258	27422	29360	31142	25907	34552	55722	25173	44687	35821	26119	26568	47083	33337	54817	53318	61019	68425	42613	38827	36717
E9AV58	13823	16645	14186	15404	13172	11966	16887	12338	12845	8880.3	7693.4	8021.6	4696.3	4498.9	4211.1	6481.8	6931.9	5292.5	5467.4	5426	5025.2	5178.8	5189.8	5345	6018.4	4747	4538.5	4888.2	5145.6	6056.4	5773.9	3984.3	4255.9	6369.3	4896.9	5606.1	3894.6	2009.2	3235.9	2832.3	2879.3	2921.9	3577	3933.8	3102.1
E8NHE8	8623.6	8480	4608.6	8320	5290.4	4979.6	7951.1	5218.8	6685.2	7935.9	9567.5	8774.1	7121.2	6719	5808.6	8717.2	9196.9	8153.4	7117.4	7107.2	7301.7	7009.9	7180.1	5631.6	7006.7	6895.2	6100.1	2048.7	2358.6	2167.1	2246.3	2691.2	1940.4	2716.3	2618.3	2544	1531.4	2151.6	1666.6	1673.3	1770.9	1183.7	2147.3	2120.4	2163.2
E9B4M7	6317.4	7017.1	5776	5047.3	5588.6	6970.5	4472	5123.9	6368.2	6200.4	8060.3	5803.8	5531.7	6457.4	7081.2	4506.6	4137.4	7704.9	6415.1	5341.4	5493.5	7886.9	4156.8	6461.1	5081	7070.6	5334.9	17215	18092	14196	25254	17496	14046	16735	16766	27048	17468	16108	14393	21056	13711	14944	13124	18983	14341
E9AW08	9333.4	9056.7	9072.9	9491.4	8910	9465.5	9122.4	8030	8711.1	11300	9979.5	10468	10271	9257.5	9211.1	9748.3	9324.3	7949	8568.9	9713.7	10322	10885	6393.1	9209.4	9218.9	8435.6	7909.1	9067.4	8183.7	8566.1	8852.1	5160.7	5059.7	7007.7	6527.5	6898	5743.6	4868	4584.9	4174.4	3390.2	3007.4	3926.4	4279.3	3338.2
E9B1B3	4755.4	5415.5	5167.7	5339.5	5415.7	5154.5	5573.3	5221.8	5240.2	5266.6	5720.8	5783.1	6790.8	6561.5	5909.6	6832	6097.6	6468.7	5462.1	5611.2	6036	7858.7	7953.6	6677.6	7617.8	8133.6	7882.3	7181.2	7056.1	7474.2	8035.9	8907.5	8359.3	9015.6	8098.2	8397.5	8769.7	10384	8526.4	9246.7	10613	8950.1	9551.6	8790.6	10406
E9AKU4	3231.6	3579.5	3614.8	3414.9	3618.3	3485.7	3831	4329.5	3906.4	4973.6	4613.1	4715	6809	7008.1	6461.9	5767.5	5857.8	6113.8	5921	5787.5	5767.2	7137.7	7294.3	7205.4	7111.2	6788.9	6945	5983.6	5886	6031.4	5975.5	6527.8	6177	6252	5869.5	6348.4	6732.3	6359.7	6925.3	7021.4	7428.1	7133.1	6679.3	6920	7195.4
E9B193	6193.5	7900.3	6975	8090.5	8818	7481.6	8351.7	8840.3	8162.5	5053.7	5045.8	5683.2	5824.8	5755	4853.7	6120.4	6516.5	6103.3	5305.1	4635.7	4786.4	6142.9	6077.5	5238.5	5606.9	7030.8	5922.7	5243.1	5490.7	5652.5	6150.9	7866.9	5753.3	6646.9	7076.7	6228.2	7347.6	7003.1	7570.4	9335.7	9797.6	7867.1	8755.7	8287.3	9530.1
E9B2C5	14544	10000	10926	11411	9864.9	12375	12440	9812.7	10666	15452	13760	12371	18958	19215	19096	16280	14544	13262	16551	14529	16001	18068	19996	23280	19967	17221	18252	18187	17050	18548	22095	10825	19097	19504	15899	14734	20269	10720	16258	14839	14938	19965	17444	13403	15397
E9AV72;E9B0H1	155150	105700	86765	131400	121780	90678	152140	63508	141270	134370	73227	79150	69506	49652	70114	102110	79128	49456	62095	95906	72793	30487	40030	46664	114530	38282	46620	110580	41674	84514	146180	5484.9	52411	133950	34749	31033	48906	1763.2	29437	29380	18219	29751	57990	23011	17143
E9AWT5	3045.3	4284.4	3518.1	3219	3862	3597.6	4017.8	4476	3531.7	3732.2	4357.6	4568.9	5274.4	5619.2	5912.4	4983.8	4834.5	5145	4765	4990.4	5953.7	7471.9	7142.8	5316.6	5658.5	6352	6377.4	4685.8	4975.8	4666.4	5421.9	4724.9	4441	4803	5648.4	5299.2	4712.1	6208.5	4836.5	5056.8	5494	4704.5	5630.8	5267.7	6326.1
E9B700	5536.6	7381.5	7110.3	7998.9	8393	7594.8	7240.4	6919.1	6179.1	6263.2	7171.2	7172.9	9057.9	8920.1	7989.5	6973.4	7460.2	7410.9	6313.8	6692.7	6418.4	9830.9	10540	8797.8	6806.3	7508.6	7650.2	5355.2	6505.8	5093.6	8021.8	7933	7294.2	5572	5921	6496	6560.6	6106.9	7051.1	8814.9	8709.6	8405.4	6588.9	6609.5	6770.2
E9AWM1	7601	9211.2	7885.3	9624.6	8737.5	8091.4	9734	8467	8139.4	6202.2	5670	6139.2	5679.9	5126.6	5787.4	6977.4	6466.9	6050.3	5815.1	5665.2	4834.3	5323.9	5585.1	6280.6	7099	6014.4	6100.6	6780.2	5806.6	6546.2	8389.3	7173.9	7731.2	8134.3	7122.6	5943.4	10003	6837.4	10062	12083	10907	12099	11485	9607.1	9621.3
E9AN99	66489	65000	48746	64380	54886	44792	56900	52132	54512	24427	25269	25380	21960	23360	20421	22322	22095	24974	19297	21539	19939	16702	19656	18394	22412	20925	21654	23140	22378	23625	30572	26945	24978	25193	27564	24736	20040	25865	23444	20736	21488	21968	21228	23520	23862
E9AUD8	7166.2	7597.3	9342.9	9156.5	7995.9	9399.3	9614	11636	9345.7	12765	14825	14115	23073	22131	19183	17549	19151	20828	16994	16046	16382	27937	28316	23025	20270	25069	24290	15300	18224	15340	17883	22230	18641	19632	20522	19214	22910	27003	24931	24268	24134	21603	22683	24620	19991
E9AJN3	4088	4032.3	3875.2	3673.8	3353.9	3781.5	3973.4	3793.2	3805.5	3861.9	3966	3984.3	3633.8	3348.5	3457.4	4648.5	4536.9	4478	3863.5	3911.8	3660.2	3592	3078	3265.4	4683.1	4527.1	4493.2	5195.9	5229.9	5156.5	6342.9	4541.7	5164.3	6074.6	5103.4	5945.3	6915	5746.2	6027.1	6614.6	5216.4	5624.8	6274	6216.2	6269.8
E9ASC2	4304.3	4072.2	4625.8	4028.1	4120.8	4542.7	4183.5	3762.8	3726.1	3111.5	3003.4	3608.5	2395.6	2217.6	2188.1	3091.4	3100.1	2872.3	2216.4	2896.2	2960.9	2349.4	2601.4	2319.5	3066.1	2795.2	3282.5	2300.8	2714.1	3192.9	3304.7	2172	2956.8	2949.7	2687.1	2914.7	1811.5	1400.6	1918.1	1240.6	1625.2	1828.9	2122.2	1802.1	2101.7
E9AXF3	8658.7	8543.5	7798.9	9136.6	8010.6	9188.5	8511.9	5758.1	7580.8	7739.9	5247.8	6451.4	7104.4	5679.4	6906.9	6610	6519.8	5000	6819.3	6209.4	6131.7	5060.2	4975.7	6539.5	6750.1	5494.5	5870.6	7149.7	6464.2	7195.5	10019	5167.4	7321.2	7623.5	5731.6	6730.9	6222.6	3992	6404.2	7101.9	7023.3	7591	7062.6	6726.5	6032
E9AR97	4056.9	4237.4	4037.5	4736.3	3872.6	3649.9	4426.7	3859.9	4062.5	2862.6	2379.8	2930.2	2081.3	1770.9	2272.1	2366.3	2285.4	2027.1	1953.3	2341.1	2016.2	1642.3	1693	1607.1	1868.4	1601.9	1949.6	2877.6	2367.6	2615.5	3009.5	1409	2735.1	2581.3	2279.7	1998.1	2149.5	584.48	1810.1	1637.3	1308.3	1626.3	1907.4	1697.9	1627.6
E9APB2	7456.7	7694.3	7669.6	7193.6	7569.9	7971.1	8658.9	8253.3	8915.6	6635	6832.1	6661.2	6642.6	6444.1	6969.8	6570.4	6560	7336.7	7476.4	6476	6625.9	7061.9	5775.5	6553	5967.5	6195	5875.7	6811	6507	6388	7364.5	9438.9	6303.4	6319.1	7095.7	7076.4	6013.8	8173.8	6376.3	7313.9	6770.8	6369.3	6433.6	7062.6	5624.6
E9AM00	18845	21527	18427	19123	20396	20674	21160	21236	22071	17187	17033	17121	17003	15652	15790	16513	15271	16108	17984	16974	17257	13639	13836	13998	13794	15083	12872	18383	18940	19557	12222	17708	16451	15753	19704	18962	17691	14997	15955	16549	15018	14182	17356	17259	17475
E9ANG7	10770	12428	10948	11012	11782	11652	11146	10932	11351	10145	10396	10832	9063.1	8717	8979.8	10621	10064	9735.6	10232	10236	9900.1	7473.5	7614.7	7990.6	8990.2	8837	8826.6	9822.9	9950.6	10588	10243	8942.2	10239	9555.9	10109	10189	9986.7	8480.3	10867	10955	11536	12239	10999	10591	11735
E9ALU9	7543.5	7317.1	6701.8	6619	6376.7	6640.6	6714.7	6571.1	6834.2	5771.1	5413.6	5792.3	4092.5	3404	3850.9	4891.9	4374	4303.9	5196.1	4638.2	4817.6	3323.8	2500.1	3266.4	3676.5	3460.9	3319.1	6606.1	5787.4	6679.9	6050	4460.1	4734.2	5669.5	5352	5195.7	4755.1	3428	4720.5	4008.8	3642.3	3757.6	4322.7	4268.4	3767.1
E9ASC0	2906	2345.9	3380.7	2387	2438.3	3276.3	2679	1956	2472.8	3772.7	3495.6	3742.7	6347.2	5820.2	5922.3	4355.9	4174.3	5579.1	5736	4493.1	4967.3	8760.5	8236.7	7707.5	6016.2	6750.7	7032.1	5640.4	4090.1	5337.9	14904	7736.4	7329.2	5898.5	4753.2	7278.9	5915	11065	7914.2	9704.2	6194.6	8647.3	8902.1	8653.1	8880.8
E9AQW6	5336.9	5591.5	4338.4	5072.6	5729	4267.5	6762.2	6603.1	5292.3	6456.1	6312.2	6252.7	8369.1	6040.6	6190.3	8469.1	6646.1	6356.8	7019.4	7816.8	5819.3	7270.2	8547.8	7670.5	9169.6	7700.9	7854.7	7275	6283.7	7210.1	6404.2	5706.3	6073.8	8123	7238.8	6960.4	5757.1	3801.9	5210.6	4974.8	4388.2	4476.8	5848.2	5992.9	5060.6
E9APD0	9238.4	10958	11043	10461	10133	9769	11116	10270	10484	9755.2	10736	11284	9296.7	9868.4	9248	9979.7	10199	11207	9668.7	9186.6	10053	10740	10198	9504.6	9080.1	10573	9837.5	9774	10058	10118	8808.1	13429	10372	10496	9722.7	10872	10669	14904	12515	11287	12887	11977	10635	11204	12744
E9ATK1	3618.3	4619.2	4039.1	4620.3	4202.3	4027.6	4517.8	5090.5	3634	3059	3632.6	3505.9	3086.2	3333.2	2909	3251	3076.2	3248.7	3426.5	2699.8	3328.1	3292.6	2864.1	2096	2615.2	3204.1	2527.9	4083	4858.8	4621.7	4122.3	8084.5	6018.3	4454.2	5591.7	5510.4	6634.8	5964.8	6426.1	8090.4	8589	6879.2	6478.8	6576.8	8670.5
E9AV21	18708	20542	22297	21599	19844	21522	22967	18386	17498	15292	14127	14911	13293	13874	14460	13094	13601	13885	14307	11594	14966	14032	9332.5	10550	11580	12486	10506	15756	15127	14966	13966	13024	13683	14935	14875	12941	10174	6842.2	11001	9732.3	8846.5	8347.2	9244.5	11261	9706.8
E9B5Q2	5798.6	5193.8	6833.5	6442	4822	7334.9	6013.4	4093.2	4668.9	7676.2	7162.9	7719	10737	9019.4	10782	10766	10057	8596.5	8526.9	9081.8	9219.9	7908	12007	16413	14784	9284.5	13394	8522.1	7042.8	8581.4	26045	10844	10612	11115	6012.4	10137	11840	5992.8	11105	12565	12183	15875	9929.5	8190.9	12943
E9B2G0	7341	8518.3	9654	8431.9	8533.7	8853.2	8614.8	10471	7622.5	10196	10289	11547	14407	15757	12333	10521	11662	12108	11774	10585	12946	15372	15604	14979	11289	12334	10394	12045	12627	10330	5364.9	21030	12767	10589	11819	12962	14768	27099	15843	17691	22077	16338	14786	16328	18098
E9ARG5	3314.5	2734.1	3388.9	2879.8	3431.6	3227.2	3847.5	4145.2	3903.3	4429.8	4065.7	4084.2	4258.6	3888.3	4306.8	5149.1	4974.6	4535.2	5120.4	4674.4	4438.3	3891.5	3864.6	4221.7	4848.7	4696.8	4466.2	6341.4	5218.4	5876.6	5100.3	5105.3	5490.8	6534.1	5920.7	5171.9	5670.2	4640.2	5242.5	4565.3	3987.7	5151.1	6069.8	5399.2	5040.7
E9B1B4	4319.8	4248.7	4034	4126.3	4143.1	4244	4276.5	3916.1	3941	4119.4	3957.2	4041.8	3730.9	4256	4220.3	3960.4	4253.6	3543.5	3599.7	3834.5	4072.9	3607.5	4316.2	4286.4	3955.8	4218.7	4405	4722.8	4805.8	4925.9	5064	4497.1	5309.5	4764.5	4789.9	4843.7	6681.6	3455.7	6190.5	5686.9	5849.8	6474.5	5681.4	5559.8	5738.2
E9AQV5;E9AQV6	11539	13144	15498	15805	17412	16162	13249	13003	12322	12606	11610	11906	14434	16023	13829	9114.4	8442	7069.5	9108.2	8870.5	10401	13217	11887	13078	8804.8	9186.5	5980.9	1069.1	1094.6	1118.5	1147.5	525.7	620.82	741.09	625.08	703.15	895.39	654.72	775.32	567.76	453.53	518.88	525.36	487.11	524.14
E9AMY4	8784.8	10093	11887	10021	12900	11724	8764.3	10083	8273.8	12171	14691	14127	22840	25148	22767	12478	12864	15499	17040	14366	14738	24809	24940	25749	13286	16498	15282	3483.8	4046.3	3540.7	2991	3633.4	3211.8	2611.1	2605.1	2945	2689.4	3778.9	2730.3	2000.9	2325.4	2125.9	1999.6	2012.5	2320.1
E9AKM7	6120.1	6800	6260.1	6561.7	6501.1	5956.8	5828.9	5484.3	6431.4	5298	5385.6	5721.5	4196.9	4300.8	4619.7	4299.4	4802.9	4143.4	4776.7	4436.3	4722.6	3552.2	3913.4	4155	4144.4	3782	3657.2	5085.9	5526.5	5689.5	5736.1	4625.9	4818.7	4949.5	5217.6	4837.1	5418.3	4258.4	5391.3	4923.8	5060	4934.6	5297.2	5712.7	5079.3
E9AYQ2	9798.1	12866	12710	11780	12722	11798	11781	11908	13140	7700	7776.4	8854.2	5965.3	6190.6	6935	6253.1	6747	6405.6	6212.8	6403.7	7411	4576.1	4940	5115.1	4963.3	5696.8	5139.9	5021.2	5681.6	5589.9	2528.7	4430.1	4431.7	4151.2	5252	3929.9	2954.2	3518.3	2738.2	2110.4	2154.1	2670.8	2575.5	2686	2199.5
E9B2L2	12409	15540	13245	13838	14779	14332	2265.5	13125	13334	1901.1	1829.9	1954.8	1752.6	1849.6	1556.5	1645	1700.6	1761	1906.9	1903.1	9378.3	1771.6	1829.1	1658.5	1780.3	1876.9	1709.6	1939.4	2128.5	9344.2	2077	17147	2076.1	2144	2118.4	10744	12871	21450	15138	18309	18571	14542	13518	15521	15261
E9B5C7	8760.4	7467.6	6843.3	6681.3	7636.2	6617.7	8208.7	8084.2	7345.7	9340.2	8969.1	8436	12619	12568	11983	9876.3	9323.6	10016	12610	10561	8351.6	16276	15521	13804	12155	13362	11305	15028	12438	12543	12532	18455	13937	13784	13194	12521	15408	18946	13687	18703	18549	14298	16398	16374	14966
E9ALK7	3761	3465.8	3559.2	3368.1	3662.9	3469.1	4010.3	3918.5	3964.3	4408.3	3579.1	3806	4124.2	3972.9	4425.3	4264.1	3993.6	3702.7	4662.4	4132.9	4137.9	3604.6	3626.3	4623.4	4907.6	4200	3926.8	6115.5	6204.7	6558.8	6589.3	6909.4	8149.2	7373.6	7221	6638.4	8224.2	6175.4	8736.8	8965.6	8830.7	8868.9	8178.9	7875.6	8981.7
E9AYI0	3382.7	3808.5	3883.7	3369.5	3360.8	3330	3740.6	3976.8	2785.1	5292	4414.1	5131.8	6353	6787.9	5318.8	5885.9	5475.4	5750.9	5943.1	4751	5209.8	7760	7006.6	5093.5	6789.1	6147.8	5668.2	5448.9	6002.3	6149.4	5611.2	9167.4	6095	6086.2	6671.9	6235.2	6690.2	9088.6	6751.6	9069.2	10034	6371.6	7551.8	7228.8	8101.9
E9B1G4	3300.3	3136.4	2875.6	3451.2	3393.7	3300.4	3473.7	3054.1	3138.1	2911.7	2766.7	2763.1	3096.5	3133.3	3123.6	2563.3	2791.6	2551	3033.2	3015.8	3001.6	2998.8	3284.2	3325.6	2985.4	2997.6	3282	2724.3	2849.5	2657.4	3249	3270.5	3696.6	3010.1	3020.7	3122.4	3778.9	3368.5	3424.7	3702.8	3706.5	3621	3550.6	3272.4	3375.8
E9ALW4;E9ALW5	9299.1	10110	9484.7	10885	11002	7523.8	12403	10706	8619.2	6205	7779.3	7032.3	4905.8	5116.2	3937.4	4988.4	4862.7	4980.7	5837.6	4773.3	5461.2	5437.3	3977.6	3348.6	3407.6	5047.6	3297.2	6132.4	6246.7	5816.4	4837.4	11949	6890.8	5899.7	6977.4	5603.5	6959.4	11163	8726.8	8768.4	10125	5471.5	8101.4	8798.8	8701.9
E9B297	8254.1	11606	9326.1	10879	10201	8102.2	12417	10829	10232	6444	6176	5994.2	3754.4	3623.3	3450.6	4932	4925.7	4404.6	4375.8	4492.8	4175.1	3532.6	3636.1	2859.7	4353	3845.6	3783.1	4069	3993.1	3874.4	4204.8	3306.2	3149.4	4092.5	3663	3552.4	2840.9	3111	2645.2	2272.8	2161.1	1978	2587.2	2498.1	2569.2
E9AZA2	3945	4629.5	3074.2	4512.9	3067.4	3579.3	4845.7	2816.5	3615.1	1721.5	1585.4	1562	1177	1163.7	1234	1514.1	1589.4	1335.3	1210	1198.5	1245.6	1074.1	1048.4	977.61	1075.8	1200.9	1012.2	2020.7	1738.7	1548.9	2220.8	1738	1888.1	1691.1	1894.1	2563.2	1280.7	1325.2	1158.7	1210.6	1018.9	1222.1	1266	1446.4	1474.1
E9AJY3	4640	4753.3	4584.5	4820	4726.6	4879.4	4493.2	4102.8	4256.2	5366.6	5159.8	5132.5	6140.7	5705.3	5505	5937.3	5530.3	5663.5	5372.6	5847.2	5219	6440.5	6837.5	6435.4	6420.7	5790.1	6235.4	5729.2	5562.4	5805.7	7260.3	5673.7	6156.1	6258.4	5119.9	5833.5	6037	5709.5	5039.2	5468.1	5534.5	5430	6248.6	5409.8	6300.3
E9AKQ4	3597.5	3277.5	3246.6	3727.1	3203.1	3497.9	3575.4	3455.2	3348.1	3393.1	2784.6	2990.2	2684.3	2439	2907.9	2946.6	3164.2	2608.6	3213.3	3039.1	3086.2	2204.6	2244.5	2479.9	2909.4	2711.8	2258.9	3026.1	2843.1	3161.9	3453.5	2127.2	2784.1	2918.5	2714.7	2682.4	2627.9	1725.4	2733.6	2655.3	2599	2611.3	2658.7	2445.6	2320
E9AJF2	6023.6	4491.6	4406.2	5250.2	4885.9	4423.8	5154.5	3712.8	4255.4	4282.3	3813.4	3738.4	3843.1	3363.6	3752.7	4594	4169.3	3563.2	3623.9	3492.5	3398.3	3317.1	3320.9	3766.2	5149.4	4123.5	4514	4573.1	4195.3	4805.2	5236.3	3222	4802.4	5367.1	4603	4215.2	5650.9	3655.8	5044.2	4505.8	4975.5	5684.1	5656.6	4703.5	5838.1
E9B085	6109.7	5510.2	6213.3	6106.6	6108.8	6373.1	6571.7	6210.8	6088.2	7355.4	6239.3	6825.4	8142.9	8473.5	8559.3	7436.3	7303.8	7962.6	8672.3	7107.5	8104.8	8087.7	8243.5	8366.8	8997.4	8128	7583.2	8789.3	7938.8	8274.7	8790.4	8758.6	8793.3	8796.8	7753.1	6894.5	9456.4	9091.5	10348	10265	9815.7	9808.1	9553.8	9314.9	9669.2
E9B3W5	5321.2	5455	5796.8	5687.4	5902.3	5198.5	5590.8	6315.7	5890.8	6128.2	6478	6486.4	6768.9	7574.4	6336	6878.3	7016.3	8085.3	6390	6642.2	6520.5	7590.5	7819.3	7284.3	7192.7	8319.8	7996.9	6000.4	6382.2	6521.8	5526.5	7437.6	6686.3	6505.5	6798.2	6296.4	6501.1	8859.1	6638.1	7181.8	7097.9	6090.6	7227.3	7178.4	7155.8
E9B5W4	5283.2	7061.8	7867	6463.4	5374.6	7872.3	5326.9	3223.1	5811.6	8534.9	8053.6	7806.1	7540.3	6395.8	9760.5	9262	10022	7567.2	7227.6	8874	9432.8	7247	9734.4	12512	12253	7429.1	12155	9573.1	9065.3	11196	11901	4434.3	10181	10439	7794.4	10680	9137.8	3868.1	8833.1	7340.5	6661.6	11535	8670.8	6806.6	6990
E9AJJ4	10315	10976	10150	11794	12798	12334	10139	10456	11508	8152.4	9291.9	8425.7	9421.2	10727	9995.1	7552.7	7600.4	6667.2	7469.3	7301.4	6440.6	8410.1	9503.5	8980.5	4884.4	6120.5	5499.7	1593.8	1812.8	1629	1630.3	1458.7	1578.1	1574.5	1420.7	1617.9	1206.7	1848.6	1166	1278.1	1246.5	1086.8	1167.9	1392.4	1531.8
E9AVP4	5789.7	5596.5	5291	5655.5	5730.2	5912.7	5738.6	6290.2	5841.9	6522.6	7003.6	6621.1	6623.8	6483	6705.7	6542.1	6183.7	6075.9	5835.3	6271.7	6533	5506.3	6270.9	5991.2	5757.5	5931.2	5461.9	7269.5	6940.2	6706.9	7553.6	5810.5	6500.1	6263.1	6636.6	7019.8	6489.9	4682.3	6483.4	5964.9	6666.3	5293	6499	6255.6	6046.5
E9AKW4	5973	6701.3	5454.2	6745	6442.1	5732.3	6895.3	5528.3	5865	5133.8	5014.6	4894	4237	4240.2	4475.6	5798.2	5252.3	5068	5579.6	6034.8	6255.1	4034.7	4044.8	4131.6	5366.7	4826.4	4451.7	5222.3	5199.7	5568.1	6085.5	4689	5098.9	5513.2	4700.5	4612.8	4476.4	4314.3	3960.1	2996.5	4053.3	3359.1	4479.3	4096.5	5169.2
E9ANZ3	3924.5	3573.6	3703.7	3927.7	3944.4	3940.5	3855.9	3924.3	3679.2	4189.8	4130.1	4103.2	5246.6	5346	5124.7	4624.5	4487.3	4494.1	5005.7	4924.9	4906.2	5352	5706.9	5323.9	5193.9	5369.5	5120.6	4951.9	5084.9	5355.3	5209.4	5736.4	5584.1	5426.4	5487.6	5374.1	6288.3	6012.4	5639.2	5456.2	6093.3	5958.6	5709.2	6151.1	6427.6
E9AWR7	10781	11538	11567	11459	11874	10727	11584	9539.1	10700	8734.1	6773.9	7249.4	4763.3	5255	5627.9	7143.5	6616.4	4972.1	6070	6376.2	6246.4	4021.1	3977.9	4300.2	6219.4	4766.3	4601.2	6912.4	5146.4	5620	7413.5	4780.9	4770.9	5561.7	4576.5	4826.6	4335	3615.5	3744.7	4415.1	3777.9	4325.6	4328.4	3763.9	3728.2
E9AMR1	9990.6	11311	9897	8007.1	8908.1	8045.4	8837.1	8736.6	7951	9454.6	10856	10339	7588.6	8742.1	7959	6870.9	7557.9	7816.3	11643	9599.2	10747	7477.2	8072.1	7116.8	6367.9	8159.2	5693.5	9485	10622	10240	7278.9	8513.8	7528.5	6865	7373.6	6326	9169.4	11323	9095.2	6942.9	7468.7	7804	6104.1	7067.9	6949.6
E9AV22	3747.9	4557.2	4322.1	4827.1	4622	4027.7	4701.8	3819.6	3718.9	4762.9	4071.9	3764.7	3924.4	4351.1	3887.9	3665	3862.4	3359.7	3352.8	4242.3	3125.5	4336.1	4026.5	3960.4	4469.5	3888.8	3959.4	4412	4542.8	3838.8	4581.1	3248.3	3878.9	3812.1	4107.3	3676.9	4019.9	2018	2252	2611.4	2089.3	1942.7	2700.4	2530.5	2369.4
E9AV59	3723.6	4637.1	5160.8	4456.9	4086.9	3848.5	4819.1	4415.9	3577.3	3241.6	3483.2	3532.1	2725	2687	3049.6	3780	2540.4	3648.2	2563.1	2777.1	3008	2965.9	3387.8	3544.4	3895.5	3638.1	4325.6	3674.7	3465.7	3434	2432.7	1954.3	3213.7	4350.7	3564.8	3620.4	2394.9	1886.4	2527.6	1838.6	1998.8	2231.6	2742.6	2536.7	3001.2
E9AYC8	2705.2	2106.6	1945.5	1618.3	1618.1	1864.8	1777.9	1592.5	2265.1	2951.9	2843	2969.9	2817.8	2610.7	2638.9	3111.6	3186	2732.6	3594.6	3950.2	3406.4	2597	3261.1	3174.2	3663.3	2986.9	3463.3	3157.3	3144.5	3235.7	3925	2690.8	3230.5	3192.7	2815.5	2864.2	3580.1	2726.5	2973.2	3150.9	2797.3	2911.6	2933.9	2931.1	2809.8
E9B5D2	4206.7	4140.3	3687.3	4012.2	3826.9	3667.2	4375.6	3691.2	3851.6	3489.8	3640.1	3680.8	3481.4	3193.6	3516.1	3602.4	3586.7	3564.8	3762.9	3565.6	3525.7	3838.3	3785.1	3621.1	3522.2	3498.4	3417.2	3986.1	4160.1	3963.8	3717.6	4541.2	3960.2	3891.8	3901.4	3490.8	3992.3	4199.3	4368.3	4863.7	4175	4525.9	4294.4	4661.8	4630.9
E9AWI3	2331.7	2605.3	2844.1	2454	2649.8	2292.6	2429.7	3102.4	2439.4	2875.7	3499.3	3457.5	4224.2	4727.4	3748.6	3917	3653.7	4131	3934.7	3761.4	3892.1	5563.4	5575	5072.1	4541	4649.6	4324.7	4005.4	4305.1	4059	4108.9	5342	4572.3	4276.1	4603.2	4171.7	5052.1	6789.3	5393.8	5197	5793.6	4623.8	5425.7	5378.8	5900.6
E9B6L0	7696.1	12447	8377.8	12579	14724	9469.1	11336	10032	11527	10511	10930	10990	10273	8074	9931.5	9580.1	7586.5	8332.9	12136	9216.6	9817.2	7688.8	7383.6	7001.3	4299.6	5895.7	3731.6	8753.3	9113.4	8652.1	5716.8	5520.3	4896.8	7027.3	6143.8	6561.1	4443.8	2750.5	3336.7	2958.3	2765.4	1239.2	3087.5	3748.7	3241.2
E9AQ14	10797	12031	10971	10999	9752.2	10716	11787	9797.4	11419	7580.5	7692.9	7404.3	4265.2	3762.9	4398.8	5228.8	5878.2	5506.3	6838.3	6517.2	6044.9	2774.4	2557	2823	4130.7	4217.7	3576.4	5099.5	4484.7	4356.6	4381	2071.3	2915.8	3612.2	3985.4	3859.1	3072.2	1420.5	3353.1	3799.6	3118.5	3706.3	3224.1	2690.4	2800
E9AUG4	10221	11387	11763	11051	10448	10362	12097	11048	12205	11319	11825	12105	14094	13850	13951	13235	13181	15188	12264	13572	13085	15290	15816	16447	18026	14230	17350	10662	11333	12431	15947	11045	13733	12122	11923	10993	10529	9867.6	11108	12512	11683	12029	9850.8	10230	10381
E8NHH7;E8NHS3	362.66	396.14	300.94	396.3	326.64	281.45	419.47	337.86	332.6	590.44	397.71	391.34	1097.3	1179.9	435.03	927.94	467.07	2491	1263.9	1080.6	1564.9	4603	1302.2	1103.3	2916.4	3814.5	1592.4	4927.7	6100.7	3643.3	3119.9	7481.6	10441	3064.3	3532.8	4059.7	50965	138430	63105	94326	141850	51700	39162	14061	61297
E9AS79	6495.2	6356.3	8305.9	5823.9	5535.2	9656.5	4573.1	4810.7	6358.8	10192	10610	9669.1	12005	13485	14745	9604.4	12585	11042	8023.7	11636	16976	12704	13689	18706	18180	14347	17752	11641	13064	15256	20037	5424.2	12080	12563	11518	13427	13775	6109.3	11113	8059.5	9393	11582	10866	8289.9	11428
E9AKG0	4441.3	7129.2	4282.8	6851.8	7431.7	4106.8	4285.6	4597.1	7367.4	6078.4	6608.4	4195.4	3490.7	2577.3	4261	4010.3	5733	4151.3	4262.3	4519.8	5291.4	2524.4	2181	3532.7	1747.2	2265.3	2729.3	7040.4	6995.9	4296	3935.2	2794.5	3015.7	4418.1	6490.7	3787.5	1700.1	1281.6	1036.9	1079.8	1016.2	963.47	1206	1464.3	2079.3
E9AKM6	9238.1	13675	9509.2	10541	8556.8	9067	8395.9	8145.2	10033	4530.1	5563.7	4822.4	3612.3	4307.7	3548.2	2777.3	3328.6	3839.3	3021.5	3664.7	5412.1	4118.2	2654.7	2892.1	3680.3	4392.4	3281.9	4578.9	6032.7	4555.6	6119.3	8573.6	5845.6	4076.5	5636.2	5518.4	5920.9	6417.3	6897.5	8623.9	8328.8	7552.4	6406.3	7304.1	5956.3
E9ALS3	8792.6	11115	12922	11546	8153.1	11499	13847	14208	9941.4	5344.3	5936.5	6359.2	4987.7	5088.5	4308.9	7628.7	7854	7127.7	3870.3	4638.2	5887.2	6615.2	6250.8	6533.2	8508.6	8451	9763.6	4073.5	3957.7	3750.3	5320.1	4094.2	5004.5	7986.7	5641.6	5546.2	2601.6	3796.6	2689.2	2780.3	2652.7	3072.4	4462.4	3773	4952.9
E9B5D9	3671.4	3233.5	3383.8	3609.3	3669.4	3801.7	3331.6	3192.9	3450.5	3482.6	3010.6	3085.1	2738.6	2596.9	2892.3	3227.1	3258.5	2811.5	3229.6	2913.8	3196.2	2784.9	2409.1	2815.3	3321	2867.3	2670.1	3347.7	3277.3	3830.6	4391.8	2820.4	3059.5	3752.3	3219.9	2988.9	3498.6	2241.8	3362.1	3145.8	2938.6	3018.9	3173.9	2947	2822.6
E9B1E3	9474.4	9616.3	9588.1	8917.4	8383.7	8749	8518.8	8034.4	8787	8624.7	7872.2	8603.6	6089.3	6202	6167.9	6860.7	7058.4	6855	7756.7	7022.3	8052	5568.8	4597.8	5397.4	6673.6	5663	5169.9	8378.4	8161.2	8342.6	8425.7	8611.1	8004.5	7420.6	6893.2	6577	7514.5	7720.1	8853.2	8317.9	8384.9	8154.5	6768.7	7816.2	6636
E9B199	6405.1	7913.7	7144.8	7703	7835	7057.5	7238	6469.9	6679.5	6062.2	5693.9	5569.1	4637.5	4870.7	5257.4	4391.5	5177.4	4429.8	5597.8	4822.5	5127.5	3980.8	3946.7	3889.1	3830.3	4475.9	3769.8	4558	4923.3	4910.7	4281	3873.7	4099.9	4224.2	4526.6	4040.3	3764.1	3424.3	3774.9	3618.5	3672.4	3194.8	3383.7	3719.8	3550.2
E9B2X2	5943.6	4385.4	5702.8	5332	6309.6	5264.1	5488.3	6608.9	5549.1	7734.8	8113.3	7827.4	11873	10756	10393	8373.4	8343.5	8026.1	9200.2	8786.7	7799	12025	11835	11995	8859	9856.7	7659.2	1978.8	2191.9	1807.4	2429.4	2625.1	1824.9	1994.3	1890.4	1619.8	1293.8	1443.4	1288.5	1054.9	1205.3	419.21	1045	1293.1	1282.7
E9AYR3	37552	44560	52515	43449	49234	44886	43831	51835	48373	64935	64600	58068	87788	101440	79498	54424	81170	85577	71274	74493	65563	131330	115510	85054	78806	99882	81981	52483	70418	58509	58525	80304	62833	57524	70200	69238	66457	114060	65325	69213	84838	65556	69903	87329	88987
E9AZH9	38986	32411	35607	31365	30030	32103	29669	32290	31286	44402	44219	49479	69556	65065	58943	60267	53090	58824	48759	62375	49470	64410	69969	69303	81403	78338	78056	71475	68237	75018	109130	74821	80805	98784	85031	79229	113110	107490	110370	100150	149200	118040	112080	114360	100570
E9ALK4	3191	3674	3343.8	3891.4	3675.1	3474.3	4261.4	3728.6	3191.2	3922.4	3672.2	3641.5	5224	4807.3	4744.9	5058.8	4228.3	4821.3	4269.1	4786.5	3957.1	6527.1	6450.5	5606.2	6722.7	6144.5	6396.1	4935.8	4904.4	5012.4	6813.6	6414	6073.3	6567.3	5639.3	5639.3	7790	7378.7	6752.2	8157.2	8558.1	7259.2	8737.1	8076.2	9699.7
E9ANS3	1923	2430.8	2581.2	1981.5	2490.9	2254.4	2169.2	2555.1	2276.2	2201.4	3201.3	2822.3	3118.1	3540.9	3033.8	2527.9	2864.1	2904.3	2788.2	2654.9	2724	3508	3870.8	3546.7	2460.9	3553.9	3427.4	2209.8	2799.7	2826.3	1460.4	2995.3	3135.6	2898	3564.9	3261.4	3101.1	3293.4	3376.6	3097.4	3281.7	3357.3	3013.6	3263.5	3288.7
E9AZ03	3024	1964.2	1656.2	1833.3	2471.6	2912.4	2749.5	3028.5	1748.8	4358.1	3415.9	3069.6	3975	2809	3501.6	5686.5	4616.3	4077.5	3843.1	3799.6	4590.5	4270.3	4075.2	4160.2	6751	4098.8	6105.7	5268.8	4843.8	6156.2	6996.4	3297.5	6032.6	6369.9	3958.1	4091.7	4288	3306.7	4863.3	2345.4	3455.9	3608.1	4312.8	3833.8	4508.1
E9ARQ8	10379	12589	11805	10786	13159	11349	16143	18496	16347	9188.7	10668	10426	7020.1	8479.3	7369.1	9002	10960	10777	9362.3	7789.5	8586.2	8699.8	6818.1	6505.5	6747.9	10764	7131.6	8918.6	10353	8559.8	6682.3	14348	7950.8	9233.1	12050	12375	5858.3	11906	7723.4	7551.1	9217.4	7025.1	7819.4	10094	10389
E9AWK9	19092	13900	14195	15607	12479	13840	16541	2622.8	14078	13971	13105	11491	212.74	1855.5	58.653	12090	7830.6	10238	2405.9	13652	2541.5	1855.3	1473.2	1563.6	9688.8	1845.7	7445.9	12635	231.24	261.13	1756.3	1329.3	1600.9	13933	9172.9	7910.4	1183.5	1139.5	4838	852.51	774.02	893.4	253	1137.4	1051.9
E9ATC6	4179.8	5185.6	5038	5112.6	5247.5	4883	5683	5545.1	4902.1	4646.7	5172.8	5238.1	6917.4	7244.8	6230.7	6111.9	6132.8	6034.3	5470.6	5107.5	5161.5	7757.1	6841.3	7221.8	6433	7460	6458.1	5163.1	5499.1	5605.1	5261.2	7226.4	6591.8	5703.9	6132.5	6008.1	6559.2	8115.2	6203.1	6759.9	7970.5	6617	6497.9	7184.1	7784
E9AX88	5314.6	4457	5489.2	4672.1	4894.1	4873	4816.7	3854.4	4296	4916.6	4797.2	4970.3	5785.2	5689.2	5798.7	5515.8	4991.3	5094.6	5246.8	5053.8	4709.8	5706.3	5778.4	5162.6	6451.4	6258.2	5901.3	7317.4	6742.9	6150.7	8677.2	4824.1	7061.5	6779.6	7247.4	6191.6	10739	8056.5	9779	12204	11798	10806	11322	10668	9590
E9AQL0	2862.9	3267	3675.9	3312.3	3160	3065.1	3124.1	3495.7	3045.3	3692.3	4136.3	3740.7	5293.4	5907.8	5023.2	3785.4	3963.9	4834.2	4636.8	4410.8	4470.8	7104.7	6617.6	6479.4	5204.8	5397.3	5586.5	4128.5	4048	4068.8	6919	5284.6	5457.8	4106.5	4172.3	4037.2	5030.6	5867.4	4666.3	5137.2	5627.5	5446.2	5196.1	5979.4	5727
E9AL45	6553	7726.1	6109.1	7648.9	6869.9	6479.9	7548.4	6368.7	6081.5	5492.5	5464.8	5386.6	6240.4	6560.6	5700.5	5383.3	5093	5358.2	6709.2	5765.5	5642.2	6957.3	6768.8	6061.1	5609.4	6201.8	5761.1	5959	6233.3	5542.8	5480.6	6569.9	6168.7	6051	5782.3	5713.9	6705.5	6819.1	5931.5	6514.8	6137.4	5662.7	6127.3	5901.6	6693.8
E9AX29	4599.5	5990.2	6375.6	6314.8	6174.1	6104.7	6931.8	7001.1	6152.6	5681.7	5840.4	6287.3	6428.8	7069.2	6227.1	5654.9	6372.7	6488.7	6595.7	5944.5	5722.5	6343.9	6294.2	6156.9	5911.1	6516.1	6213.5	5282.1	5586.8	5541.4	4937.3	7293.7	6558.6	5477.6	6370.4	5595	5816.8	6784.1	6498.8	6831.2	7136.2	6533	5892.4	6076.6	6388.1
E9B171	1250.3	1218.9	1414.5	1119.1	1226.2	1081.6	1159.9	1397.7	1187.6	1430.7	1645.4	1658.4	1960.6	2048.6	1825	1739	1556.3	1912.2	1761	1751.3	1781.7	2248.2	2220.1	1853.7	2133.2	1987.3	2142.6	1684.6	1841.2	1508.4	1920	2279.4	1913.8	1742.1	1722.6	1919.3	1803.8	2638	2337.3	2416.3	2751.7	2361.5	2416.5	2298.7	2223.4
E9AQV4	3250.9	6169.3	3439.1	5205	5505.4	4719.3	7336.6	5135.2	6209.9	1285.2	1011.5	1091.4	338.63	344.34	405.06	797.29	611.27	712.95	659.76	618.9	531.23	437.26	331.62	278.95	491.42	360.28	373.21	1650.6	1390	1307.4	1449.9	891.18	1424.3	1485.4	1388.6	1921.3	800.13	490.72	898.29	567.96	459.32	585.35	999	840.53	629.16
E9AR60	8359.2	5026.6	4210	5344.8	3217.4	4390	5612	3627.8	5666.5	7361.2	6176.3	7421.8	5469.9	5061.7	5562.8	9140.5	7441.2	7394.6	7000.5	7911.7	7312.2	4405.8	5246.8	6013.5	7304.6	4901.9	6470.9	3233.7	3217.3	3349.5	4181	2394.3	2805	4632.3	3247.6	3823.7	2291.2	1819	1989.1	1620.7	1882.6	1874	2573.1	2148.1	2677.5
E9B3R5	1824.2	1361.2	1594	1363.3	1360	1447.8	1725.4	1722.4	1685.3	2809.9	2203.8	2610.3	4491.3	3599.4	4321	3819.6	3478.7	3001.6	3728.7	3431.4	3365.6	3903.6	4314.6	5274.9	5219.5	4249.2	4641.2	4692.2	3915.7	4744.1	5624.7	3135.1	5273.4	5599.2	4642.4	4392.3	5508.6	2984.2	5184.4	4485.1	4306.4	5274.5	6272.6	6000.4	4675.1
E9AL32	7216.7	7591.2	6681.3	7113.5	6465.1	6853.9	7560.8	7144.9	6240.9	7348.7	7663.1	7413.2	7825.4	8689.9	7812	9043.3	8355.8	9165.1	8116.7	7254.6	7638.5	6971.9	8559.7	8020.4	8744	8265.1	8980.9	8507.5	8395.4	8448.3	8424.9	7143.1	7914	9735.6	8696	9452.5	9125.7	6391.3	8082.9	7895.9	7192	7264.9	8129.2	8761	9236.2
E9AND8	1397.4	1083.4	1159.4	1057.9	1105.1	1355.6	1186.5	1143.9	1145.4	1914.3	1878.1	2026.1	3491.2	2674.2	3702.9	2636.8	2772.6	2829.8	3482.8	3170.6	3142	3666.8	4809.9	5611.3	4268.9	3949.1	4722.7	5381.3	5573.2	6403.7	5675	6251.8	7457.2	6817.6	6175.4	6486.7	9940	7123	10296	10760	10355	11381	8741.7	10220	9111
E9AWG1	8319	7073.9	8521.8	8846.3	7657.6	8012.2	7805.6	6837.5	6472.5	10578	8515.1	10151	14362	12613	13482	13040	10796	11309	10038	11390	10923	12671	14011	16908	17704	12682	15046	12167	10215	11884	20473	6796.9	12234	14549	10033	10048	12090	6340.6	11869	10054	11158	14139	12248	10733	10896
E9B3U8	16074	15954	7082	18527	6900.2	9258	15028	5739.6	11000	4205	3511.8	2673.1	2649.9	1982.4	2424.9	5520.9	4250.8	3627.2	1908	3850.3	3932.6	2128.1	2277.6	2848.4	6606.4	4286.4	3800.5	2229.2	2397.9	2566.9	2493.4	988.42	2527.6	4241.1	2345.5	2547.3	1932.7	1159.3	1679.4	1269.9	1045	1910.7	2634.4	1841.6	2122.4
E9AL37	11005	12676	13057	11660	9606.2	11534	12481	9349.5	10438	10051	10535	9374.2	7941.4	6423.2	8400.7	10124	10075	8344.1	7237.1	8707.7	8247	6528.3	8349	9439.9	11446	8669.1	11338	9681.4	8857.8	9659	11328	5553.2	8929.2	11847	9494	8523.5	8244.1	2047.9	7278.8	6443.3	6487.6	8422.4	8674.3	6679.1	7209.6
E9B3X5	3069	2385.7	2623.8	2436.3	2278.3	2777.5	2539.3	2150	2516.6	3437.4	2651.3	2820.5	3097.6	2836.5	3158.3	3175.4	3099.4	2647.8	3207	3037.4	2908.5	2231.7	2504.2	3317.7	3308.7	2948.7	3046.4	4899.9	4250.3	4862.1	5468.9	4110.2	5005.8	5403.7	4334.1	4030.5	5218.6	4325	5273.4	5691.5	5247.9	6351.7	5381.1	4753.5	5793.4
E9AZL8	294.21	114.43	98.61	76.954	73.359	109.65	61.442	84.313	124.89	1058.1	914.26	1173.6	3875	4197.9	3659	1745.2	1757.1	1755.5	2117.4	1882.1	2226.7	6298.7	6463.5	6854.6	3653	3789.1	3648.8	1766.4	1731	1516.7	2197.9	3113.7	3411.2	1937.1	1899.9	1952.2	1514.9	1504.8	855.13	1980.1	2546.9	1893.3	1698.4	1735.7	1770.6
E9AWB4	7463.9	3854.3	6594.3	4591.2	5075.4	7550.8	4410	4181.6	4952.5	7507.4	5070.4	5507.8	9537.8	8446.1	13894	9215.6	7664.7	7556	7549.9	7254.8	7922.2	8822.8	10081	13580	13568	7604.4	9464.3	6066.3	3331.1	6793.9	9728.7	1097.2	6016.9	7143.7	4442.2	3147.6	2293.3	350.85	1297.1	755.56	614.21	1350.4	1249.4	785.19	613.98
E9B6I6	1543.3	1412.7	1680.7	1779.5	1883.1	2225.3	1587.7	1400.4	1508.4	2123.2	1706.1	1908.3	3283.9	3052.7	3529.7	2276	2230.1	2128.9	2777	2335.1	2247.6	3129.5	3169	3956.6	2707	2516	2895.9	3645.5	3052.3	3453.9	4315.7	2880.3	4395.4	3746.7	3283.5	3136.8	3939.4	2705.9	3898.6	4275.8	4130.2	4836.3	4437.4	4102.8	3598.3
E9AQ02	7157.8	6851.3	7945.5	6869.4	9137.7	8278.5	7067.5	7429	5572.5	8638.7	7749	9716.3	11526	12626	11238	9362.5	9842.2	9700.8	10043	8808.1	9567	13420	13700	12106	10171	11978	11537	10099	10099	12443	13216	14754	13681	11664	12141	12705	13989	16298	12889	17460	19393	18074	15765	15622	16747
E9AX82	42916	36753	15223	35743	34510	13380	50926	48588	36669	47050	60562	63419	85797	74091	70719	77656	73622	79627	82665	67142	73378	91169	92076	30229	92611	78923	42299	76006	77150	63791	70385	81716	74498	75486	73330	45927	89366	49279	83016	84361	90143	30934	78499	81161	97823
E9AN13;E9B533	11709	11210	10963	13585	10654	12431	9168.5	6434.1	10683	5642.3	4548.7	5636.5	4075.7	4067.9	4184.1	4784.9	4283.3	3844.4	4802.6	5141	6039.3	3516.9	4467.7	4636.1	5439.7	4770.5	6135.8	5969.9	5870.1	7338.5	10799	8097.8	7811.3	7799.8	6538.1	7832.8	8214.6	6638.4	7769.8	6359.6	12069	9527.1	7871.8	8699.5	10080
E9ANW7	10858	22406	8224	20979	6790.1	5986.4	24025	17632	15058	3211.9	4099.1	4021.4	2293.3	2139.9	2348.2	3399.4	4093.1	3985	1919.8	2774.3	3214.4	2182.6	2286.2	2890.9	5147.1	3568	5364.4	2395.5	3333.5	2990.1	2916	1954.2	2562.6	3103	2569.2	3011.5	2356.7	1834	2129.8	1823.9	1990	2081.7	2672.1	2265.8	2352
E9AYH4	1680.6	1905.7	1880.1	1631.8	1947.6	1732.9	1666.2	2121.9	2099.6	2701.3	3220.5	3126.6	3615.8	4431.7	3774.1	3337.9	3968.9	4257.5	4103.6	3796.9	3764.1	5076.5	4983.3	4506.1	4064.3	5111.6	4162.4	4389.1	4517.4	4257.5	5118.7	5221.9	4608.1	4313.3	5012.2	5319.5	7117.7	5774.2	6587.8	7436.1	7243.2	5838.3	5864.1	6699.2	6530.1
E9B5F7	5561.4	6207.9	6303.7	5530.2	5883.7	5433.6	7044.6	7132.6	5392.4	6057.2	7051	5879.6	10837	11751	7832.9	7427.5	7189.8	8212.9	8703.7	7695.5	7141.9	12653	12209	8956.3	8080.8	9107.1	9785.4	7659.5	7970	7368.7	7419.8	12515	8279.5	8506.5	9250.4	9414.6	9481	13911	9299.8	10985	12255	8581.5	9936.1	10871	11543
E9AT88	14474	11432	14169	13251	11531	14071	12323	10808	11400	16261	12909	13267	17471	13833	17072	16086	12525	12591	14440	14491	15362	15436	15691	21264	22670	13782	17620	16289	14542	18082	25615	10636	17147	19235	13936	15835	16909	7488.2	13540	15049	14725	15887	16801	12509	13552
E9AYT1	28049	26648	29956	28802	30580	31757	22322	26763	31018	22701	23941	26214	21966	23620	24574	20652	19142	31058	23297	18474	20215	28108	23058	18741	21532	22464	23291	25461	24029	25339	53886	31945	31488	30689	26243	25835	25514	23635	28457	35166	22712	27831	31315	39024	34218
E9AJQ4	1635.8	2305.9	2281.8	2402	2593	2251.1	2819.5	2984	2648.2	1986.3	2267.6	2174.6	2205	2598.8	2108.4	2125.2	2348.8	2482.6	2168	2128.9	2947.4	2118.9	2283.4	2530.2	2181.2	2578.7	2101.2	1915.7	2547.5	2400	1264.5	2287.8	2620.8	2061	2335.3	2152.1	2509.5	2488.3	2673.2	2610.2	3415.5	2659.3	2364.6	2420.4	2886.5
E9AKN6;E9AKN7	4260.7	4408.2	3641.7	4075.5	4284.5	4593	4691.8	4224	4574.9	6101	5023.6	5432.7	8930.3	10034	8726.1	7861	7468.7	8216.3	7603.7	7039.8	7574.5	10741	10991	9598.8	10657	10322	11345	9773.3	8772.9	9876.6	9843.5	9144.6	9405.3	11042	11154	10784	9370.4	6517.4	7334.9	7228.6	8185.4	7107.2	9387.7	10603	10082
E9ATR2	7839.7	11560	11506	11064	12987	10718	11470	11680	10694	10487	10008	9772.8	13426	12215	12194	8200.8	7847.8	8323.9	10186	7145.4	7890.8	11538	10891	8001.1	5464.1	6734.9	4297	953.66	1405.3	1341.3	619.21	1295.5	799.1	462.21	858.06	371.16	484.67	1495.2	553.57	395.8	397.55	290.65	328.63	623.15	674.04
E9AVJ6	4522.2	4626.1	4452.4	4334.2	4466.8	3743.3	3818.2	3984.3	4679.5	3953.1	3837.8	3997.3	3022.9	3070.3	3537.3	3389.3	3360.6	3525.7	3732	3578.8	3552.1	2675.3	3247.6	2850.4	3157	3465.8	2943.6	4076.6	4121	4119.3	4648.1	4393.5	4437.5	4158.8	3942.9	3585.2	5081.5	5210.7	5323	4977.2	4960.5	4978.3	4965.8	4996.3	4920.1
E9AQA9	3430.5	4117.8	3591.3	4027.2	3863.2	3366.4	4445.2	4683.5	4205.6	4261.5	4512.4	4755.7	4835.9	5274	4408.3	5235.6	4867.2	4939.8	4989.3	4556.9	4591.2	4582.2	4831.9	4321.7	4393.1	5182.4	4084.4	5512.4	5680.1	5097.3	4692.6	4892	4917.5	5181.4	5568.5	5375.2	5445.2	5188.2	5749.7	6179.4	6401.3	5098.7	5793	6090.2	5578
E9B063	6203.5	6488.8	7019.6	7330.9	6741.2	6791.7	5572.5	5465.2	6354.6	6205.8	6788.2	6706.5	7119.1	6329.2	8263	7062.6	6955.1	6922.7	5872.8	6392.9	6503.3	6989.3	7517.6	9251.1	8874.4	6896	8286.4	6580.8	6400.1	7036.7	7774.8	5121.2	7407.9	7214.9	6442	6786.7	7172.8	3251	6515.2	6628	6334.4	6448.6	6304.6	4792.7	5986.1
E9B2M5	10323	9731.2	9443.5	10273	9336.7	9865.6	10731	8552.2	9874.1	7267.5	6348.3	6312.4	4448.4	4601.4	4856.9	5817.1	5279.8	5689.3	5897.6	5490.4	5245.8	4055	3703.8	3964.9	4895.6	4057.3	4347	6894.3	5421.9	5964.6	9342.6	5238.5	5430.2	6804.5	5090.2	4996.9	6163	5733.5	6103.1	6371.2	5388.9	5607.5	5768.7	5841.5	5457.6
E9AP54	47.584	56.629	59.322	63.869	59.609	47.584	47.584	61.907	49.036	102.25	103.97	102.89	317.86	465.52	432.52	179.85	179.43	370.24	492.12	387.3	303.53	881.91	666.03	849.63	826.17	602.88	582.21	2783	2737	3522.2	5510.6	8163.5	8433.2	4364.4	3674.8	4116.5	10761	12111	10492	10142	8234.5	7531.2	8015.7	9304.2	11237
E9B2T4	1732.8	1318	1568.2	1256.2	1241.6	1454.7	1423.9	1489.4	1427.1	1982.1	2256.6	2132.9	3163.8	3859.2	3630.6	2430.4	2471.2	2925	3192.9	2436.2	2791.2	3842.9	3558.6	3662.4	3272.9	3644.7	2842.1	3574.2	3832.4	4281.6	4433.8	5606.9	5540.2	4383	4371.5	4441.2	5108	6224.9	5359.3	6894.3	6643.2	5699.2	4729.7	5972.5	5790.9
E9ALL1	5726.2	5168.7	7097.1	5929.2	5444.6	6478.7	6544.4	6385.9	7614.7	6570.7	6965.3	7417.7	7310.4	7885.8	6843.3	9248.9	7539.3	9452.2	7310.9	8119.5	7224	8051.1	8115.1	7992.4	9434.4	10051	9745.1	9000.5	8710.5	7260.9	9639.9	7742.2	8684.7	11156	10606	10113	5889.1	7877.2	5984.2	4848.4	4888.6	4453.2	6577.2	8651.5	7989.6
E9AVV2	78301	70997	71001	86082	79645	75191	62236	90977	75743	80244	74328	72749	66544	67116	70378	64141	75320	71601	89787	80610	87215	54482	69066	77768	70645	74372	61952	68530	66143	60279	44474	62248	48470	60990	62861	52365	43012	28548	49210	44664	49008	41782	54881	56581	49546
E9B5W3	1430.4	1256.3	1478	1485.3	1539.5	1857.2	1373.5	1567.9	1887.5	2181.6	1775.2	1939.5	3785.9	3629	4306.7	2941.2	3092.7	2837.2	2473.6	2401.3	2784.7	3409	4254.8	4805.3	4534	3700.8	4372	3038.9	2863.4	3188.1	4267.7	2551.9	5150.8	4324.9	3672.7	3722.3	5041	2060.5	4217	6124.5	6604.9	7536.2	4906.3	4468.4	4808.6
E9B163	6104.3	6686.1	6127	7598.1	6652.5	6218.3	7781.5	6432.6	5991	5870.7	5579.5	6007.8	5334	4615.5	5080	6757.7	5158.4	5168.1	4491.6	5511.8	5215.4	5170.2	5423.2	5550.3	7011.3	4756.9	6517.6	4838.1	4516.6	5106.6	6615.6	4340.8	5232.6	6588.1	4790.2	4795.8	4868.5	3452.7	4243.4	4523.1	4495.3	5147.3	5382.5	4210.7	4821.4
E9AL77	8528.1	7667	7530.2	7875.5	6913.5	7427.9	8559.5	6645.3	7604.2	7083.5	5966	6204.7	5193.7	5308.9	5390.2	5325.4	5705.7	5593.6	5745.2	5641.6	5826.1	4506.1	4346.6	4968.8	5516.5	4896.6	4850.7	6225.3	5989	6862.8	6290.8	4681	6010.2	5384.1	5266.7	4742.5	5698.1	5073.6	5784.3	5898.2	5415.8	5222	5458.7	4840.1	4819.6
E9ANL5	6137.5	7469	5034.4	6185.9	7079.7	4759.3	7244.3	8121.6	6984.6	5877.6	6334.1	6735.2	5194.7	5737.7	4881.3	6161	6259.4	6667.5	6967.2	5724.7	6077.6	5424.8	4826.6	3547.6	4759.2	5978	3975.6	6972	7591	6350	4417.6	10422	7718	6169	7095.8	6350.3	5789.6	10187	8387.4	10167	12540	4942.2	8004.5	8796.2	6483.1
E9B5I2	4268.6	4975.8	4918.3	4293.8	4872.1	4772.4	4674.3	4654	4807.3	5059.4	5294.5	5473.3	7145.7	7089.2	5670.3	5432.4	5026	5552.6	5814.9	5724.2	5072.4	7845.1	7822.1	6665.2	6301.2	6285	6961.3	5091.4	5476.5	5380.7	4209.8	6504.3	5368.4	4931.3	4925.6	5409.1	4946.4	7405.8	4862.4	4882.2	6216.9	4824.5	6028.8	5316	5542.8
E9AK66	738.08	787.51	1108	912.92	987.4	1083	919.07	875.08	986.52	1425.7	1258.3	1384	870.59	723.2	774.93	1316.7	1106.2	934.89	865.73	1210.2	1167.2	545.16	435.16	609.26	511.44	493.44	505.01	1091.8	1006.8	775.04	628.25	290.74	400.11	492.46	652.62	489.04	407.8	123.71	301.62	317.84	137.46	272.01	299.35	323.07	306.92
E9ARF9	10427	9455	11068	8343.3	9147.4	12747	8293.9	9674.6	11288	10741	11383	10596	6523.3	5518.3	7866.4	8965.1	8631.8	8054.5	8161.1	9670.6	10263	5190.3	5476.5	5932	6185.3	6216	6537.2	8600.4	10338	9204.6	8233.5	7129	6874.1	8191.7	7649.3	9746	5114.8	4473.3	5401.5	4878	3697	5968.7	5174.1	5676.5	5477.8
E9AZA7	5130.4	4480.1	4584.6	5693.4	5474.7	5268.4	4453	4652.1	4623.3	5346.4	4782.3	4969.2	5001.5	4579.1	5054.4	5259.7	5470.6	4246.2	4784.9	5057.5	4487	5097	4862	6086.9	6468.4	4997.9	6091.2	5976.8	5995	6436.7	9520.6	8275.4	6724.1	7160.6	6595.8	6826.5	8923.5	9551.2	8981.1	12484	13501	13043	10467	10136	10091
E9ALC2	1469	1692.1	1608.5	1013.7	1433.1	1362.1	1414.2	1351	1540.5	2199.3	2584	1729.1	1525	3433.7	1640.1	4010.1	1592.7	4253.9	2739.9	3159.1	2005	3657.5	2765.2	1957.5	3694.1	4438.9	3859.8	1407	1617.7	1594.6	2814.4	3326.3	2622.5	3647.8	2100.1	2761.2	2206.8	6570.1	2101	3167	3412.8	2951.6	2915.3	4125.3	3333.8
E9AKL8	758.44	791.53	962.57	748.94	838.42	1109	734.25	1197	978.38	1147.4	1445.5	1512.2	1699.4	1540.7	1841.9	1257.1	1432.1	1462.7	1769.2	1563.9	1697.4	1752.6	1782.5	1507.1	1168.9	1924.9	1685.8	1638.2	1948.1	1521.6	2189.6	2015.4	1625.8	1774	1836.7	2346.4	1243	1833.9	1459.6	1434.8	1528.2	1202.7	1111.5	1549.1	1666
E9AKZ7	1911.9	2349.4	1880.8	2160	1729.1	2108.9	2018.2	2008.6	2639	1916.8	1950.1	1798.2	1744.4	1755.4	2078.6	1596.1	1762.9	1805.2	2171.1	2137.3	2197.4	1643.1	1289.6	1445.6	1513	1873.1	1447.4	3714.9	4307	3592.2	2884.4	3432.3	3819.8	3508.6	3752.8	4730.3	2810.2	2450.4	2459.4	2566.8	2846.7	2265.2	2863.2	3432.1	3350.5
E9B3G5	3512.9	2874.7	3202.8	3525	3497.5	3205	3321.6	3269.2	3282.6	4623.2	4063	4357.2	7730.9	8103.3	8955	5438.3	5567.7	5640.5	6304.9	6122	5727.2	7557.1	7452.9	8810.8	6280.7	6475.8	6510.4	4002	3692.5	4039.4	4283.4	3546.4	4109.4	4355	4355.8	4402.3	1424.4	1064.2	1099.3	1190.4	1230.9	1175.2	1528	1526.4	1472.8
E9B3Z8	14731	16636	15344	13084	15174	13667	14697	18209	16711	14716	16526	18311	15762	17266	14595	15455	16215	16638	18743	15495	19366	16364	12682	12468	12185	16448	12424	19561	20506	17723	13048	23890	14707	13809	19283	15944	14122	19541	15487	14318	14828	11490	11106	14709	17520
E9B5Z2	2185.9	1623.4	1424.9	1351.1	2075.1	2006.7	1739.7	1844.9	1485	2860.9	2879.3	2617.5	4082.1	2979.5	3597.5	2860.8	3531.5	3508	3432.9	2912.1	3080.1	3982.8	3870.8	4066.8	3808.5	3060.1	3490.5	4657.1	4024.1	3934.2	5180.4	3936.4	4777.9	4261	3605.3	2785.4	4589.5	2430.7	4734.5	5523.2	4650.1	5931.8	4674.5	4226.5	3674.4
E9AMV6	3198.3	3556.1	3313.9	2037.6	2542	3054.7	2504.8	2551.9	3064.5	5956.6	6014	5858.2	6999.6	6405	6102.8	6073.1	4391.6	5870.5	7787.3	6967.8	6316.3	8512.4	8168.7	7450.7	5776.4	5765.8	5559.1	6676.7	6190.7	6094.6	5177.3	5652.4	5647.2	6291.7	5859.1	5029.9	6461.4	4268.9	6934.3	5937	5212.4	5269.5	6309.9	6235.3	5575.9
E9AN53;E9AN54;E9AN56;E9AN57	19004	15082	71371	26878	23760	119300	42938	43853	18443	32081	60840	43529	77937	110020	150380	40029	59363	89200	23158	26587	76999	129440	229980	232130	74873	97156	141860	17842	32811	23678	236550	13054	80497	55847	19160	20720	30507	2825.1	39031	29560	25228	130010	28431	7682.6	46482
E9AXR6	3906.9	3926.8	3983.2	3586.3	4443.8	4824.2	4333.3	4273.8	3995.2	3770.2	3273.7	3507.3	1580.6	1663.6	1792.1	2185.6	2687.3	1877.7	2290.7	2316.9	2638.4	1552.9	1153.5	1342.6	1306.9	1587	1263.2	2559.1	2688	2419.7	2397.5	1860.5	1671.5	1983.2	2478.6	2356.3	1630.8	883.95	1377.6	1065.7	947.32	1235.4	1287.2	1518.4	1116.4
E9AQC9	4691	4739.6	4380.7	4574	4491.1	3980.2	4143.7	4963.4	4750.5	4710.7	5686.8	5520.7	4910.6	5174.5	4364.2	4909.4	5144.5	5965.2	5231.7	5534.6	4839.4	5161.9	5531.9	4550.8	4519.4	5464.6	5361.9	4160	4696.5	4779.7	3244	5699.9	4427.2	4110.7	4818.7	4720.7	4763.8	7403.4	4923	4516	4661.3	4558.2	4551.1	5445.2	5488.9
E9B229	9616.8	6037.3	6362.5	7020.9	5488.5	7908.5	6346.4	4606.5	5298	7630.8	5285.5	5465.9	5771.5	4514.8	7488.9	6508.3	5380	4934.2	6170.7	6354.8	6970.2	4919.1	5461.5	6446.4	9818.5	4117	6375.8	9959.1	6539.5	10223	18850	5175.4	11456	10887	6882.4	6617.7	12969	5015.8	11190	9193.6	8434.5	14647	11178	8093.6	8161.6
E9AST6	16879	22845	13157	21093	15245	14699	23677	11143	16618	4542.8	4541.9	4933.4	1262.8	1278.6	1140.5	2414	2355.4	2169.2	2745	2156.3	2688.6	1512.4	1239	1019.4	1147.9	1537	1059.8	2548.8	2877.7	2441.2	2096.8	3335.7	1819	2362.6	2520.9	2993.3	1576.4	1917.1	939.75	1060.2	1166.4	1312.6	1301.7	1647	1607.9
E9AMS8	4757.1	4489.1	4593.2	3471.3	3592.6	4235.9	2993	3292.2	3032.8	4487.5	4319.1	4571.2	3388.6	3790.3	3586.5	3328.4	3251.5	3148.7	5112.5	4449.2	5111.3	4061.4	3763.3	3499	3592.7	3395.7	2827	4608	4861.2	4610.5	3522.8	3485.5	3982.5	3141.4	3017.8	2598.8	4888.3	3780.5	5283.8	5194.9	5645	5098.8	3535.2	2814.3	3501
E9AK26	7551.4	7259	8025.7	7787.5	9329	8454.7	8067	9887.1	8208.9	9577.6	10329	10525	20114	23503	21702	11664	13311	15433	16622	13988	14372	21601	23657	23178	13799	18703	16469	7894.5	8547.8	8454.3	7365.8	10007	8992.9	8058.6	10802	10040	2747.5	3781.6	2424.7	2202.5	2096.8	2089.4	2646	3452.3	3195.4
E9ARP5	3730.8	2763	2967.7	2909	2707.7	2427.8	2665.4	1649.1	2837.6	4070.3	3849.9	3478.1	4987.3	4552.7	5346.6	4634.2	3648.4	3504.6	4181.5	4567.7	4759.1	2494.3	4760.8	5840.3	5973	3723.7	5506.9	3727.3	2085.7	3412.9	3416.9	972.32	3204.5	3051.8	2388.5	1642.2	1847.3	333.98	1315.8	483.62	490.09	962.2	1406.9	976.42	919.01
E9ASG5	8128.5	2419.4	3526.4	7477.3	2969.9	6119.8	9714.8	2711.1	2341.3	12984	4801.7	4082.8	8460.5	5858.9	10451	15904	12445	4512.5	6387.6	10758	3353.1	5487.7	12014	17167	23727	9213.6	6137.9	12142	7089	11533	22615	5370.3	4475.9	18710	6656.3	5596	12148	4925.1	3999.5	4889.1	5417.9	4697.7	7004.5	4739.7	6061.8
E9AK23	6863.8	6269.2	6047	7588.8	6777.2	6879.4	6987.5	7540.4	6968.3	8740.8	7484.5	7490.1	8153.2	8121.3	8227.2	8149.9	7806.7	7382.7	8657.8	8411.4	7528.4	7262.8	6673.4	7682.5	8064.4	7508.1	7241.8	8963.9	7784.5	7867.4	8731.8	8849.2	7119.6	9406.3	8231.7	7590.4	8969.4	8379.4	8032.4	7722.1	8355.1	8662.6	8268.1	7516.3	8771.8
E9APY5	6218	4980.8	5306.2	5258.5	5803.7	5212.2	6152.5	5630.4	5856.4	5180.9	4135.7	4770.2	3617.5	3452.1	3578.7	4485.6	4618.8	3581.7	3899.8	3677.3	3983.8	2801.6	2841.6	3182.8	3461.2	3394.5	3118	3834.1	3414.9	3851	3199.8	1871.5	2846.8	3244.3	3279.4	2761.7	2513.7	1189.9	2075.6	2072.5	2001.6	1991.8	2295.3	1793.7	1989.7
E9B0J0	4576.3	5961.1	5398.8	5450.1	5575.3	5083.3	5081.8	6287.5	5876	4976.8	6227.4	5604.6	6629	7640.3	6885.4	5451.3	6084	7161.3	4901.2	5620.5	5352	8209.7	8575.6	7491.2	6174.1	7576.5	6508	4273.5	5414.3	4973.8	4652.9	6215.2	6236.2	5212.2	6302.3	6416.8	6317.4	8244.6	7086.7	7207.8	7202.1	6805.2	6521	7749.6	8449.7
E9B5X8	4872.9	9002.3	7861.4	8920.7	9725.5	7956	9119.4	11886	9164.3	9276.1	10527	12308	15470	13614	13147	12617	12084	15693	10407	10675	11971	14643	14651	13657	12054	15350	15851	3545.6	5582.4	5664.9	7101.3	8812.4	7043.8	7562.2	7371.5	7454	4737.7	9911.2	4893.3	5818.8	5715	6486.6	6573.5	6766	8975
E9ANH0	6808.2	6192.8	5683	6771.6	5639.2	5265.3	6888.3	6467.6	6282.9	8212.2	6636.3	7062.8	7685.4	7453.1	7991.5	8142.9	6978.9	7085	7022.7	7350.5	7135.3	6233.6	6738.8	7271.4	9155.2	6629	5868.4	9990.4	7911.4	9285.3	9292.1	5927.3	8874.8	8686.5	7294	6963.5	10313	5914.9	9626.5	9462.9	8769.4	8708.4	9273.6	8101.3	8409.8
E9AQL2	16603	14352	15336	14652	13352	15209	15843	12788	12730	13095	9504.4	11120	9761.4	8365.9	9412.1	12912	10314	9163.1	10660	10193	10815	6613.3	7349.7	7976.4	13961	9056	9388.5	11712	9087.3	10340	13756	7127.8	8979.4	12996	9064.5	7217.5	12109	6136.1	12322	11911	12530	15774	12516	9783.8	9618.2
E9AYQ1	11371	10099	11264	11164	11047	10616	12615	12415	11330	13905	12777	13174	15271	15521	14862	14735	14862	14439	18674	13640	14929	14645	13588	15084	16138	16982	14583	18083	15966	17334	15420	15734	16117	17649	17409	15101	16498	15079	17019	19353	21276	19267	17394	18609	17544
E9ARK0	5659.5	6427.2	5279.3	5683.3	5173.2	5803	4767.3	4468.1	5616.2	3131.8	3381	3297	2245.1	2147.6	1938.5	2030.8	1961.1	1662.4	2729.2	2702.7	2677.9	2099.4	1632.6	1816.3	1898.1	2218.7	1942.1	2997	2902.9	2854.1	2390.3	3199	2922.5	2923.3	3224.4	3297.6	4909.8	2417.5	3157.6	4609.6	4771.2	4694.8	3428	3197.3	3302.5
E9ALJ4	3236	3014.9	3471.5	3016.5	3072	2975.6	3038.6	2946.7	3320.1	3906.5	3220	3927.7	3542.2	3538.2	3838	3490.9	3808.8	3648.3	3873.7	3875.4	3929.1	2701.9	2978.5	3310.7	3617.2	3382.2	3189	4414.3	4352.5	4542.8	3567.8	4461.3	4244.4	4611	4712.6	4839.5	4109.6	3365.4	3389	4075.9	4416.4	4488.5	4005.9	3938.9	3941.4
E9B270	12195	13330	12126	11347	13018	10345	10689	14000	10855	13196	17171	15751	19902	24361	15761	15818	16824	19959	21296	19962	19214	27136	30660	17462	17054	22452	20312	18214	22958	17656	15341	30174	17931	17131	21920	18290	22487	35989	22884	25275	27785	19322	21468	25733	21897
E9AZ65	4818.4	6705.9	4936.7	6065.3	6519	4232.9	6767.7	6150.2	6538.9	4934.3	5053	5172.6	4607.4	4021.9	4188.6	5063.1	3941.3	3947.5	5574.3	4102.1	3682.5	3147.7	2612.1	2835.3	3993	3330.1	1863.8	4289.9	4200.3	4193	3785.2	2818.8	3367.8	3865	3598.6	1862.7	2560.6	827.68	3369.2	3172.3	2620.6	2615.6	2468.8	2546.9	943.47
E9B387	4868.4	5442.5	4940.9	4797.1	5585.8	5454.3	5274.1	5250.1	5390.9	5634.9	5520	5547.7	6684.5	6086	5582.6	5606.8	5868	5547.3	6352.2	5863.7	5921.8	7107.9	5860.4	5912.5	5535.7	6277.1	5498.3	6545.2	6914.6	6805.8	6609.6	8846.5	7368.4	6544.8	6905.4	6826.5	8753.2	9218.2	8642.3	9442.8	11009	8855.9	9111	9506	10357
E9AWU4	7957.3	12490	13636	13973	6210	12503	12795	4304	11661	10256	8853.5	9188.9	19069	18586	19100	8464.3	13625	11341	9989.2	10282	14357	14685	17569	10876	14997	11306	13377	3155.4	3660.7	6583.2	2981.6	521.39	2411.8	2623.1	2361.5	1971.4	1742.8	480.77	515.07	495.62	1527.6	469.23	1718.6	494.01	488.88
E9AT02	7645.5	7121.4	5482.7	7401.7	5786.5	6888.2	7065.4	4755.5	6315.7	6130.8	4811.2	4263.5	4203.8	3290.7	3631.5	4640.6	5154.8	4105.8	4560.5	5206.1	4533.6	2931.5	3129.2	3831.2	4493.2	3651.8	3782.5	6608	5477.3	6125.7	6557.4	3973.9	4141.2	6579.1	4880.1	4386	4282.8	1028.5	3868.5	3964	3595.8	3694.2	4651.5	3924.1	3469.2
E9ALG1	3279.6	3266.5	3311.7	3085.1	3441.1	3264.4	3735.5	3548.7	3094.1	4044.3	3877.1	4070.3	3658.5	3204.7	3243.1	4862.2	4557.9	3995.1	4016.4	4229.4	4144.6	3290.2	3504.6	3113.3	3813.1	3519.4	3529.9	4012.4	4123.6	3958.5	3525.3	2574.1	3130.2	4080.8	3515.5	3454.2	2713.9	2302.1	2399.4	2076.9	1877.8	1934.2	2588.7	2334.8	2370.9
E9B544	1450.1	1741.7	1557.9	1571	1509.9	1396.5	1410.4	1363.7	1312.1	1377.2	1456.6	1392.1	1465	1515.8	1365	1094.6	1161.1	1100.3	1196.7	1299.2	1349.5	1534.5	1195.2	1397.6	1066.2	1100.7	1127	2465.2	2369.4	2534.3	2465	2179.2	2314.5	1981.7	1960.4	1798.9	2277.5	1549.5	2162.4	1969.2	1598.8	1700.1	1791.2	1802.8	1587.2
E9AJV2	5395.1	6203.2	5899.5	6143.5	6262.4	5433.2	6385.9	5851	5720.5	4910.8	4352.7	4614.7	3642.4	3629.7	3931.6	4150	4255.9	3782	4435.9	3939.8	3984.6	3050.9	3107.6	3201.7	3466.5	3491.9	3221.2	4714.2	4453.7	4715.5	4067.9	4408.4	4770.1	4139.8	4304.3	4018.3	6263.5	5152.2	6386.1	6028.2	5888.5	6257.7	5448.7	5460.1	5380.5
E9AR03	3788.6	4095.2	4908.2	2184.1	2965.9	1693.1	3530.8	5598.2	4365.5	5740.4	7461.1	7548.5	15604	21161	16743	7020.6	7432.1	11430	9243.4	9337.1	13808	21167	21895	15782	13921	16145	16045	11623	15385	14345	14720	27275	18703	10830	14585	5480.5	26236	36664	35624	32991	36387	9830.4	21382	24267	31646
E9AKV2	13984	13997	14297	14493	16197	15367	16656	16550	15372	18484	17146	18328	27633	26203	23615	25926	22674	24775	21904	21710	20080	32031	32375	29815	30317	30150	30780	22612	21795	25120	25105	26249	26479	26942	24939	25727	23107	27600	21653	21673	23340	22416	23475	24672	25672
E9B412	3222.2	2619.8	2255.6	2438.6	3327.4	1743.1	3780.4	4078.3	1026	3397	2765	3998.7	5697.3	5710.4	5006.6	3543.7	4285.3	3866.8	5382.8	3847.1	4613	5891.5	6250.4	4250	4567.4	6775.5	3497.1	6170.1	8151.4	5811.2	11498	10890	7551.3	8212.4	7389.9	8155.1	11617	14978	12785	16574	18179	11921	14028	17746	19732
E9B3T7	8018.1	6736	6030.5	5458	5043.7	7613.6	6738	5895.5	7525.3	10968	10561	9371.4	11282	9424.6	10205	9549.2	9944	9875.7	14151	12405	10335	8818.6	7672.7	8585.9	4398.3	5715.4	4451.5	11279	11509	10655	10108	6082.3	4916.8	8891.5	10614	8966.6	4135.2	2788.1	1339	740.86	741.41	651.21	1730.5	1632.2	2559.6
E9B187	7968.1	8717.7	7662.9	8817.2	9304.5	8262.5	9444.5	8862.8	8096.6	6610.3	7009.7	7416.1	6319.1	6992	6156.6	5976.3	6461.4	7107.5	7442.5	6006.7	6378.7	5843.1	5837.6	4970.4	5306.5	6543	5246.4	6255.2	6166.7	6155.5	6127	7072	6332.9	5950.5	6311.5	6023.5	6248.9	6881.4	7137.8	7338.2	7838.3	6111.6	6717.6	6710.3	6706.1
E9AJD4;E9AJD6;E9AJD9	7893.2	10251	7644.2	9964	8972.6	6959.8	10798	9959.1	9977.9	5066.1	5619.9	5413.4	7654.3	6361.2	5197.6	5448.2	5100	6883.6	6962.9	6275	5752.2	9279.9	5612.9	5806.3	6037	7536.1	5243.6	4936.1	4473.8	4110	9873.3	9410.6	4904.6	6324.5	5135.1	5830.9	5527.8	13160	6133.1	9307	10045	6057.8	7043.8	7423.7	7704.4
E9APP0	7439.5	7150.5	8045.6	8378	6188.2	7048.9	7426.5	5092.1	5867	6300.3	4260.3	5181.9	3093.4	1594	3228.3	4940	4306	3465.1	4134.6	4134.4	4257.7	1655.5	1725.7	2430.3	4406.1	2387.3	2993.5	6644.2	5063.4	6735.6	10829	2959.2	6087.2	7070.4	4714	4836.9	6090.9	1973	6999	6375.4	4302.5	8211.7	8263.7	5323.1	5978
E9AMV7	6920.3	3991.6	5370.8	4544	3524.9	4689.5	3514.2	3357.9	3183.2	7487.7	5601.7	5749.9	6769.7	4989.3	6803.6	7649.9	5965.4	5475.3	6431.6	8396.3	6932.9	4815	5655.9	6392.1	9550.2	4129.8	6601.4	12863	8205.9	11206	19697	4948	9391.7	9402.4	6441.8	6154.8	10941	5766.4	10014	9056.7	8291.8	9766.5	8677.8	6088.8	6529.2
E9AZK5	3609.4	3412	3459.7	3037.1	3703.5	3407.9	3723	3853.9	3828	4318.4	4676.3	5001.9	5744.2	5736.3	4898	4627.2	4624.5	4985	5325	4755.9	4768.7	5581.2	5400.3	5096.7	4482.4	5382.2	4650.3	4748.1	4835.9	4821.9	3316.5	6192.8	4812.9	4754.9	4722.9	4698	4944.2	6526.3	5098.4	4463.5	4598.3	4305.7	4492.2	4771.7	5365.3
E9APU9	2233.3	2138.9	7880.1	2216.9	8906.5	7637.8	2294.8	2192.3	7745	7934.2	8017.7	10362	11981	11560	7963.9	10207	10349	9823.2	7376.4	9484	9829.1	13167	9027.7	11003	10207	10224	11274	10878	11105	7226.9	8131.4	8171.8	10623	10891	10478	10700	9768.8	7827.3	9845.5	6586.3	6213.1	4681.3	9902.5	6427.1	10331
E9AWQ4	3919.1	2825	3444.1	3573.5	3224.7	3477.2	3517	2788.1	3011.8	5361.9	3504.9	3747.7	4489.6	4114.9	4345.6	5592.5	4666.9	3506.5	4138.6	4407.5	3792.1	3712.1	3951.4	4970.1	5879.5	3471.4	4687.7	4559.4	3714.6	3944.5	6412.8	2085.8	4264.6	5604.4	3924.1	3255.3	4049.9	1084.8	2948.4	3116.7	2652.4	3435.1	4001.1	2864.7	3396.5
E9B0D5	982.27	987.57	1542.5	1024	1389.3	1331.8	1196.4	1681.1	1558.5	1690.4	1747.8	2186	2842.6	2657	3101.8	1847.2	2172.8	2176.7	2073.9	1700.5	1909.7	2557.2	3258.6	3513.7	1927.8	2350.8	1985.7	297.78	324.67	390.74	346.86	409.8	508.69	433.97	461.47	473.44	315.99	322.93	280.31	394.46	373.71	368.85	387.39	380.66	471.04
E9B2G7	5795.2	7839.4	6707.1	6323.4	7323.3	6088.8	6683.7	7756.7	6878.4	6240.1	5874.4	7187.2	5979.9	5948.5	5929.3	5624.4	6245.3	5421.4	6728.5	5880.3	6688	5953.4	5784.2	5848.2	4560.6	6577.1	4958.2	5032.2	5850.3	5468.6	2666.1	5568.3	4816.3	4371.8	5382.5	5312.1	4468.1	3827.9	4400.2	4838.4	5400.8	3637.7	4233.2	4688.4	5291.7
E9B683	9875.2	12070	14357	16202	10601	16762	8488.6	7776.3	13379	9638.3	8829.5	10476	4459.3	5044.8	6544.3	5484.6	6181	6023.2	4925.4	7995.6	8730	4043.8	3759.1	5060.6	6838.5	4731	5003.1	9893.3	9193.5	12479	16650	7027.6	12422	10775	8646.7	10035	12331	7558.4	13649	12540	13685	14821	11762	9707.8	11030
E9B6H7	12186	11276	10014	13037	12637	11764	12517	9755.6	10001	8772.9	8533.6	8487.9	7968.5	7622.5	7036.6	8102	7874	7124.8	6211	7175.8	6624.5	7034.5	6937.7	6670.8	7604.2	6751	6283.2	8851.6	8454.4	8198.7	11729	8878.7	9647.2	8811.1	8439.9	8326.6	8983	7366.8	8172.5	10047	9034.2	9478.2	9149.3	8758.6	7840.1
E9B6T5	4720.8	4270.6	5160.4	5303.9	5548.6	5362.3	4222.2	4557.9	4392.7	6168.9	5319	6656.9	6989.6	7061.8	7927.9	5918.8	5703.3	5827.4	6689.2	6830.3	6086.2	7882.5	8255.5	8814.7	6671.9	5868.4	6284.7	3434.5	3059.8	3410.1	4455.1	2693.3	2915	3342.1	2855.7	2763.2	1811.9	2093.8	1936.4	2175.1	1912.2	2067.6	1978.4	1902.8	2461.7
E9B2D3	6042.6	6268.2	5788.3	6211.5	6493.3	5328.8	6049.6	5931.3	6252.3	5883.6	6092.6	6310.2	7497.1	8264.5	7589.2	6318.7	5883.2	6672.8	7431.1	6505.8	7057.9	8938.4	9120	8609	6497.7	7850.9	6510.4	7683.3	7406.9	8224.8	4724	10743	8235.5	7129.2	8675.1	8056.7	9378.4	12612	8897	10052	10865	8691.2	9137.8	10583	9472.5
E9AR17	2263.4	1589.8	1613.5	1716	2252	1964.5	1765	2437.4	2335	3806	3242.9	3531.9	5223.6	5463.1	4640.6	5045.1	4341.7	4648.4	5126	4550.3	4766.5	4755.5	4621.9	4532.1	5260.1	4676.5	4593.8	4722.3	4334.6	4588.5	5720.3	5301.5	4920.1	4812.4	4706	5314.3	5406.8	5636.5	5590.8	6013.8	5735.5	5876.2	5004.9	5036.8	5613.4
E9B2C1	4569	5380.9	5090.2	4635.4	5442.9	4743.8	5575	6088.8	5122	6353.1	6809.3	6763.5	10071	7803.2	8281.2	8493.5	7394.4	7842.9	8352.7	7652.3	6949.4	9478.4	10944	10775	8918	9672.3	10072	7988.8	7453.2	7090.6	7796.7	8697.6	9072.5	9008.3	8015.6	8995.9	10152	7101.4	8955.5	10214	8793.6	9871.3	9441.7	10500	10195
E9APA2	6275.1	5854.5	4881.9	5120.6	5635.3	4858.2	5116.4	5581.3	5660.9	6688.8	6665.5	6318.5	5780.7	6406.5	6677.5	5985.8	6722.8	6518.4	7689.2	6796.4	6870.2	5957.1	5431.5	5133.5	6221	6110.6	4857.8	7756.6	7550.6	7650.7	6628.7	8026.7	7419.3	6515.2	7438.7	6156	10401	8947.8	11536	9076	8595	7764.4	9865.1	9969.5	8639
E9AK27	3487.8	4265.6	3965.1	3851.4	4755.2	3503.8	4139.7	4441.2	4001	4021.9	3956.8	4126.3	4041.3	4338.5	4105.6	3681.6	4080.3	3596	4253.1	3559.2	3402.3	4076.7	3704.3	3070.9	3313	4075.8	3118.3	4323.9	3984.5	4718.1	2919.6	5532.1	3957.9	4000.7	4775.7	3804.2	4717.3	7260.8	5401.1	6508.1	6220.5	4667.6	5554.5	6060	5299.4
E9AWK2	3595.1	4127.9	3562.3	4158.7	4066.1	3840.6	4131.9	3821.5	3717.2	3175.6	3450	3283.4	3632.3	3693.8	2941.2	3271.3	3421.5	3133.4	3349.4	3136.8	3014.6	3121.6	3232	2689.6	2833.9	3422.7	2738.4	2539.1	3129.2	2785.4	2694.2	4038.5	3376	2922.1	3132.3	3008.8	3652.6	3843	3679.3	4170.9	4655.5	4274.4	3578.6	3535.9	3831.3
E9ANF3	2802.3	3418.8	3139.7	3461.4	3577.2	2847.2	3397.9	3294.1	2933.5	2504.6	2521.9	2531.1	2295.6	2449.9	2256.1	2313.7	2325.5	2220.5	2064	2086.5	2407.1	2741.6	1929.9	2484.4	2204.1	2405.6	2194.4	2772.9	2910.2	2746.3	2598	3215	2308.6	2435.7	2641.7	2775.4	2468.8	2869.6	2759.1	2520.1	2261.8	2178.3	2377.5	2771.6	2492.9
E9AJN9	4636.2	5073	5459.6	5329.1	5207.6	4813	5087.5	5105	4494.7	4444.9	4312.1	4753	3739.6	4054.9	3475.9	3830.4	4377.9	3476.9	4413	4126.8	3948	3016.2	3043.7	3143	3117.1	3620.5	2766.4	3547.3	3451.3	3419.3	2417.1	3442.3	2800.9	2705.4	3399	2883.3	2561.6	2880.1	2111.9	2038.2	2058.7	2064.2	2176.6	2205.2	2384.7
E9AY79	4290.8	4037.8	3879.9	3838.3	4064.6	4131.7	4162.6	3492.1	3842.1	3703	3226.1	3461.9	2758.6	2614.4	2561.2	2854.5	2660.5	2553.1	3264	3022.6	2877.6	2524.1	2320.8	2449.1	2529.4	2822	2480.5	3576.3	3176.3	3395.5	3907.2	2997	3287.5	3112.4	3065.8	3288.1	3414.3	2693.4	3906.7	4005.3	3747.4	3784	3558.6	3030.6	2988.7
E9AQ59	6191.1	4784.7	4396.4	4478.2	4531.7	4395.5	4588.1	4689.6	5213.1	5579.1	5519.4	5952.3	5506.8	5516.4	5599.2	6407.3	6541.1	6345.8	6855.4	6227.6	6775.7	4979.6	5156.4	5747.2	6590.2	6134.5	5519.3	4451.4	4592.6	4708.7	4210.2	3343	3896.4	4255.2	4501.7	3878.5	3906.1	3516.1	4438.5	3574.9	3895.5	4030.3	3632.7	3429.1	3528.3
E9B201	7667	9345.1	8472.7	6952.8	8318.3	7780.3	7440.6	12223	10350	7313.9	9682.3	8466	5082	6112.8	5155.1	7409.9	7336.4	7861.7	7200.3	7328.9	7548.7	5367.1	3424.8	4788.1	5840.6	6902.5	5632.3	8589.9	9202.6	8529.6	3911.1	9388.2	6141	6633.1	8898.5	8093.1	4776.2	5534.9	5225.6	3812.8	3603.9	5482.7	5061.3	6061.4	6134.5
E9B5D6	1778.1	1893.7	3760.1	2042.5	3006.9	4174.3	3012.4	3423.1	2564.4	5860.2	6398.2	6649.9	6629.8	7832.9	9024.9	7889.8	7059.4	5833.6	7278.6	5325.6	7810.3	7478.4	10002	7595.4	6892.7	11316	5601.8	6090.3	7027.7	8174.2	1429.5	4716.2	5082.8	5668.3	8311.4	6966.4	3671.4	2611.7	1954	537.5	508.24	2702.5	2408.7	3059.8	4297.2
E9B6C2	6096.4	5041.7	6261.3	5882.9	5462.5	6919.9	4507.8	5089.9	5846	7115.2	6681.3	6820	7093.2	6611.3	7783.6	7595	7565.4	6199.9	6614.6	7493.8	7307.9	5271.5	4785.3	6983.4	6630.1	5732.5	5724.2	7907.3	7372.8	8472.4	7708.9	5117.9	6870.3	7271.4	6526.2	6938.6	5727.8	2466.7	4891.1	3844.4	2909.2	4663.4	4246.2	3921.9	3187.5
E9B2X4	2814.5	5133.6	5061.8	4413.5	5115.5	4662.6	5444.9	4975.6	3314.9	4588	5298.3	4520.9	5284.4	5762.1	4055.2	4494.4	4439.8	4789.7	4677.2	4013.3	3857.9	8110.6	6399.5	4321.5	5365.2	5028.2	5602.9	3469	4139.9	3108.2	3089.9	4670.7	2993.2	3172.2	3965.3	4502.2	1940.6	4834.5	3139.2	2758.3	3011.3	2700	2509.2	3132.3	2933
E9AZL0	1437.9	968.67	1106.5	1035.2	1109.4	1153.1	1206.6	1250.3	1171.9	2526.3	2413.6	2282	3561.9	3017.9	3577.2	3438.2	3071	3007.2	3380.5	3201.5	3061.9	2943.9	3206.8	3537.1	3840.6	3347	3489.1	4270	3792.4	4029.5	5155.8	3079.1	4249	4544.8	3858.9	3528.5	5596.9	3027.8	4519.5	5920.6	5764.4	5724.5	5280.9	3928.3	3747.1
E9AM77	5741.3	6053.2	5424.7	6172.4	5761.5	5702.9	6520.6	4942.6	5621.6	3755.8	3623	3633.4	3021.1	2894.8	3176.5	3432	3484.2	2727.4	3272.2	3283.7	3102.1	2533.9	2948.8	3160.8	3517.5	3157.1	3178.7	5222.4	4694.9	5475.1	5306.7	4085.2	5524.2	5427.7	5038.6	4650.7	6141.7	4132.4	5602	5837.4	5549.5	6025.6	6871.1	6041.2	5985.8
E9ANW6	5072.3	2970	3113.5	2959.5	2516.8	3274.4	3738.9	3097.4	3564.1	4426.1	3789.7	3877.7	3378.2	3268	3390.5	4151	4024.5	3799.5	3938.5	4357.6	4089.4	2872.9	2434.7	3113.6	3549.7	3465	3301.6	8241.9	6018.4	6976.6	6527.9	4746.5	5770.8	9051.3	6909.7	6162.6	3634.9	3541.7	4860.5	3161.2	2205.5	3534.5	4309.8	4454.8	3622.6
E9B2R2	2949	3299.3	2783	3346.9	3170.8	2934.1	3214.9	3048.2	2923.5	2524.8	2482.5	2451.4	2112.9	2055.6	2164.6	2548.5	2095.9	2336.7	2071.1	2100.7	2010.3	1971	1822.3	1618.5	2151.9	1871.9	1869.8	2337.5	1933.1	2114.2	2229.6	1638.5	2042.1	2297.8	2130.2	1703.9	2157.2	1447.6	2619.9	2612.3	1973.7	2233.4	2506.8	2192.2	2128.7
E9B046	1812.3	1691.1	2629.4	339.89	1916.6	2210.7	1647.6	2436.2	1960.8	4720.1	5484.7	5369.1	9647.7	9542.2	8719.7	6109.5	6373.4	7582.6	8530	5956.2	7254.5	11181	11772	11129	7693.9	10221	10217	9000.6	10578	10504	9332.7	10319	11794	9464	11695	11974	12647	12084	13975	14089	16438	15448	11587	12914	16108
E9B201;E9B3Z8	52602	52309	9038.4	51406	54439	9332.5	71785	78781	67636	62313	71467	67474	59093	66115	58474	69791	70203	69968	77256	10860	9207.7	61699	57503	11683	61744	67574	10959	73351	72051	63263	44427	86146	54056	58446	73657	17589	54407	101650	60275	57988	64854	22908	58268	69021	71372
E9AVW8	12260	17856	16156	13810	14244	13835	19416	21403	17923	13396	14336	16096	11895	11359	11259	12005	14102	13521	13617	11073	13016	10513	9615.7	11332	9127.2	11314	9747.8	9139.8	9704.4	10128	5521.9	9974.8	8820	8980.2	10881	9206	8049.6	7979.5	8516.3	7704.6	9189.2	8023.7	7533	9624.9	9666.2
E9ALJ2	714.35	498.73	532.02	635.9	498.9	638.82	560.79	644.1	718.59	2228.9	2251.4	1757.6	2678.5	2322.2	2418	1478.1	1721.1	1901.4	2610.1	2295.5	1824.6	1849.5	1809.1	1680.4	939.27	1458.3	863.34	1202.4	1157.5	1053.2	1035.7	1050.2	734.08	862.93	709.39	725.04	639.77	441.92	515.73	458	415.68	392.98	486.31	513.11	470.64
E9AKT5	20708	18770	13265	21934	13126	15615	17906	3989.7	15254	3841.2	5410	1142	2644.3	1267.3	3116.3	5631.1	3725.3	1401.6	2420.2	3079.2	2536.3	1223	1260	2552.2	5057.7	980.87	2581.5	6639.9	2453.2	6416	11348	1613.8	3983.5	8495.6	2460.1	3262.8	3680.3	1525.4	3062.8	2670.8	1516	4265.1	6406.4	561.38	1770
E9ANG4	16636	22430	22174	20365	21737	24061	20055	27383	22128	18516	22726	20534	15234	17461	16038	15075	20640	17987	19236	16728	18651	18000	14209	13449	10737	18796	14461	16907	21225	18589	10769	28196	17155	15368	22963	23049	20406	20865	19962	20490	19390	20304	19104	22299	19784
E9ASX1	5097.1	5402.3	5090.6	5479.8	5571.2	5095.3	5596.6	5870.5	5657.9	5269.7	5360.4	5649.5	5073.4	5137	4471.1	4962.7	4847.4	4263	5353.1	4416.3	4866.5	4956.8	3991.9	3825.2	4468.9	4436.9	3429.2	5029.6	5044.7	4632.2	3597.7	6094	3850.5	3903.6	4505.6	3417.8	3647.7	4401.6	3394.7	4503	5114.4	3715.2	3857.8	4039.3	3089.4
E9AKQ5	4347.4	4617.4	5041.7	3835.6	4593	4664.2	4206.2	4287.1	4666.4	5023.7	5615.9	5534.8	8690.7	8104.6	6985.3	5910.3	6647.4	5436.3	5309.6	6748.3	6379.7	10861	7661	9579.5	6243.6	7013.8	7301.6	2054.2	3017.1	2457.6	2180	3216.6	2836.5	2224.3	2240.4	2637.5	1855.1	1386.4	1743.2	2249.7	2096.9	1776.3	1999.8	1892	1906.4
E9B5G5	11818	12820	16264	12042	14041	13979	14423	15606	14041	17005	20237	20361	15923	16273	14509	20598	19731	20881	16881	18804	18671	15139	16127	14482	16234	16905	17839	14616	17139	16461	11813	10622	14168	16228	16849	16884	14840	9887	15362	13855	14557	13515	13901	14416	17436
E9B430	6452.8	5996.4	4843.8	6250.4	6406.9	5765.3	6209.6	6403.3	6585.7	5338.5	5114.5	5719	4832.2	4280.2	4376	5040.6	5097.6	4678.3	5466.1	5282.5	5440.1	4223.8	4228.1	3528.3	4232.2	4394.3	3997.3	5822.2	6332.6	6333.4	5307.1	6677.8	5608.7	5340.7	5755.7	5525.6	5525.9	4786.3	6089.5	6361	7088.6	5377.2	6110.8	5088.2	5968.6
E9AKL2	2389.2	2980.7	2853.2	3004.5	3171.1	2976	3257.1	3546	3249.1	3260.4	3435.5	3059.3	3541.3	4098.3	3577.5	3619.4	3771.7	3754.1	3592.9	3560	3354.4	4084	4148.8	3474.7	4122.9	4267.2	3996.6	2798	3351.4	2849.8	2636.8	4109.1	3284.6	3211.1	3243.3	3382.7	3412.7	3908.4	3081.2	3240	3105.1	2843.1	3296.6	3312.2	3438.9
E9ATM7	1330	1782.7	2048.1	1439.8	1813.7	1663.3	2136.2	2483.4	1817.8	1741.3	2330.6	2031.7	2492.7	2881.8	2109.8	2260.1	2306.8	2777.6	2333.4	1738.7	1905	3237	3040.8	2685.1	2119.5	2849.1	2950.5	1860	2309.2	2128.2	1557	3246.3	2362.2	2504.5	3146.4	2575.6	1865.1	3032.9	1927.6	2742.9	2401.3	2186.8	2470	2816.8	2887.2
E9AY89	14294	9550.3	10434	10550	10432	9456.5	11448	10311	8349.7	14520	12457	12061	17887	18503	18045	17168	14679	16380	13946	16538	14303	19685	24996	23559	28204	20229	22946	15957	14360	13448	36178	14027	18383	19438	16286	15916	17906	14016	15973	16228	15785	19050	16623	18678	18409
E9B6C4	2991.3	2003.4	1977.3	2516.8	2929.7	2340.5	1640	2273.1	2381.8	3147.1	3436.8	2995	5707.5	5136.9	5547.4	3993.3	3985.9	3099	3063.9	3500	3673.3	4276.8	5591.2	5677.5	5219.2	4058.8	4331.6	5507	5015.7	5163.1	5622.1	7621.1	7253.8	5764.4	5821.2	4826.7	7557.1	4809.8	7321.2	10626	11357	8767	7877.9	8319.6	8052.6
E9ARW0	2599.8	2817.8	3074.4	2721	2564.1	2697.1	2808.7	2562.4	2889.7	3245.8	3593.2	3535.6	3895	3340.7	3660.9	4191.3	3869.4	3932.3	3346.6	3634.1	3706.7	4317.4	4033.5	3869.4	4517.5	4025.9	4224.4	3556.4	3210.1	3057.1	3825.9	2346.1	2992.2	3274.5	3002.3	3233.8	2657	2196.1	2838.7	2686.2	2389.9	2446.8	2630.1	2561.7	2713
E9ARJ5	2689.6	1941.5	2628.8	1919.6	2778.4	2610.8	2410.1	2559.6	3323.4	3626.2	3383.3	3690.4	4917.5	4537.5	4648.6	5254.6	4547.5	5302.9	4775.9	4291.4	4591.5	4707.5	3847.9	4859.5	5823.9	5592.6	5329.9	7491.8	6589.4	7356.5	11422	7286.2	9127.3	8987.1	7751.4	7498.3	13037	7464.1	13957	15782	13683	15298	15508	13588	12944
E9AYV7	8095.1	8433.5	7703.6	9083.1	8346.7	8072.8	8115.4	7380	8214.9	8909.7	8430	8922.3	8411.4	8691.3	8848.7	8747.7	9219.4	9523	9913.9	8735.1	9649.2	8674.9	8164.9	9215.1	9795.4	9599.8	8809.3	9325.9	9928.5	10258	8014.2	10829	9986	9128.5	9330.6	8891.4	11084	12826	11796	11528	11956	12330	10305	9630.7	10989
E9AK81	5770.8	7930.9	7751	5778.2	4060.3	8065.2	5800.5	4524.3	4999.8	5796.4	5536.1	4075.1	1911.9	2087.4	2067	3694	4099.5	1909.2	2167.2	2738.5	2943.4	1578.5	1246.6	1415	1655.6	1496	1437	5341.9	4057.1	3315.3	3560	1661.1	1872.3	3624.7	3871.4	2764.7	2127.6	1084.1	1468.9	805.33	827.93	997	1324	1308.5	1351
E9AUB2	2918.8	2298.2	2800.6	2443.4	2699.1	2815.7	2374	2167.9	2442.3	3091.2	2525.9	2705.8	2698.5	2180.6	2880.2	3160.1	2869	1969.7	2338.2	2782.3	2581	1608.3	2109.6	2435.3	3490.6	2101.9	2592.1	3646.8	2865.7	3911.7	4516.5	1327.3	3915.6	3662.5	2974	2412.4	4762.1	1423.5	4986.5	4102.1	3699.8	6075.3	4910.3	3239.7	2995.7
E9AWD4	4806.2	5093.7	4885.6	4653.6	4923.1	4930.6	4701	5212.4	5058.3	4834.2	4243.3	5130.7	4379.6	4449.7	3898.6	4827.2	4806.3	4908.3	5675.5	5117.8	5140.3	4371.7	4065.1	4389.5	4405.5	5172	4636.1	5409.7	5419.6	5554.1	4701.8	6892.2	4808.3	5148.2	5436	5983.6	4588.3	7485	4874.2	5120.6	5302.9	4889.5	5337	5520	5332.5
E9AJD4	1584.9	1668.6	2206	1720.4	1978	2156.4	1876.7	2188.2	1955.6	2447.7	2496.6	2449.3	3261.9	3315.2	3764.6	3157.2	2954.4	3453.8	2907.7	2625	2925.4	3018.4	3454.4	4281.1	3673.9	3640.6	4264.4	2508.6	2464.7	3063.5	2614.5	3177.1	3419.5	3272.4	3040.4	3719.8	2833.1	3089.8	3070.9	2964.6	3238.1	3421.3	3181.2	3042.8	3707.6
E9B6R2	11542	8417	11276	11656	9458.1	11424	9610.6	5343.6	8719.6	11044	7942.8	7385.7	8752.6	8784.9	7348.3	9020.2	8425.9	7318.4	7529.8	10243	8953.8	5996.1	8607.1	12497	10917	8416.2	10973	10325	9636.7	9653.3	18723	5765.5	12191	11519	8060.3	13447	12107	6430.7	13507	15839	13284	21452	14789	11719	10648
E9AS17	3409.4	4128.4	3702.2	3606	4165.4	3681.8	3791.2	4270.8	4152.1	3337.5	3351.1	3602.1	3224	3409.4	3206.6	2938.8	3282.1	3303	3522.5	3193.2	3375.2	3441.4	2954.4	2830.6	2652.7	3281.6	2804.7	3563.5	3950.4	3564.1	3502	4121.4	3476.9	3387.4	3774.6	3527.9	3661.4	3831.8	3847.3	3712.3	3797.1	3417.3	3366.4	4224.2	3722.5
E9ALX8	9693.1	10718	6458.1	11817	8588.2	7799.2	12181	7663.8	9226.1	7280.4	9097.5	8540.1	5757.2	5093.1	4223	8749.2	7531.9	7904.3	5734.4	7176	6648.7	6046.5	5812.5	4922.9	7210.4	6771.3	6128.8	6785.1	8252.4	7145.7	8543.2	8775.3	8237	9273.2	9398.1	9103.4	5470.4	5861.5	6468.4	6430.7	6510.6	6415	6730.4	6217	7316.8
E9AL76;E9AL78	5108	5450.9	6253.5	5925.2	6463.3	6382.1	5628.8	5071.4	5530.4	6527.7	5936.8	6377.9	7995.4	7475.3	7394.3	7729.4	7890.3	7140.5	6244.6	7175.2	7363	7394.7	8207.4	9738.2	9442.7	7249.7	9682	6540.6	6141	6557.6	8861	4446.2	6262.5	6946.3	6092.2	6476.9	6544	3020.5	6460.4	5370.2	5847.8	6730.3	6564.2	5880.6	4800.1
E9B755	5542.7	7391.7	6426.5	6112.9	7701.8	5628	7154	6599.9	5000.3	7817	6565.6	6025.7	6052.7	5508.8	6261.4	6242.5	5567.6	5677.2	6053.3	5125	6361.1	6292	4424.6	4583.2	6173.5	5926.2	4173.7	6696.2	6761.1	6409.7	5215	7897.1	5719.9	6109.2	6124.3	4242.2	5680.2	6846.3	6818.8	6170.5	6414.9	4626.7	5565.9	5141.2	6088.9
E9AZE8	5531.5	5506.1	5706.9	5357.4	4970.5	5140.8	4529	5211.5	5488.5	5065.9	4706.8	4520.6	1711.4	1473.9	2321	3104	3559.5	2448.3	3505.4	3369.2	3325.5	856.93	703.77	650.06	1418.9	1421	793.87	5343.4	4986.4	4434.7	2758.8	2361.5	2254.8	3221.7	3235.7	3669.5	1556.8	469.13	366.56	469.89	375.96	275.22	550.6	862.81	772.39
E9AZZ7	1958	2096.1	1793.6	2145	2227.9	2129	2078.7	2437.7	2339	2331.5	2357.7	2261.4	2812.8	3043.4	3119	2752.5	2978.3	2787.4	2766.4	2624.8	2826.7	3011.6	3376.3	3503.8	3037.3	3175.6	3015.1	3719.8	3611.5	3551.1	2799	3774.7	3975.6	3561.8	4022.2	3562.7	4859.7	4765.3	4575.9	4381.3	5268.2	4688.8	4520	5092.4	4768.2
E9B408	1962.4	2165.4	2557.8	2187.5	2442.9	2397	2262.4	2625.4	2451.8	2820	3058.1	2893.9	3722.1	4332.6	3674.6	3004.9	3481.6	3567.9	3473.7	2958.7	3247.8	3691.9	3530.8	4064	3219.7	3848.4	3776.2	3268	3641	3651.1	3426.4	3707.3	4254.3	3366.2	3937	4056.8	3628.1	2774.8	3751.1	3444	3447.2	3504.6	3358.5	3468.4	3840.4
E9B047	2527.9	1824.7	2108.1	1968	1740.7	2143.3	2380.9	1605.8	2425.8	2431.8	2659.9	2821.5	3787.4	3977.1	3981	3362.3	3038.6	3741.6	3442	3361.8	3399.6	5089.1	6033.7	5722.6	5796.1	4570	6824.2	4690.7	4635.6	5178	15768	4885.2	7878.8	6295.3	5847.7	5660.8	8213.8	5444.4	8882.6	9142.6	8768.2	11780	8526.6	7924.8	8897.9
E9APA9	1394.3	1409.9	1679.6	1481	1789.7	1646.1	1313.2	1633.7	1382.7	1971.4	1880.7	2048.7	2161.3	2567	2194.1	1662.1	1996.6	1559.7	1838.3	1832.7	2137.2	2256.9	2137.9	1878.7	1505.1	1550.5	1558.9	307.63	461.11	291.29	261.61	292.74	207.61	285.57	316.04	278.55	107.02	107.99	144.67	116.7	93.582	134.64	130.19	154.12	166.43
E9AQD9	4308.4	4096.2	4267.8	4349	3886.3	4230.3	4298	3570.1	3718.5	4229.8	3417.8	3634	3079.9	2928.5	3075	3975.5	3654.9	2924.3	3149.6	3256.2	3556.5	2405.2	2458.1	2846.8	3713.3	2952.2	3071.7	3866.9	3133.9	3660.1	4467.6	2743.3	3258.3	4072.5	3047.1	2931.5	3654.3	2931.7	3368.1	3335.2	3466.2	3670.9	3485.3	3270.9	3239.5
E9ARK4	8454.8	7292.3	7222.4	8343.3	8062.1	7589	7501.4	6914.7	8074.7	8228.3	7094.6	6709.3	7230.9	5993.3	7994.9	8041.8	7045.7	6488	6421.9	7293	6401.9	5690.5	6155.6	6636.4	9206.3	6440.7	6653.5	8793.1	6897.8	8906.3	12746	6455	9873	10650	8068.5	7905.1	10700	5096.1	10273	9219.5	7913.9	12129	10661	9310.2	8582.9
E9AYS1	4661.8	5096.1	5159.6	5622.5	5708.7	5965.7	5339	5008.6	5388.7	4478.1	4674.5	4805.8	5487.7	5617.9	5408.7	4367.7	4193.3	4366.2	4960.4	4813.9	4841.4	5713.4	6085.6	4960.7	4437.7	4332.9	4803.8	5366.9	5397.7	5641	5909.8	7159.2	6228.4	5712.7	5361.7	5517	5922.3	5469.5	5194.4	6342	8447.2	6208.4	6422.4	6399.5	6790.7
E9B584	4363.8	4009.9	4408.8	3977.4	4098.9	4485.9	4374.5	4187.7	3808.6	5892.6	6162.7	5785.7	8948.1	8351.2	8478.7	6927.5	6167.2	6378.8	7320.9	7164.3	6525.6	9477.7	9204.6	9630.9	7800.7	7239.4	7481.1	2905.9	2819.3	2711.7	3042.4	2021.9	2549.5	2689.4	2226.4	2338.3	2019.7	2004.6	1864.3	1642.1	1590.1	1859.7	1966	1846.7	1852.9
E9ANH2	3155.9	2558.4	4089.4	3010.1	3842.7	4159.3	2721.4	4131.4	3578.6	4272.1	4698.6	4980.8	5323	5535.6	4843.4	4461.3	5284.1	5079	4229.8	4283.4	4513.7	5109.4	5527.9	4904.3	5030.4	5663.4	5334	4450.3	5020.5	5141.4	4852.3	4868.1	5825.4	5044.3	5650.2	5622.5	5557.9	5051.2	5761.2	6377.4	6967.8	6356	5559.4	5877.6	6753.8
E9AZA1	4483.2	4132.6	3384.4	3537	4635.9	3416.4	4253.8	2877.7	2683.1	2914.8	2166.6	2504.3	2318.9	2199.8	1939.3	3754	2228.2	2471.7	2470.5	2406	2067.3	2286.4	2052.1	2377.6	2374.2	1993.5	2158.1	3519.4	2704.5	3093.4	3856.7	3000.5	2793.6	3216.1	2432	3415.7	2955.9	3584	3306.4	4489.9	3405.6	707.88	3997.5	3876.9	3076.9
E9B347	3820.9	3322.9	4437.3	2604.7	3454.1	2946.9	3344.9	4778.7	4254.6	7717.7	8433.4	8075	11321	13400	12084	10073	10608	11612	10908	6431.8	9849.8	14966	15007	12644	12319	13999	12768	10843	12116	10785	6294.5	13451	13251	10981	12891	12314	13978	16585	17529	14300	19259	18202	13453	16448	18496
E9AUL8	5382.8	7522.1	7009.3	6238.8	5484	7139.2	7367.9	13266	9433.8	8688.8	12060	11662	1448.5	13817	58.653	6899	2032.4	6791.9	2427.4	11327	10790	3599.5	11671	514.94	1040.5	1507.3	259.1	7785.5	11378	1149.4	3716.7	3551.2	1908.9	4416.4	2606.6	9292.2	1762.2	3705.7	58.653	58.653	58.653	58.653	229.83	58.653	2378.9
E9B660	4475.7	5012	5960.3	5460.5	6010.6	6272.9	5341.8	5325.7	4783.9	5977.8	5223	6160.2	6831.7	5937.9	6593.4	5833	5327.3	4707.9	5769.8	4922.9	5073.7	5517	5897.2	6815.7	5367.7	5095.4	5160.5	4840.4	4694.8	5320.6	6489.2	5174.1	6023.1	5086.5	4629.1	5039.9	4055.8	4044.7	4260.9	4709.3	4383.4	5585.7	4107.1	4277	4165.2
E9B5N2	13736	10617	10769	12281	10054	10016	12069	10729	10521	11227	7895.7	7957.3	7301.7	7081.5	9049.1	9204.1	8837.6	6917.2	8267.2	8875.8	7547.5	5871.1	6667.6	9017	8685.7	6539.1	6394.9	12093	9442.9	11085	13532	8360.4	11872	12138	9324.8	10040	13568	7032.1	12228	12520	10139	12935	12902	10014	10686
E9AYW6	5628.1	6919	6983.6	6817.3	6371.9	6498.5	6667.3	6710.9	5835.4	7626.5	7140.4	8094.3	12433	12660	13395	10188	9951.4	10714	9661.2	9603.9	10930	13940	17454	19840	18884	13242	14162	10581	9339.9	12171	25681	8070.3	15011	13395	10931	10321	16308	11833	14582	15561	16921	17862	16389	12186	15293
E9AUS9	3891.9	4528.5	3886.5	4503.5	4737.6	4027.9	4810.6	5457.5	4705	6519.5	6592.1	6357.6	9602.3	10501	9306	7048.7	7102.4	7143.6	8088.8	6587	6372.9	10060	10396	7983.1	7366.4	8356	6135.5	2819.4	3187.4	2764.6	2213.8	3126.6	2470.7	2459.1	2415	2045.2	1988.6	2947.3	1748.9	1777.4	2076.9	1297.8	1785.5	1708.1	1945.7
E9B4W5	23625	15332	8021.8	18948	8059.7	8013.8	19089	6524.6	12957	10989	10958	9467	6532.8	4518.7	5654.1	14710	11313	7789.3	6794.6	11398	7621	4697.2	6853.6	7038.8	13511	6672.2	12162	10244	8443.6	9375.2	13443	3818	6297.9	14632	7896.4	8644.2	4685.5	2083.4	3832.1	2670.3	3175.8	3834.3	7289.4	4485.9	5000.3
E9AZS9	4479.3	3261.3	3546.2	3816.1	3351.7	4462.8	3703	2776.8	3322.3	5468.8	4126.7	4786.1	8869.3	7634.8	8337	6246.2	5554.9	4426.6	5892	6491.7	5703.1	7316.6	9542.7	11407	8808.8	7043.9	8193.6	4372	3868.3	4523.9	5099.9	2916.4	4676.5	4832.7	3327.8	3918.3	3056	1747.7	2702.6	2446.2	2877.5	3361.3	2923.9	2603.3	2842.4
E9AS87	4457.2	4328.4	4496	4204.1	4566.2	5475.6	4064.5	3904.2	3371.6	6030.2	5580.2	5276	5909.1	5179.4	8414.8	6209.9	6487.5	4499.5	6993.6	6834.8	5781.1	6111	5592.4	11178	10724	4642.7	9269.7	8553.4	6556.1	9258.6	17872	4051.5	5744.2	10868	7480.6	8790.3	11143	5694.9	5455.4	5554.2	5804.3	10232	6186.9	6392.4	4896
E9AXQ4	1525.3	1566.7	1696.1	1663.6	1802	1670.5	1731.5	1786.8	1740.4	1925.1	1984.1	2026.2	1818.4	1869.1	1804.3	2025.2	2133.8	1988.1	2333.7	2151.6	2337.7	1944.6	1774.1	1908.1	1603	1729.3	1760.3	2204.4	2361.7	2160.3	1604.3	1729.6	1830.5	1950.1	2117	2075	1258.7	1460.9	924.86	717.44	800.48	933.68	1043.2	1239.5	1113
E9AXJ8;E9B4L2	4129.1	3560.2	3393	3791.5	3242.7	3410.1	1673.3	2363.5	3479.4	2533	1869	1810.2	830.33	894.38	1261.9	1031.5	1490.4	965.5	1015.7	1124.4	1541.6	666.9	559.64	546.17	1463.4	506.44	619.42	1524.7	1833.5	2621.2	3109.3	1692	2195.8	1663.7	2023.7	1780.8	2721.8	1622.2	1830	3708.7	3967.1	2428.4	3256.4	3246	2619.5
E9AT04	1176.2	1185.9	1333.4	1195.7	1154.9	1190.7	1296.7	1323.1	1091.8	1648.4	1378.9	1596.6	1333.1	1282.5	1265.2	1842.4	1523.3	1468.3	1759.2	1387.1	1656.4	1160	958.23	1231.3	1397.3	1253.9	1142.5	2659.4	1993.7	2757.4	1804.6	2579.5	2304.9	2102.6	2156.7	1450.7	1732.5	1748.6	1973.3	1794.9	1538.7	1297.3	1427.3	1559.1	1778.1
E9APR3;E9APR4	8196	7519.1	9242.3	9067.1	7750.5	9643.3	8407.7	6726.3	8242.1	7315.3	6780.1	5022.8	6378.2	6141.2	6785	6792.8	5976.1	5946.1	4003.1	6380.6	4914.4	8382.8	5863.7	9348.6	10253	6114.3	7028.1	9740	6950.6	7708.6	11346	6519.6	15211	2023.7	7462.4	4641.3	26716	13004	18752	26468	23038	30017	12640	9908.1	9229.4
E9APG0	5169	4543.2	4879.5	4956.4	4883.2	5357.1	5013.5	5175	4693.5	5817.4	4917	5267.4	4626.1	4423.3	4497.4	5454.5	5699.6	4706.5	5243.6	5312.6	5358.6	3890.8	3861.7	3780.2	4764.5	4438	4317.2	5023	4889.2	5239.5	5026.6	4410.6	4777.7	4878.8	4545.9	4502	4153.7	3532.1	3996.3	3770.2	3911.1	4032.2	3740.9	3614.2	3674.9
E9B204	2742.8	2645.8	2463.2	2362.9	2341.2	2678.3	2433.5	2031.6	2637.2	2944.9	3003.4	3401.3	3123.5	2725.3	2983.9	3437.6	2728.5	2912	3462.3	3573.3	3390.4	2801.9	2866.8	3201.2	3905.7	3015.4	3266.2	3387.4	3141	3587.9	5230.8	2561.4	3139.6	3039.9	2687.3	3107.2	2317.2	2270.8	2354.5	2250.9	1983.1	1925.7	2155.7	2235.8	2134.7
E9B2K6	5113.3	6269	7058.6	5214.1	8442.5	10094	6677.6	8570.3	5771	7258.1	7927	8427.3	10278	9857.1	7313.3	7378.2	7558.8	8419.1	7624.7	5678.9	6728.1	12001	10066	7006.1	7006.6	8769.8	6751.4	5697	6454.2	6241.9	6160.5	11740	7595.7	6994.2	6761.5	7126	7378.4	14330	9527.6	9902	10346	6820.9	7674.2	9040.2	10666
E9AV92	4092.3	3399.2	3479	3801.2	3678.3	3630.3	3508	3496.6	3744.3	4252.3	3942	3955.3	4736.1	4231.4	3950.7	4523	3855.7	3902.6	3620.8	4058.3	3868.2	3328.6	3969.6	4364.1	4701.7	4075.1	3779.6	4440.4	4089.7	4095.6	6308	4439.5	5267.2	4541.9	3908.6	3400.7	4738.7	4665	5148.8	4938.9	5199.6	5332.1	4540.7	4164.3	4833.4
E9AX03	2489.9	2142.2	2353.3	2337.7	2250	2580.7	2173	2467.3	2405.9	3032.6	3514.9	3358.6	2789.3	3308.3	3022.5	3253.3	3130.5	3187.5	3494.4	3750.2	2992.5	3428.5	3565	3648.1	2872.1	3313.1	4227.7	3827.3	3812.8	3766.9	3338.7	4563.4	3612.3	3550	3782.4	4144.5	3666.8	3739.3	4359.5	4424	4154.1	2914.2	2789.9	4645.7	4175.9
E9AW96	5878.4	6057.4	6638.5	6349.5	6902	6703.8	6490.6	6728.9	6648.7	6617.3	6457.4	6556.4	6866.5	7515	6997.5	7435.7	7794.8	7073.6	6900.3	6277.5	6094.9	7081.6	6966.9	7370.2	7498.6	8070.6	7879.6	6006.5	6146.3	6253.3	5910	6149.3	6299.8	6410.1	7038	7213.3	6177.5	6663.2	5735	6206	7237.5	5790.1	6341.7	6501.9	6689.6
E8NHI9;E9AQR0;E9AQR3	50043	44934	37027	46627	34189	39567	50030	37599	45321	28222	27312	28122	33038	36002	33649	29252	28918	33808	37248	36976	33869	27678	31567	28160	32110	31615	32361	14768	14700	14442	12980	13942	17161	16648	15118	16433	12159	14194	14938	16071	15092	15060	15604	15803	16077
E9AZI2	8170.5	5746.1	7859.8	6386.6	4835.1	8794.8	6140.6	4288.2	5168.4	10321	5591.3	6472.8	11876	8592.4	12215	8541.8	8395.1	5278	9177.8	8617.4	8772	7544	8627.4	12111	10418	6802.6	9758.8	14861	11016	15209	15523	8698.3	16017	13391	11384	14236	19536	11751	16262	18364	17461	23237	16652	11512	15082
E9AUU9	824.76	670.18	965.85	947.27	686.07	1010.8	1041.8	766.68	1129.6	1610.9	962.59	1166.5	1305.1	1055.9	923	1927.8	1157	1372	1908.2	1477.3	1002.6	1040.4	1017	1615.1	1521.9	1247.8	1668.7	825.36	863.7	855.79	677.86	799.84	995.64	1109.7	950.79	966.3	426.2	243.54	277.33	287.34	556.15	252.4	596.13	201.91	350.37
E9AQL1	6143.9	7150.4	5967.2	6008.2	6318	5919.9	7461.1	6308.5	5887.7	5206.8	4195.1	5260.4	5136	4767	4567.6	5106.7	4935.7	4879.7	5987	4953.8	4605.1	5372.1	4475.8	4710.7	4512.2	5367.9	5165.1	6634.7	6096.1	6183.4	6707.7	8828	7622.2	5747.9	6938.5	7442.8	7029.4	11231	9488.1	11291	12211	8890.4	9710.4	10776	10935
E9B2H5	8056.2	8380.5	7615.6	7834.7	6588.8	7599.7	6885.5	5953.2	5744.1	7231.1	5701.9	6448.1	7677.1	6197.9	6632.2	6360.3	6422.4	5883.1	7650.6	7595.9	6154.3	5825.9	6721.9	7407.8	6160.7	6452.1	6169.4	8876.3	8256	10239	10419	8008.6	11011	9842.7	8395.3	9510.7	8908.3	5003.7	7379.1	7623.6	6760.9	6202	7768.5	7401.6	7784.4
E9AWP2	2590.9	3081.1	3051.4	2835.1	3287.4	2863.3	3210.6	3278.1	3310	3276.1	3752	3639.6	4003.3	4127.9	3562.8	3740.6	3848.1	4018.1	3755.3	3618	3427.3	5139.8	4813.7	3890.4	3922.1	4338.4	4108.4	3016.4	3485.4	3129.4	3112.9	3659.9	3540.8	3163.7	3252.3	3389.4	3551.5	3432.1	3485.7	3638.6	3581.6	3650.1	3150.7	3439.9	3529.1
E9B2Y2	7605.9	4949.5	6994.2	5341.8	4906.8	6866.7	6689.9	2251.6	4777.3	8216.5	6441.4	6972.7	10361	6563.5	11769	9955.9	7888.2	9712.9	7219.1	7783	8805.1	10750	10784	12983	18425	9349.4	13596	11185	7676.3	10012	32407	2553.5	12936	18470	7281.2	10458	14153	6785.2	15992	11999	7476	20354	15194	8518.8	11539
E9AXI7	15418	14807	10084	13816	8057.9	11810	11487	10693	13953	11421	12341	9451.8	7279.1	6658.7	5618.4	6623.4	6707.5	6694.3	9457.5	9716.8	8263.6	6736.1	5908.5	4901.9	3165	4512.4	3641.8	7685.1	8795.6	6737.8	7260.8	7081.9	4346.8	4993	5324.2	7615.8	3918	5187	2717	2977.7	2766.2	2100.6	2326.7	2726	3619
E9B547	3718.4	4355.5	1718	3756.9	1988.2	1470.9	4955.2	1552.7	2877.7	1518.2	2309.6	2466.2	1310	1262.8	1123.9	2540.9	2441	1998.8	1336.3	1983.2	1861.3	1582.8	1497.6	1234.4	2711.6	2416.4	2332.3	1802.7	2085.9	2051.2	1260.1	856.33	1394.3	2376.2	1896.5	1877.3	1402.4	1229.6	1277.7	901.06	1017	924.42	1651.4	1298.9	1597
E9B1J0	1774.8	1849.8	2273	1817.7	2008	2035.9	2176.5	1945.8	1878.4	2241.8	1982.8	2088.5	3854.3	3509.3	3853.9	2176	2340.5	2198.3	2606.4	2265	2528	3882	4018.4	4750.9	2403	2701.5	2709.3	3552.5	3407.3	3519.5	2751.6	3851.2	4559.8	3315.4	3639.5	3490.6	3283.2	2890.4	2661.3	3021.2	2883.6	3368.4	3347.6	3148.1	3131
E9B0N6	2175.6	2010.6	1933	1625.6	1559.7	2269.3	2382.1	2196.8	2917.4	2315	2271.3	2015.5	2097.9	2244.1	2295.4	2594.3	2572.2	2852.5	2278.2	2340.5	2365.7	2129.6	2098.7	2383.5	2809.2	2719.6	2804.4	3412.6	2627.9	2434	5502	2420.9	2162.5	3086.1	2461.4	3408.2	2788	2911.6	2559.6	3095	1815.5	2195.8	2066.2	2610.3	3171.4
E9AR70	6564.9	8380.4	6683.2	8016.9	7543.5	6849.3	8501.7	8250.6	7602	4033.1	4468.2	4643.9	2604.4	2664.2	2418.2	3389.9	3419.5	3503.9	3446.8	3186.5	3143.8	2637.5	2536.8	2224.3	2963.3	2998.5	2832	2943.3	3071.6	3117.4	2793.7	4039.4	2964	2981.1	3150.9	3316.7	3070.2	4194.9	3169.7	3117.3	3644.8	3119.8	3055.2	3113.2	3582.4
E9AV93	7061.3	8778.2	8360.9	8601.2	8068	8311.4	8071.6	6478	8080.1	6246.3	5678.9	5773.4	4530.2	4279.6	5052.7	5092.2	5063.4	4207.2	5248	5277.2	5291	4034.6	3608.1	3897.1	4832.7	4519.4	4101.2	5877.7	5530.4	5828.4	8866.4	5197.6	5471.5	6199.8	5323.9	5000.6	6906.4	5536.8	6609.5	7025.7	7085.6	7046.7	6836.4	5979.5	6213.5
E9B566	5439.7	5637	4615.4	5614.6	6347	4541.4	5373.2	5577.9	5501.3	5932.4	6119.2	6037.7	8171.7	7540.9	8988.2	5718.6	6843.8	5006.1	6658.2	6195.4	6280.4	6439.5	7600	7410.5	5562.2	5936	5657.1	2537.1	2849.2	2900.8	2030.8	2062.8	2345.4	2517.5	2492.2	2164.9	1246.8	771.47	1146.5	1040.7	946.85	678.03	1027.5	1336	1069.6
E9ARP1	1925.8	2078.3	2121.7	2053.3	2323.3	2120.6	2547.4	2635.6	2551.6	2504.9	2410.6	2291.8	2763.5	3034.4	2829.1	2964.9	2937.7	2804.6	2729.5	2503.3	2715.9	2623.3	2546.3	2738.1	2860.8	2917.5	2584.5	3031.1	3173.9	3377.2	3156.5	4017.4	3872.9	3937.9	3774.6	3657.9	5020.3	4867	5365.4	6058.7	6089.6	6369.9	5606.4	5654.2	5981.3
E9AM99	1095.6	761.2	1025.4	570.26	727.97	826.65	798.36	835.94	1051	2411.6	2301.8	2377.9	3587.7	3447.4	3323.8	3371.3	2858	3734.8	3604.9	3149.5	3139.5	4018.1	3702.7	3763.3	4143.8	4080.2	3681.3	5043.1	4597.1	4870.7	5027	5675.4	5963.8	5962.3	5438.1	4915	5353.4	5043.6	5767	6207.7	5716.3	5006.7	5696.8	5574.9	6035.1
E9B1A5	3481.3	2474.8	2900.2	2958.2	2485.4	3824.5	2889.1	2359.2	3283.5	3307.1	2685.4	2586	1982.6	1876.4	2741.4	2594.1	2911.8	1995.4	2384.2	2645.1	2905.9	1727.3	1601.7	1849.4	1764.4	1875.4	1682.1	3192.5	3426.4	3083.8	3110	2018.3	2589.5	2631.5	2631	3100.3	1682.1	1042.1	1510.5	1093.6	1253.2	1217.8	1971.9	1564.6	1220.9
E9AJD9	6930.2	8717.1	6647.6	8107.6	5164.5	5251.9	8706.5	7376.3	9099.5	1540.3	1996.1	1537.2	872.21	1184.4	933.57	1377.2	1519.7	1320.3	985.66	1081	1198.4	1249.9	1234.9	1167.9	1792	1267.3	1618.9	638.41	615.79	643.61	890.36	759.81	635.22	1234.8	996.5	895.83	517.55	459.68	558.25	732.86	704.46	726.18	633.36	678.65	722.35
E9AQI2	4281.5	4425.2	4055.6	4047.3	4417.3	4610.7	4762.7	4846.7	5591.3	4661.5	4433.9	4964.1	5121.5	5109.1	4657.6	4810.2	5092	5727.8	6021.1	4538.1	4856.6	5189.3	5332.6	5472	4664.4	6291.7	5356.1	6124.4	6393.7	6187.9	4828	9213.9	7044.3	6257.9	7477.5	8179.5	8862.3	11539	9899.5	10816	11177	11754	9664.3	11201	12844
E9AJX3	1786.6	2257.2	2239.2	2277.6	1440.1	2206.4	1880.1	1426.4	1795.5	2091.1	2527.5	2569.6	2183.2	1286.9	1871.8	2799.8	2621.2	1977	2247.5	2629.1	1975.1	1313.9	1393.3	1427.2	1877.1	1676.6	1923.2	2397.3	2017.4	2203.7	2203.9	1401.4	1561.3	1772.5	1719.7	1414.7	1756.6	990.8	809.93	1391.3	1503.2	371.05	1495.5	1388.8	1065.2
E9B1F3	5198.6	4598.1	4287	4187.1	4557.3	4191.7	4307.8	4692.3	4149.9	5621.7	5579.4	5521.6	5764.3	6313	5208.1	5140.6	5495.2	5741.9	6349	5442.4	5956.5	6188.4	6213.6	5070.3	6065.1	6480.2	5787.3	6022.1	6989.9	5613.3	4874.9	6528.6	5367.9	5978.3	6524.2	6034.6	6535.3	7769.1	6664.5	6513.6	7422.4	5854.2	6534	6764.5	6703.2
E9B0Q0	30355	39742	34777	27514	38008	34992	31697	43534	32889	26208	31459	28255	34796	36421	28573	26737	28765	32451	35888	30119	34287	50613	38194	35188	32847	44625	35163	33283	44438	32372	27254	68636	32227	33625	48929	51497	44159	66216	44489	62777	71049	55420	51940	62027	58416
E9AZF7	4896.3	4369.4	4355.7	5150.4	3943.1	3732.5	4736.9	3637.6	3776.3	4680.7	3825.2	4201.1	4473.7	3979.7	4142.5	4305.4	4372.8	3757.7	4859	4348.2	4272.2	3596.5	3751.9	3937.4	4729.9	4015.9	3477.3	5262.8	4478.6	5020.1	4343.7	3373.7	4034.8	4706	3840.9	3666.7	3831.7	3161	3234.1	2967.3	3013.5	3014.4	3395.4	2983.8	3297.9
E9B485	3360.5	3026.9	3189.9	3059	3373.8	3145.2	3465.9	3501.7	3103.1	3950.4	3915	4092.9	4603.3	4384.5	4279.4	4720.7	4400.5	4461.1	4497.4	4376.7	4210.5	4428.8	4394.6	5060.8	4549.6	4542.7	4390.2	5181.2	4340.3	4448.4	4388.5	4179.2	4518.6	4439.4	4453.2	4409	5232	4468.3	4807.1	4419.9	4122.8	4359.1	5220.8	4898.1	4307.2
E9ARQ0	5511.5	4335	5000.5	4200.7	4251.1	5511.8	4762.4	5050.6	5415.8	8723.7	8767.9	9322	11849	10928	12330	11106	11484	11110	10964	11154	11873	9881.7	11979	11076	12887	11291	11911	14334	13395	14940	15642	10898	16229	15650	15358	12369	14608	6434.8	13369	11946	12555	12345	14099	11107	13648
E9AMH0	4713.3	4764.5	4899.7	4767.6	4960.8	4758.5	4660.1	4827.9	4543.2	5295.6	5747	5529.6	7566.4	7807.8	6732	5068.7	6006.2	4891.7	5834.5	6070.8	5299.2	9439.7	7356.3	7037.5	6117.1	6398.4	5448.4	2063	2717.7	2324.9	2550.2	3117.6	2135.1	2088.4	2397.6	2279.5	1714	2324.2	1637	2052.8	1781.8	1424.5	1551.9	1768.4	1793.7
E9AZ51	6957.3	6752	6505.5	6512.5	6605.2	7383.3	6883	6417.4	6947.1	7455.5	8058.7	7820	9313.1	8949.6	8250.4	7620.1	7888	8131.9	8534.9	8158.8	8272	8376.1	8241.5	8444.5	6961.1	7989.6	8044.6	7754.5	7991.1	8157.2	8751.3	8248.2	8575.7	8153.7	7904.9	7498.5	9846.6	7269.6	10110	9773.2	8334.1	9457.1	9263.6	9132.8	8891.4
E9ANC5	2662.5	2483	2654.2	2671.4	2711.4	3141.8	2924.9	2510	2665.5	3663.5	3657.7	3451.3	5156.1	5167.4	4654.7	3918.8	3935.4	3168.9	2943.2	3862.6	4169.5	6447.8	4042.8	5233.8	4781.4	4423.8	3787.7	1703.2	1736	1546	2008.5	1757.2	1542.4	1475.3	1364.9	1498.2	1059.1	726.14	1147.4	1286.7	933.04	1129.7	1208.3	1027.7	990.67
E9B5M9	10631	9133	9298.6	9373.9	9539.9	9801.3	10191	8756.3	8853.7	9755.5	7682.6	7940.3	10783	9407.7	11124	8906.8	8571.4	8431.1	11410	9570.9	8955.7	9101.6	10378	14605	12793	9531.9	8678.3	11270	10067	11912	17327	12173	10809	11985	10259	9727.4	13452	12007	12362	13728	14130	14572	13553	12433	14234
E9ATU7	9527.4	10698	10757	9494.8	9083.5	10772	10874	8477.4	9212.9	13713	13240	13281	17389	15215	14885	16172	14264	13005	14591	14501	14340	18387	18917	19892	20909	18615	18517	16060	16115	18927	21522	15614	19873	20488	16445	16891	22204	18569	20981	22498	24131	21931	22585	20317	24022
E9AMG3	8556.9	8235.8	10101	8757.2	10065	9815.8	8570.9	9468.6	10140	8225.2	9386	8279.3	7770.1	6875.7	8267	7927.6	7773.5	7377.7	7429.4	7835.3	7460.1	5834.2	5901.3	7106	6048.5	7240.2	6650.3	8586.8	8255.9	8604.8	7548.4	5693.9	6886.8	6415.8	8002.6	7903.5	7962.8	5835	7701.6	6940.7	4825.2	5502.8	7711.5	7670.3	7559.5
E9B5P3	5825.7	5722.7	6456.7	7079	7327.5	6909.8	6550.3	5858.2	6498.6	6495.6	6122.4	6213.6	9539.8	7824.6	9276	7206.9	6873.5	6549.9	6367.1	5650.9	5095.3	8512.8	9853	8749.5	8655.5	7016.7	7625.9	7123.2	6681.6	7745.6	9532	6881.6	9673.6	8340.1	7626.5	7015.6	9471.4	6302.4	8004.2	9828.7	8435.3	10344	9340.6	8657.7	8856.4
E9AWM7	6810.5	6261.7	6391.8	5805.9	5905.9	6254.2	6799.9	4979.4	6005.8	6517.1	5704.6	5671.3	6556.1	5665.9	7931.1	7050.1	6458.7	5927.4	5905.7	5966.4	4329.4	5811.6	6873	7150.9	7441.3	6514.7	6862.6	9977.2	7460	8412	6870.6	6906.9	9173.7	8983.2	7074.1	8568.5	11090	7914	11236	11594	11265	12188	11252	9512	11655
E9ALS8	538.3	577.7	611.11	541.92	587.15	603.08	571.88	592.44	564.41	789.17	730.38	793.33	1181.8	1192.1	1300.3	878.84	980.64	946.59	1170.2	943.34	1002.7	1255.8	1502.9	1683.5	1220.4	1243.1	1307.5	1179.6	1155.4	1233.3	1076	1043	1630.9	1148.4	1209.6	1188.3	2266.7	1199.2	2475.7	2045.2	2016.4	2442.9	1912.1	1779.2	1886.7
E9ANC1	7951	7430.4	6527.6	6733.7	4583.2	7970.6	7629.7	5684.2	7344.3	7702	6537.5	5402.8	2192.1	1598.4	2712.5	4381.2	4153.2	2186.9	5574	5109.2	3594.8	1617	1319.2	1500.7	906.37	1414	1111.2	6520.2	3761.2	3726.8	6167.2	1778.6	2452.8	4678.4	2354	4115.2	1740.7	606.88	526.65	1065.1	383.44	524.41	776.8	978.21	913.38
E9AQU8	8674.9	8555.5	9135.5	9745.1	10315	7720.6	11839	4352.9	6068	4047.4	2956.8	4941.2	1430.8	641.02	1426.1	3683.2	2442.2	844.92	1670.1	2555.3	2597.6	268.7	266.38	571.78	1545.6	1019.5	1307.8	3588.5	2809.7	3324.4	2289.1	441.87	2562.7	2192.9	809.75	783.77	308.47	315.85	431.37	304.43	426.86	320.15	304.87	305.27	297.48
E9B6J0	3270.6	3452.2	3647.1	4170.2	3991.3	4011	2857.5	3095.5	2814	3075.3	3446	3348.8	3992.4	3160.6	3285.2	3411.5	3438.6	3294.4	2522	3005.4	2791.9	3133.4	3489	2982.2	3444.8	2958.8	3121.2	3401.2	3290.7	3436.2	3871.5	3428.4	3971.3	3772.2	3391	3429.3	3522.1	2304.6	2832.8	2828.6	2157.9	2955.9	2911.4	3199.7	2781.6
E9AX19	2338.3	1983.5	2629.7	2102	2033.8	2412.3	2292.8	3089	2263.9	3119.8	2915.9	3401.8	3551.6	4154.3	4018.3	3488	3856.7	3917.1	3623.3	3239.2	4030.5	3883	3899.1	3972.2	4116.3	4800.2	3376.4	4030.8	4346.3	4823.1	3291.5	4763.2	4676.4	4841.4	4783.8	4303.9	5288.7	4468.4	5499.6	5318.7	6425.6	4816.9	4979.1	4551.2	5204.5
E9B4S6	13980	10492	11894	11214	11336	12530	11364	8041.6	11995	11289	8719.6	9711.5	9815.1	8232	11354	10094	9397.3	9653.9	10772	10248	8509.6	7586.7	7418.9	9514.1	9760.9	8973	9980.2	11467	10524	11749	15665	5581.9	12200	10577	10608	8228.1	12090	4915.4	15653	12274	10523	16877	12182	10410	9576.2
E9ASM4	5189.8	5435	6027	5293.3	6131.9	5516	5473.5	5905.4	4705.5	6085.2	6572.5	6210	7867.5	8700.7	8494.8	6493.6	6156.6	6462.5	6682.2	6508.2	6071.2	7911.2	9772.3	9021	6568.8	6828	7147.5	1974.9	3000.9	1812.8	1955.8	703.97	1764.2	1944.2	1707.6	2145	1675.2	676.99	708.36	872.31	221.82	656.91	1604	306.15	669.68
E9ANQ5	3404	3298.5	3707.8	3682.6	3614.5	4168.7	3425.5	3305.3	3592.7	4807	3821.6	4353.4	4835.9	5077.7	6264.9	5161.4	5173.9	4905.3	5003.2	4995.2	5672.9	4469.1	5191.2	6280.5	5638.5	5040.5	5491.4	6187.4	5153.7	6210.3	6596.9	2385.3	5137.9	5925.1	4716.7	4247.5	3854.5	1606.2	3886.9	2549.9	2707	3904.4	3888.2	3063.8	3679.6
E9AWK0	7086.4	9069.3	10283	8166.3	8879.1	9732.2	7699.1	9381.7	8844.7	11982	13172	11973	16924	19283	17568	12827	12874	13130	10116	12928	15452	25543	16373	20348	15743	16099	15708	5956.4	7990.3	6429.6	7882.3	7212.5	7148.6	6169.1	6751	7517.2	4487.3	4064.4	4760.3	5646.5	5993	4961.8	4443.7	4538.3	4959.5
E9B5K8	4542.3	4453	4180.8	4287.8	4489.9	4445.3	4294.9	5368.2	4273.2	4461.4	4624.3	4573	6028.6	6189.6	4945.1	5683.9	5913.6	5157.9	5216	5621.3	4748.1	7747.5	6970.7	5795.2	5669.6	5873.7	5765.1	4678.4	4923.9	4389	5229.6	5232	5312.8	5084.5	4785.9	5047.5	4774.3	6251.1	4639.4	5814.8	5627.5	4868.1	5025.3	3933.5	4637
E9ATH0	20174	19021	15991	19432	17335	16867	19877	13600	17180	13444	11583	11791	9434.4	8419.1	9617.5	11053	9754.4	9420.1	11607	11245	9879.7	6800	7953.5	8279	10029	8339.5	9642.6	12524	9524	11817	12947	9135.9	10584	11824	10263	9846.2	10079	8451.6	9541.8	8041.2	7840.6	9888.1	10307	9406.2	9009.1
E9B6Q5	340.26	173.61	479.29	244.51	173.16	496.13	173.38	186.51	275.21	1450.2	787.28	1316.5	2320.8	2275.4	2793	1973.5	1806.4	1723.5	1874.8	1274	1547.2	2915.8	2628.2	3688.6	2987.1	1925.6	2329.8	4578.7	5017.9	4612.1	11065	8265.9	11368	5807.4	5803	6983.5	14088	5710.4	17748	21086	20352	21489	15666	14533	16544
E9AQG7	2821.1	2889.6	3163	3163.5	3186.9	3045.9	3336.6	3464.4	3143.6	2873.1	3555.8	3501.2	4067.6	4351.9	3927.6	4067.5	4198.5	4385.8	3389	3310.8	3335.2	4887.1	5015.9	4286.3	4274	4389.9	4940.4	2972.3	3517.1	3259.5	2884.6	4209.9	4094.1	3628.9	4106.7	4194	3422.9	4998.9	3651.7	4185.4	4600.6	3713.2	4162.8	4149.1	4636.7
E9B4A3	1906	2234.6	2270.7	2187.1	2201.5	1950.2	2086.5	2609.7	2137.4	2459	2611.6	2547.9	1958.8	1578.8	1884.5	1743.9	1791.8	1552.9	2010.6	1695.6	2065.3	1655.5	1759	1827	1301.6	1435.2	1180.2	941.82	888.13	934.92	709.73	652.55	795	765.36	804.91	812.52	500.69	388.25	361.8	312.86	442.26	393.42	367.41	337.14	458.43
E9B156	845.85	840.01	886.47	834.78	947.91	943.72	927.82	1002.7	926.37	1169.7	1294.8	1353.7	1630.3	1677.4	1434.1	1344.4	1370.7	1479.2	1362.3	1405.3	1375.9	1841.8	1585.1	1568.2	1266.7	1613.2	1226.6	1586.3	1914.5	1628.3	1540.5	1803.4	1792.9	1614.9	1886.5	1569.2	1620.4	1934.1	1562.5	1492.3	1528.8	1107.5	1429.5	1777.1	1245.2
E9AVZ6	32864	20116	27918	20070	19095	32046	24897	15761	15257	53823	26701	36995	52035	31239	54617	49137	54568	36916	42550	39500	43840	27936	43063	124870	115690	42528	97343	52434	36495	103100	91687	18151	69508	79859	68549	70892	74228	21250	44401	31697	36362	62583	50111	35215	35846
E9B189	7249.5	7024.9	6126.9	8221.2	6823.5	7141.1	8419.6	5319.3	5796.6	9259.2	6357.8	6494.2	7906.7	5944.7	6847.1	8790.1	7881.8	5846.2	6718	8574.3	6243.5	6662	7943.3	7905.5	13047	6190.3	8456.4	7364.9	6142.5	7255.2	14986	4476.5	7361.4	9409.2	5344.7	5595.4	8201.7	5060.8	7937.7	9041.3	8615.7	10526	10338	6643.9	7081.1
E9B3U3	5790	4381.9	4553.8	5608.4	5456.6	4914.9	5231.8	6017.6	6117.6	5189.2	5785.6	5820.8	6559.3	6883.9	5969.5	6356.3	6450.3	6210.5	7477	5561.4	6153.3	7940.2	5992.3	6187.5	6101.8	7275	5635.8	7702.6	8746.9	8432.7	5905.3	9429.5	7206.4	7372	9740.6	8192.2	6451.2	7557.4	5699.3	5535.4	5280.4	3981.9	5957.1	6300.8	6249.4
E9AXY5	6676.3	5270.4	6127.5	7097.4	7579.5	7404.3	5425.9	6888.5	7432.8	6730.2	6541.7	6950.4	9718.8	10248	12884	7439.6	8371.4	8323.2	9588.8	8527.6	8528.7	9131.1	11651	11885	9419.9	10996	10866	9199.8	10517	11166	8147.8	8182.7	12459	10684	11296	10395	13393	8780.2	14155	15802	16792	18365	13157	11823	12277
E9B3X2	6806.6	9571.2	8318.5	9095.7	8962.3	9879.6	9276.5	8629.3	8344	8571	7667.3	7516.4	9671.8	9549.7	9059.7	9557.5	8680.2	8844.3	7395.5	8568.6	8654	12526	8042.4	9022.2	11923	9638.2	10071	10283	10520	8001.2	15997	14830	10542	9132.2	10047	11582	14462	20534	15063	21848	20858	16704	16415	17652	13077
E9B108	7068	7731.9	7692.4	8419.3	8602.6	8265.6	8908.6	8664.3	7719.9	7157.9	7822.4	8016.4	9828.1	10277	7978.5	8899.3	9152.8	10515	8252.5	7095.8	7734.7	12353	9539.8	10149	8233.2	11095	9434.7	9892.6	10205	9657.6	11024	14457	11010	11334	12512	10837	14679	19142	14224	12771	14487	14549	12080	14417	19370
E9B6S9	5240.2	3875.9	3709.1	6112.5	5869.8	5904.6	3995.9	2346.2	3242.5	6016	5215.4	5279.8	8917.7	5858	9108.8	7795.4	6309.4	5314.6	5137.3	6690.6	4530.5	5860.2	6484.3	10199	6651.4	4489.1	6156.6	2270.6	2004.9	2360.5	3254.9	85.752	1449	2605.1	1935.8	1985.4	638.93	94.544	84.683	370.59	555.96	149.37	1103	777.62	402.44
E9ATU3	2719.3	3029.1	2859.5	2652.9	2870.4	3018.2	2373.9	2218.6	2720.1	3109.8	3059.6	3181.9	4075.8	3943.7	3904.8	3124.7	2918.8	3065.1	3330.2	3230.4	3319.6	4081.5	3918.6	3841.7	3096.8	3409.5	3243.5	3919.3	3926	4057.9	2875	3733.3	4823.2	3864.4	4167.6	3758.5	5785.4	3377.6	5206.3	5339.2	5241.9	5154.4	5017.5	4480.7	4875.8
E9ALS6	4615.3	3965.9	3977.6	3956.3	3757.5	4203.6	3474.9	3806.8	3789.4	4626.6	4608	4405.6	3869.4	3852.5	3881.3	4112	4276.3	4181.1	4468.4	4605.2	4770.5	3608.2	3265.6	3460	3661.1	4028.8	3611.7	4684.8	5228.5	5179.3	4067.4	4181.1	4141.4	4418.2	4648.7	4623.3	3709.5	3165.5	3762.4	3665.3	3627.5	3716.7	3347.5	3564.8	3193.8
E9AZE5	5689.5	6808.1	6108.6	6563.9	6527.6	6600.4	6012.8	6539	6019.9	4718.9	5491.2	4760.6	3246.1	3378.2	3226.8	3747.5	3634.6	3617	3779.2	4054.8	3853	3028.3	3037.7	2800.9	2939	2973.4	3153.1	4643.1	4831.9	3738.5	4095.2	3675.5	3705.3	4545.5	4348.1	4525.1	3137.4	3337.9	3307.3	2576.6	2691.1	3015.6	2905.5	3152.7	3016.1
E9AJD6;E9AJD9	40191	37208	29397	36097	26074	34128	42719	33214	36430	16934	14131	14388	15726	16640	16228	18038	17146	15427	12706	13639	14739	17593	16987	16658	19765	15487	18088	13081	11460	13881	20733	14796	18770	17757	13565	15145	14573	18165	17680	19391	15868	20409	18769	18888	19457
E9AY47	4087.7	4524.1	3187.8	4648.4	4211.8	3756.7	4714.7	4321.8	3682	4536	4360.3	4580.4	5448.1	5849.6	5094.6	4738.1	5274.1	4713.6	5071.1	4910.9	4726.3	6311.8	5896.8	5873.1	7130.2	5449.4	5859.8	4139.5	4486.7	4414.3	5280.6	7184.7	5346.2	5017.8	4635	4448.4	5778.5	3116.7	4566.9	6297	6099.7	4753.1	4882.1	4266.3	5759.3
E9AU27	7773.2	7176.3	7806.9	6142.9	5425.1	9546.8	5821.5	7279.2	8324.5	12837	14318	13124	12825	15741	14445	12298	13061	12649	16483	13163	15844	13162	10601	11207	10142	9714.2	11920	15990	17774	11258	18346	9988.8	7782.9	10196	10197	15414	9887.3	9051.1	10001	11935	4247.7	7188.7	6226.5	8311.1	10051
E9AS01	6174.7	10280	8997.9	7243	9764.6	8010.2	7121.1	10222	7783.7	6318.5	9348.1	9341.5	8241.4	9530.5	7042.1	7194.1	9125.4	10191	8021.5	9005.6	8891.6	10620	8708.2	9256	7041.9	10876	10338	8915	10389	9410.3	7478.6	11036	8343.9	7836.7	11280	12308	6428.9	9101.6	6262.3	7786.2	5787.5	5289.6	6377.4	8660.3	7829.2
E9AWH7	1478.9	1446	1428.2	1302.9	1382.9	1735.3	1293.5	1291.3	1482.3	2790	1933.6	1865.8	3280.2	4238.6	4048.6	1951.5	2134.7	1832.1	2146.4	2561.7	3364.7	4070.2	2359.5	2732.4	2963	2380.9	1682	594.57	875.02	629.05	604.73	742.49	301.74	268.27	345.81	478.67	297.94	423.2	301.67	489.15	389.55	370.22	297.69	427.17	286.05
E9AJI9	4530.3	4503.2	3876.7	4215.5	3549	4153.9	4795.7	3247.8	3917.1	3913.8	3625.5	3825.3	3352	2641.5	3615	3164.8	3265	3087.7	3138.2	3542.1	3214.1	2403.4	3390.7	3435.3	2861.7	2349.5	3582.7	4799.6	3845.6	5016.8	4816.3	4284.2	4418.9	3995.6	3988.9	4117.1	4344.8	3945.8	4339.9	3829	4309.8	5065.1	5310.2	4136.1	4450.3
E9B1R9	2441.4	3222.4	2694.5	3020.2	2857.6	2406.8	4006	3588.2	3314.6	2115.3	1925.6	2049.9	1939	2024.1	2065.3	1923.7	2073.2	1993.3	2160.3	1970.5	1919.6	1834.8	1920.3	1919.2	1705.8	2033.3	1900.7	3235.3	3115.4	3262	2790.8	3146.1	3191.1	3133.1	3274.7	3025.5	3914	2999.1	4006	3728	3690	3567.8	3747.2	3933.5	3647.6
E9AWV7	1257.2	1320.8	1214.3	1307.6	1266.8	1093.5	1225.1	1154.9	1235.1	1119.7	1239.1	1211.7	1141.3	1178.5	1159.3	1096.3	1116.4	1206.1	1118.1	1192.6	1153.1	1187.9	1271	1083.4	1230.7	1396.1	1235.1	1380.4	1574.3	1554.1	1301.6	1517.7	1753.9	1511.3	1598.4	1643.4	1948.8	1590	1759.3	1897.4	1600.1	1886.6	1643.2	1995.6	1823.3
E9B406	4399.3	4627.7	4399.4	4668.2	4804.9	4793	4641.4	4057	4633.7	4966.2	4939.7	4821.7	4155.4	3937.4	3807.4	4426.2	4672.1	4040.3	4377.8	4796	4482.1	3335.6	3509.1	3310.4	4014.2	3832.4	3667	5101.3	4923.5	4891.2	3764.5	3790.3	4457.3	4822.2	4502.3	4392.5	5087.6	2948	4381.5	4142.6	4480	4209.8	4877.8	4389.6	4593.3
E9ALF1	5926.2	7663.2	5701.2	6136	6406.5	6754.6	5522	5255	6196.4	5872	6704.5	6182.5	5415.3	4292.5	5151.3	5300.2	5782.7	5131.3	5753	6346.5	5937.6	3923.1	4415.1	4495.5	4695.4	5228.6	5322.4	5711.5	6534.5	5994.2	5462.6	5789.4	5965.2	5420.8	5841.1	5862.4	6394.3	3668.1	6156.1	6262.9	5991.6	6371.2	5965.3	7009.1	6481.6
E9AU65	7956.8	7257.4	7285.4	6446.9	7260.7	5134.9	7117.2	7011.3	7282.1	6239.6	5745.5	5336.7	4686.8	4435.7	4845.2	5465.1	5212.4	4749	5470.8	4834.6	4770.4	3998.5	3766.3	4980.2	5230.7	4540.1	4427	6644.3	5789.8	5551.4	5063.5	6030.9	5243.5	6507	6026.9	5864	6946.9	5682.7	7093.3	7152.9	7206.6	8287.8	7811.8	6713.1	6130
E9AZ66	4297.4	3769.1	3833.4	3840.8	3909.8	3793.1	4220.2	3947.3	3946.3	4201	4159.3	4308.8	5375.4	4687.5	4828	3966	3604.1	3600.8	3875.9	4018.5	4586.7	5290.3	4602.8	4646.4	4068.7	3650.7	3739.8	2089.5	2274.6	2079.4	2218	1499.6	1741.6	2085.7	1880.5	1697.8	1192	945.32	949.82	1013.9	827.62	731.92	1117.5	1068.1	1076.3
E9AJY1	5180.7	5299.4	5273.1	5440.5	5800.6	5561.2	5067.9	6063.1	5351.3	6474.5	6482.3	6089.6	9215.5	8044.2	9293.5	6776.5	6711.5	5971.2	7003.7	7226.3	6458.3	7393.2	8568.8	9236.5	7265.5	6841.1	7237.8	2581	2908.1	2482.4	2386.7	1934.6	2496.1	2334.4	2437.7	2531.3	2179.5	1651.7	2481	2369.2	2490.4	2414.5	2307.8	2418.4	2555.3
E9B018	5289.9	4315.8	4632.5	4711.6	4617.3	5357.9	5562	4302.6	4487.4	5724.8	4606.5	5067.8	6587	6547.7	6271.4	5995.4	5234.5	4754.5	6178.4	5424.1	5651.2	6737.3	7268.6	8097.9	7435.9	6106.7	5569.4	7685.1	6159.7	7843.9	7843.5	5699.1	8013	8332.2	6217	6700.1	8135.9	4647.1	7252.1	7286.5	7862.9	10446	8079.7	7241.2	7091.5
E9AV44	5841.9	4325.5	4911	5109.1	4509.2	5418.4	5499.9	3502.5	4279.5	7056.3	5200.3	5871.3	7842.8	6251	8336	6996.2	5626.3	5300.1	7155.6	6235.3	6323.5	5986.6	6935.2	7805.8	7737.1	5926.3	6721.5	7392.4	6015.2	7856.7	8531.5	4665.8	8614.7	7815.5	6094.9	5468.5	9222.7	4497.9	8416	8807	7248.8	9828.9	9488.2	7345.6	9056.8
E9AT28	2828.1	2557.2	2744.1	2532.8	2601.3	3043	2748.5	2530.5	2423.6	3358.9	2969.1	3228.9	4113.2	3450.6	3947.3	3758.7	3762.8	3553.1	4119.2	3799.2	3809.9	3807	4246.9	4926.2	4620.4	3880.3	4450.3	4153.4	3697.1	4283.7	4156.2	2942.5	4329.1	4479.1	3729.6	3672.3	4501.1	2734.3	3917.9	3998.7	3822.8	4055.4	4647.6	4149	3798.3
E9ARU5	6988.9	7432.9	6562.1	8126.1	6726.8	6718.9	7628.4	6898.8	6839.5	4619.9	4603	4459.2	3984.6	3295.2	3685.5	4047.2	4143.9	3919.5	3513.8	3399.4	3423.3	3214	3310.5	2809.9	3259.8	3180.7	3445.9	3853.5	3466	3706.3	4791.8	3512.5	4551.5	4238	3851.5	4253	4021.2	2904.4	4924.1	5000.9	4269.8	4465.9	4526.3	4273.6	4059.6
E9B0I3	2791.2	2902.8	3537.7	2786.1	3548.7	3345.8	2840.2	3900.2	3360	3623.7	4276.6	4159.6	4673.2	4176	4364.4	4009.6	4191.9	4134.1	3805	3815	3570.4	4166.9	4855.4	4230.9	3927.6	4474.8	4271.7	4134.3	4313.8	4369.9	3805.9	5225.7	5088.3	4315.5	4909	4438	5683.9	5318.6	5820.1	6580.3	5913.4	5692.1	5543.2	6540.3	6216.3
E9AX09	3976.6	4445.8	2732.2	5235.8	3411.3	2858.9	5379.8	2935.2	4445.6	2807.7	2755.4	2963.7	3396.4	2361.1	2507.3	4521.1	3523.7	3364.5	3098.3	3139.7	3063.3	3360.1	3544.8	3244.2	5486	3760.9	4761.7	3506.5	3537.7	4025.4	5959.5	4462.8	5112.3	5997.2	4281.5	4913.7	6188.8	4763.5	5972.3	7294.3	7791.8	7452.6	8333.9	6211.3	8561.5
E9AWX6	23246	44412	36657	31661	37803	33766	34722	43946	37828	42455	55523	44433	60222	71538	49565	42035	45068	50953	60426	54094	45208	94588	82530	61952	55695	69944	55494	38329	55905	39926	44000	89097	40044	40732	55774	57517	47677	95267	40664	49983	63626	39935	44657	61093	56421
E9ASC6	6627.3	5914.3	6449.1	5709.8	6471.6	6720.9	5730	6496.9	5642.2	8823.1	9814.9	9643.4	10383	11165	10728	9460.9	9793.2	11346	10281	10808	11040	12138	11977	12592	11752	11989	12411	9410.7	10556	10369	8954.9	13460	10502	10480	10452	10170	9817.1	15453	11434	11416	10969	11663	10097	10739	10842
E9AQY7	4217.6	3873.6	4299.7	4385.2	4084.6	4009.6	4396.9	5185.7	3895.3	4988.6	5500.7	5784.9	6526.6	6776.1	5353.7	6681.6	5844.9	7116.4	5989.3	6004.1	5337.3	7728.1	7279.2	7333.4	7470.9	7052.7	6750.5	5871.2	5759.2	5908.6	8613	6952	5989.8	6651.7	6543.5	6101.8	6894.3	7796.9	7093.8	6929.4	7767	5770.5	6803.8	6465.4	7636.6
E9AL95	7521.4	5096.4	6626.4	4341.2	5359.2	6689.1	5599.4	7289.3	7039.5	8001.3	9542.6	8933.8	5877.1	5392.4	4840	7578.6	7533.6	7826.4	6051.9	7215.8	6314.1	7111.6	6840	5686.3	6990.6	7363.1	7729.2	3279.2	4496.7	3944	3760	4014.9	3226.2	4416.3	4152.3	4681.9	2809.3	4407.1	2791.6	2658.4	2740.6	2234.2	3459.4	3448	4015.9
E9B3F5	27494	35267	23534	25102	15234	26599	17901	17212	23112	34042	21358	23744	23565	22503	28555	26493	27811	17015	20836	34392	27944	15466	14503	37231	22249	15284	19773	36551	33342	22415	63861	1862.6	14238	21961	18706	26723	24979	1615.6	17904	21057	10315	1263.9	6866.2	15907	1589.6
E9B2Y6	2366.5	2327.9	2548.9	2458.9	2432.3	2255.8	2297.3	2573.1	2400.4	3113.3	3704	3254.3	3675.3	3795.4	3086.9	3964.5	3775	3587.5	3872.3	3503	3432.3	3759	4206	3730	3864.8	3948.9	3555.1	4097.3	4216.1	3845.7	3182.4	4340	3566.7	3922.1	4208.1	3893.8	3897	4028.8	4280.3	3715.7	3441.9	2703.2	3986.1	4339.1	4091.4
E9ATM0	2795.1	2933.8	3283.4	3231.1	3339.4	3618.2	3002.2	3056.3	3208.1	3693.8	3726.6	3889.9	4079.9	4593.9	3842.6	3627.3	3839.9	3301.1	3694.6	3880.3	3997.7	3898.4	3780.1	3585.7	3457.4	3827.4	3490.3	3926.4	4219.8	3883.4	5328.2	5598	4526.3	4148.6	4356.8	4520.3	4601.1	6712	4318.5	4751.5	4978	4365.5	4336.8	4949.2	4799.8
E9AYK8	5261.3	5416	5449.3	5983.4	6922.1	7344.1	6124.1	5652.9	7084.3	5671.3	5255.4	5785.1	6350.9	5210.1	5907.5	5416.8	4559.8	4285.9	5674.5	5567.9	5035.3	5056	5152.9	5329.2	4568.3	4746.4	4524	6847.6	6520.1	7153.1	8348.5	6186	6884.3	7194.8	6673.1	7063	6328.1	5478.7	6513.3	6948.4	7526.3	8190.1	7570.6	7747.3	8011
E9AR29	4528.2	5142.5	5114.8	5488.8	5002	5024.7	5058.8	4768.4	4658.5	4878.7	4665.3	4940.5	5608.4	5164.1	5202.2	5544.9	5175.3	5416.2	4559.7	4874.5	5191.5	5843.6	6363.5	5892.8	5679.5	5487.3	5972.6	4793.2	4951.5	5167.1	7428.6	4254.8	6031.5	5957.7	5052	5479.1	4881.5	3722.6	5083.7	5585.2	5266.8	6362.3	5384.4	5062.5	5302.9
E9B3A9	6871.5	4510	5997	5795	4813.4	5910	5874.6	2319.7	3782.4	6722.3	4548.6	6381.5	7850.7	6178.2	8134.2	7404.9	6845	5935.1	5291.7	6706.9	5858.1	5822.2	7001.9	10183	10503	5958	9531.6	8685.7	6653.5	10334	12173	1370.5	11059	10474	8028.9	5812.4	9003.3	2621.2	9270.1	7647.1	5616	10471	8457.6	5833.8	7855
E9B3W9	8952.9	7145.6	6294.3	7922.6	6220.4	6718.4	6694	5156.4	6282.3	6186.2	4606.7	4843.8	3991.2	3463	4587.6	4529.3	4333.4	3922.3	4263.5	4673.1	4588.7	3084.6	3599.9	4442	5328.4	3444.4	4166.5	5654.6	4297.5	5289.1	6016.6	2218.8	4232.7	5171.1	3401.2	3510.4	3638	1550.7	2852.9	2702.9	2511.6	2866.8	3395.7	2653.8	2541.2
E9AVC7	4193.9	4214.4	4217.2	4590.7	4941.9	4328.2	4540.4	4763.9	4428.9	4191.1	4509.8	4157.4	6320.9	6389.7	6046.1	4545	5188.7	5021.2	4340.7	4086.2	4052.9	6605.3	6855.8	6299	4458.9	5587.4	5032.7	4517.8	4832.3	4866.4	6632.9	4752.5	5106.7	5086	4584.4	4727.6	5754.6	6648.8	5189.7	6802.3	7442.5	6110.5	6042	6610.8	6182.5
E9AWJ2	2140.5	2037.2	1721.4	2000	1660	1557.5	1860.7	1480.8	2023.6	1863.9	1646	1726.3	1144.7	1210.6	1359.2	1522.1	1348.2	921.66	1510.6	1592.7	1586.4	637.8	767.11	1244.4	1211.6	1134.7	1143.8	2173.4	1832.4	2045.9	1985.5	1000.1	1497	1861.9	1899.7	2045.8	1603.9	853.81	1270.8	787.56	778.4	1288.7	1384.1	1072.9	1196.4
E9AKL5	5456.2	4252.6	4842.1	4820.4	4671.3	4525	4132.7	4092.8	4591	6522	6371.7	6059	9444.1	9338.1	9794.9	7207.9	6850.9	6991.7	6294.5	7053.8	7023.1	8218.2	9989.7	11190	8245.2	7208.2	7827.9	3038.5	3171	3207.5	3373.1	2432.5	2993.7	2932.6	2541.9	3034.8	2572.6	2166.4	2320.4	2144.4	2119.2	2628.3	2597.7	2143.6	2529.3
E9ATC5	5440.1	5884.9	6902.5	7286.4	6659.6	6916.9	7260.7	6451.8	5671	8639.8	8878.4	8271.4	12731	13666	13724	10593	10599	11983	10821	9907.8	10499	17038	17624	18059	13494	15098	14460	12313	11192	12324	15858	15378	17325	16156	14500	14877	17128	15824	16490	20024	20895	25764	18986	17944	21512
E9AS04	3796.9	4651.2	5889.9	5086.1	5263.7	4952.7	4298.9	3570.6	3721	3980.5	4547.2	4175.8	4114.4	3965.4	4061.4	3436.8	3481.5	2206.5	3318.3	2845.1	3668	3003.8	3257.5	2978.7	1540.8	1442.2	1902.6	418.81	521.86	641.82	291.95	264.55	415.19	410.6	317.26	213.12	331.41	223.74	224.74	197.48	273.84	290.34	335.55	221.91	357.05
E9ATD7	3050.2	2777.9	3109.3	3513.5	3392.3	3113.6	3312.1	2441.5	3075.2	3510.3	2722.2	2903.7	3451.7	3076.2	3509.6	3164.8	2987	2993.5	3331.4	3278.7	3190	2797	3006.7	2953.7	3230.3	3093.9	3016.8	3233.8	2451.9	3189.1	3050.2	1048.5	3492	3382.6	2755.6	2574.1	3738.8	1818	3315.6	3639.6	2807.3	2972.9	3173.7	2587.2	2122.6
E9AQA1	6931.3	11129	5975.7	8158	7816.3	6720.7	9594.5	7374.4	9275.5	3608.9	4358.6	3944.7	3016.3	3363.3	2826.4	4949.3	4919.4	6154.8	3116.7	3515.1	3040.2	3643.6	3415.5	2497.6	5671	6079.1	5534.8	1861.8	2677.3	2199.2	1886.3	3080.7	2895.9	4335.5	4422.9	4130.6	1789.7	3702	2445.6	2650.9	2551.4	1834	4202.2	4559.9	4793.7
E9ALV9	4072.6	3112.4	5164.8	3297.1	4713.6	4551.3	4223.8	6001.8	5480.1	7344.6	9185.3	8817.7	13782	14452	13010	9847.6	12179	12518	9849.1	9734	12365	13113	18695	17688	10286	14224	12527	9462.8	12399	11845	9948.5	10960	16515	11369	13190	12793	12648	13500	18282	18176	21938	16754	14598	13570	17079
E9B130	3628.5	3138.2	3267	3743.3	3137.8	3230.8	3310.2	3436	3547.9	3868.5	3172.9	3438.1	2679.5	2687.6	2944.1	3793.8	3785.2	2175.6	4322.7	4347.9	3897.2	948.01	2178.9	2834.8	4142.7	3196.2	3415	5789.1	5363.1	5479.7	5660.3	3344.3	5351.6	5286.6	4872	4648.6	5950.3	2155.3	4793.5	5982.8	6169.3	5341.3	6368.8	5268.9	5138.9
E9ATX0	4378.9	4962.8	3550.4	4793.2	4130.5	4195.1	4352.8	4280.8	4182.7	4097.9	4730.4	4418	4669.9	4616.6	4632	4495.6	4612	4399.5	4308.3	4938.8	4566.1	5262.4	5901	5797.5	6220.9	5766.6	6299.6	5188.8	5645.8	5451.6	6601.7	6479.3	6127.3	6141.6	5604.1	5858.1	8539.2	6775.4	9224.2	8735.1	9556.1	8926.8	9359.5	8494.2	8781.4
E9AZU4	3832	3398.7	3840	3711.8	4313.8	3979	3760.1	4650.7	3982.2	5953.1	6153.9	6028.8	7583.7	7806.6	6606.9	6681.2	7128.4	7145.6	7152.7	6943.7	6963.4	9294.3	8728.1	7387.9	7542.4	8216.7	7357.7	6592.5	7658.3	6511.3	6884.7	9916.7	6639.5	6590.7	8038.9	7039.8	7778.4	11112	7420.7	8637.1	9637.5	7614.7	7867.7	9075.3	8212.4
E9ALJ9	3681.4	2901.9	2919.2	3351.3	2998.4	3229.2	3486.8	3457.8	3335.5	4083.4	3432.2	3782.2	3965.6	3970.2	3606.7	4387.3	3897.3	3524	4595.8	3904	3804.5	3437.5	3519	3772.1	4664.9	4310.6	3806.4	5288.5	4707.4	5053.2	5649.4	5400	5246	5761.7	4939.6	4635.8	6494.9	5675.9	6046.7	7154.9	6774.8	6387.3	6582.4	5908.1	6445.7
E9B5U1	61965	83105	62763	71236	77386	71464	74039	79836	74550	39512	46570	49553	36067	44800	29275	28739	31993	34560	51204	37984	36280	43882	39921	30000	28434	41379	30020	38729	49564	37379	31298	105830	38455	34813	55002	54168	43268	94991	46264	51089	67210	42906	41807	54824	58215
E9AWE4	929.01	903.34	941.17	1042.4	998.23	1044.2	960.26	931.87	1114.9	1325.4	1303.2	1428.9	1569.4	1605.4	1594.9	1458.7	1549.6	1534.7	1569.1	1469.3	1554.1	1402.5	1582.2	1489.4	1339.7	1602.3	1396.1	1449.9	1739.1	1696.3	1391	1477.2	1652.4	1647.8	1699.3	1600.2	1744.9	1508.7	1926.5	2018.5	2025.1	1670.9	1608.1	1813.1	2096.5
E9AZT2	12123	11587	13780	11564	12341	13276	9762.3	8571.9	11461	11125	10631	10050	10864	8625.3	12096	12089	11619	9006.6	9072.9	10126	10157	8787.7	8845.6	14094	14543	10886	10884	15198	13782	13393	20764	8589	14143	14884	12362	12114	18220	8046.2	16016	16649	17764	20589	22565	15820	14547
E9AN41	5938	5165.6	5733.2	4825.9	5200.9	6242	5542.1	5022	5575.7	6051	5442.7	5744.1	6798.8	5802.8	6838	6578.5	5996.9	5836.6	6367.2	6496.4	6224	5634.1	6365.7	7309.3	7434.5	5854.1	7381.5	7868.3	6106.7	7315.5	9039.2	4649.6	7300.8	7877.5	6507.3	6858.8	7510.2	4676.1	6962.1	6649	6658.2	7716.1	8172.9	6332.5	6287.1
E9AL41	3430.6	3499.5	4659.9	3557.7	5438.9	4526.2	4004.5	4098.5	3424.7	6198.9	4853	5932.3	9642.6	10158	10237	5816.8	5191.9	5307	6973.3	6091.9	5988	8343.4	9585.1	9515.1	6482.6	6833	4436.3	1210.3	1469.1	1205.8	629.08	733.8	1194.9	930.15	980.96	1101.1	845.42	1327.3	666.22	372.51	467.05	393.8	740.46	485.32	709.72
E9AP01;E9AP02;E9AP08	6785.8	2277.7	3753	4533.5	2422.3	4145.8	3387.9	58.653	1533.4	28607	4286.1	18500	68108	28482	96408	45088	39480	8863.4	12464	32312	24986	30172	60967	237440	202670	44097	96374	43063	10689	45282	327280	10613	128180	98736	21455	21680	38686	58.653	19450	39249	61547	93205	36346	13291	18514
E9AKG4	1167.6	1074.1	1250.6	1038.7	1321.9	1322.6	1330.3	1429.6	1259.7	1901.1	2109.7	1994.8	2674.2	2354.3	2034.5	2539	2785.7	2251.4	2778.5	2240.7	2306.5	2940.7	2986.7	3426.7	2749.3	2500.5	2997.7	3703.7	3471	4323.3	3838	6044.9	5893.9	3538.5	3920.1	4751.8	7129.4	9095.5	7785.4	9343.1	8118.6	9311.9	7803.3	7656.8	8150.4
E9AZ08	5403.9	6336.8	5954	6428.3	6041.7	6322.2	6350.8	6028.9	5832.4	5148	5968.6	6158.6	6367.1	7201.3	6340.9	6477.9	6600	6910.5	6348.8	5854.9	6050.2	6865.3	6443.6	6274.2	6717.9	7507.6	7329.6	6595	7348.2	7167.1	8863.2	8403.8	7274.2	8535.9	8332.4	8457.6	8800.9	9604.8	8628.2	9358.3	9245.4	9174.5	8872.6	9361.5	10626
E9B183	17218	15115	11092	18344	10643	12086	15731	8184.6	12824	8233.4	5183.9	4744.4	3433.9	2597.6	3238.4	3898.6	3989.1	2842.7	4122.8	5008.8	3608.7	2326.8	2092.8	1901.6	2673.7	1984.1	2051.2	7863.2	4912.1	4619.5	8250.1	3020	4958	5434.5	4115.4	3798.3	3264.1	1716.3	2124.6	1807.4	1327.8	1731.6	3042.7	1737.8	2207.3
E9B600	5943.9	7405	8091.5	7285	6710.3	8668.8	6062.7	5870.3	6074.2	6682.7	6713.6	6687.4	9792.3	8766.3	9653	6635.2	6392.3	6154.7	5017.9	6058.5	7454.6	8184.6	7752.8	10078	7697.9	6464.9	7712.7	6772	6684	6603	11338	6874.8	8518.8	6113.8	5923.3	5332.7	8102.3	5312	9758.8	10212	11585	11313	7480.5	7790.7	5778
E9AZR4	32.199	32.199	60.086	32.199	32.199	32.199	32.202	51.55	54.135	640.39	716.05	691.79	1736.1	1704.3	1486.5	904.51	1036.8	1083.8	1185.5	1281.3	947.32	2389.5	2497.8	2797	2327.4	1900.9	2645.7	4157.3	3933.1	4643.1	6895.7	6442.1	6749.8	5168.1	6326.6	5766.8	12552	10732	12787	13783	17592	15809	11036	15777	12705
E9AXD0	2210	2887.8	3010.7	2743.8	2970.4	2902.7	2795.3	2974.2	2406.4	2888.3	2962.1	3049.3	3502.4	2864.2	2870.1	3312.6	3254	2853.3	2871.1	2881.9	2699.3	3286.8	3321.6	3443.2	3568.8	3269	3508.6	3043	3209.8	3381.8	3284.9	3464	3795.5	3668.3	3306	3712.2	3695.1	3288	3419.1	3919.2	3782.8	4405.5	4424	3863.3	3675.5
E9AWB2	5284.7	3940.6	4467.2	3459	3775.8	4459.1	3555.7	4260.4	5079.3	6039.9	5765.3	5524	5962.8	6626.5	6017.4	6813.4	6548.3	7098.9	6087	6529.9	7268.3	6781	5675.5	7010	8581.6	7629.1	7070.7	10514	9023.3	10084	13030	11180	10230	12984	11669	10330	9058.4	7895.6	7983.9	8987.4	8226.3	8047.9	10182	10407	8928.3
E9B0P0	5462.6	5967.8	5250.2	5512	5243.4	4538.3	4815.6	5651	5397	5291.6	4698.6	4671.2	4325.4	4658.8	4504.8	4344.3	4970.9	4556.3	5117.6	4548	4919.6	4192.5	4175.5	3935.5	4291.4	4788	4035.8	5427.8	5277.1	5355.6	4353.7	5559.2	4812.8	4797.3	5073.5	4648.6	5093.4	5078.5	4961.7	4484.4	4882.7	4029.5	4743.6	4917.2	5106.8
E9B0F9	3429.3	2643	2441.7	2331.3	2207.1	2367.1	2799.4	1852.5	2142.7	3295	2463.1	2667.9	2456.4	2438	2499.6	3191.5	2595.1	2724	3493.9	3307.1	3392.9	2081.4	1856.9	2410.8	3398.2	2367.1	2592.9	4999.1	3389.6	4523.4	5659.8	3092.6	4923.3	5446.9	3605	3736.9	5687.7	2860.1	5081.9	5332.9	4097.2	4794.5	4791.6	3966.9	3509
E9ASF4	5732.1	4231.9	4111.8	3669.8	4103.3	4160.8	4274.7	5113	5273.9	5569.8	6437.2	5767.9	6462.6	7220.9	6482.4	5650.3	6203.4	7277.9	7557.4	7044.4	7172.2	7982.7	6439.7	6795.6	5973.1	6473.8	6561.9	7971.3	8472.8	8507.4	5637.4	8865.9	7328	7692.4	8681.3	8176.4	6313.7	5949.1	5606.6	5012.5	4218	4752.1	6210.5	7513	5680.4
E9AZ71	6650.5	7346.5	5429.1	6153.5	5855.7	4903.3	6642.7	6203	6248.4	3925.2	4512.9	4259.9	3696.1	4068.6	3825.9	3492.6	3661.2	4411.2	4893.2	3821.2	4115.6	3614	3551.7	3814.4	3471.3	3910.1	3479.6	5480	5037.8	5431.2	5307.5	5308.8	4997.4	4871.2	5428.1	5155.7	4108.3	4174.1	4784.7	4424.4	4229.4	5127.5	4467.8	6029.8	4475.2
E9AQY9	7289.3	7570.9	7502.3	7332.4	7786.3	7059.9	8212.8	7250.2	6962.9	7099.6	6840.2	8039.2	8333.2	7993.6	6956.7	7792.4	7377.6	6987.8	7920	7668.2	7552.7	8680.3	8951.3	8829.7	8843.1	8972.2	9097.7	8459	7764	9392.9	8635	9627.9	8036.9	8901.9	9033.8	8675.6	8818.4	10137	7723	7620.7	8972.5	7993	9324	9356.8	9065.9
E9ATE1	17356	17292	16269	19456	19900	19586	18981	19001	18045	14503	17661	18403	23814	26203	22829	13323	16095	13734	16905	12429	13016	19479	21455	15659	7861.4	15015	8576.9	2607.7	4171.3	3660	610.83	1803.8	969.8	1289.2	3407.3	2854.4	198.53	455.57	405.5	218.95	423.45	345.64	369.43	483.69	494.21
E9ASM0	1839.8	1512	1823.7	1473.7	1759.7	1851.8	1425.2	1144.8	1301.8	2510	1986.1	2313.4	2838.3	2446.1	3033.7	2280.8	2176.2	1999	2566.5	2343.4	2626.7	2308.2	2596.3	3465.6	2723.4	1963.9	2297.3	2279	2005.3	2237.7	2114.1	1308.9	1886.4	1735.2	1513.9	1512.6	1737.5	1142.5	1679.9	1136.6	1252.2	1502.6	1298.2	545.75	1320.5
E9AYE0	3029.8	3707.2	2358.2	3683.1	3017.1	2684.4	3543.8	2368.4	2780.3	1723.9	2140.3	2120.2	2026.2	1919.4	1865	2046.8	1803.9	1965.4	1873.6	2005.1	1962.7	2958.1	2435.9	2209.6	2484.9	2271.4	2305.2	3283.2	3659.7	3667	4317.8	4647.4	3939.6	3882.5	3496.4	3730.9	5954.6	6418.7	6418.8	7010.3	7365.4	6323.2	5989.4	5651.3	6145.8
E9B405	3294.5	3802.1	3083.2	3524.8	3341.8	3317.1	4224.1	3463.7	3361.1	3058.7	3057.7	3170	2766.8	2498.3	2398	3415.7	3026.8	2952.3	2981.5	2801.2	2659.8	2643.7	2336.6	1987.7	3081.7	2875.8	2891.3	3075.7	2955.4	3114.2	2434.6	2312.5	2695	3224.7	2925.6	2956.5	2833.9	1769	2424.4	2258.7	2140.7	2023.2	2571.6	2415.5	2821.6
E9ASH4	4630.6	3029.9	2485.1	2557.8	2445.8	2957.2	3118.1	2176.4	2532.4	4320.5	4881.6	4217.2	3498.7	2962.2	2845.9	4709.9	3919.9	3868.9	3421.6	4170.8	4597.7	3153.2	2428.9	3038.1	3591.1	2685.6	3034.4	3128.3	2723.5	3063	2228.2	1362.8	1784.4	2487.5	1499.9	1528.1	1963.6	1826.2	2228.1	1703.3	1390.7	1654.6	1660.1	1352.1	1482.4
E9AUC5	1509	1676.6	1743.2	1563.6	1658.5	1660.1	1811	1927.1	1511.8	2074.3	2099.9	2199.6	3037.4	2854.5	2846.3	2506.3	2514.1	2589.8	2808.3	2681.1	2491.2	3531.8	3756.2	3693.1	3407	3593.1	3472.3	2989.4	2962.4	3008.8	3141.7	2979.8	3654	3689.9	3282.6	3257.9	3914.2	2953.3	3749.4	3744.3	3741.2	4093.5	4302.2	3805.3	4312.8
E9AYN6	16198	8931.9	13379	9448.4	9410.3	17165	12323	9235.9	12484	26515	13642	22702	29676	18472	32464	24162	16123	20252	19809	20321	29418	22666	20120	35237	46578	24644	27094	41298	23604	46000	63935	12083	40078	49237	26684	34468	46586	15337	47519	38933	28028	51851	44122	30723	30539
E9AVW4	1352.8	1374.4	1393.7	1347	1496.5	1360.2	1476.5	1721.1	1556.3	1524.1	1664.9	1694.2	1796	1842.5	1647.3	1745.9	1763.2	1760.5	1573.8	1507.3	1631.1	1975	1882.6	1866.5	1671.6	1782.6	1617.1	1822	2135.2	2050.9	1509	1761.8	1855.4	1795.6	2051.9	2054	1626.4	1479.8	1448.5	1402.4	1572	1273	1517.7	1733.9	1597.3
E9ATX4	5029.3	4088.9	3543.8	4452.5	4025.7	4439.3	4236.9	3367.7	3966.6	4263.8	3615.8	4020.9	3745.7	3187.8	3948.1	4444.8	3942.6	3680.4	3626.1	3764.3	4270.6	2802.5	2549.6	3404	4495.6	3329.7	3491.9	4565.9	3845	5668.4	4587.4	2768.3	4365.7	4913.9	3873.2	3826.2	5243	2860.2	4629.7	4424.1	5062.6	4692.4	4670.7	4539.1	3925.9
E9AJQ1	3878.9	4234.9	3943	4189.7	3998	3730.2	4966.2	4235.5	4442.5	3781	3503.1	3649.4	3430.2	3115	3181.5	4526.6	4068.9	3617.8	3523.5	3578.4	3360.7	2678.5	2879.5	2971.5	3474.2	3001.4	3089.2	3577.8	3032.3	3289.1	3739.5	2128.3	2519.1	3534.9	3002	2901.9	2033.5	2032.6	1686.2	1272.4	1318	1331.3	2026.5	1893	1872.6
E9AU45	5069.6	4860.8	4574.3	4796.7	4541.2	4962.5	5088.9	4866.3	4809.6	5381.3	4073.1	4510.5	3970.5	3960.7	3973.6	4993.1	4723.4	3911.2	4563.7	4214.6	4331.9	2980.8	3771.2	4301.6	4846.9	3831.9	3857.5	4503.7	3839.3	4398.1	4956.3	2428.4	4605.8	5178.9	4016.6	3715.3	4620.3	2564.2	4017.2	4503.9	4402.9	5069.4	4372.1	3802.5	3746.1
E9B1F6	5454.2	6052.2	3385.3	3767.4	3473.8	4916	3524.3	3398	5015.3	2147.1	2590.8	2191.6	1833	1959.6	1756.3	1415.7	1695.9	1877.2	2059.3	1916.3	1976.2	1949.4	1502	1614.8	1014.4	1705.7	1473.4	2237.1	2465.4	2047	1721.9	2521.7	1793.4	1710.2	2297.1	2105.6	1578.7	1700.8	1434.4	1569.2	1477.2	1734.4	1363.4	1667.1	1854.1
E9APW9	4267	3688.2	3747.9	4267.5	4574.2	4693.8	3888.6	3212.5	3398.9	5174.2	5489.1	5167.7	4377.7	4369	5334.7	5316.5	4295.2	3845.7	4361.7	4668.7	5182.3	4881.9	4277.4	4398.6	3363.1	3118.7	4083.4	2533.7	1862.2	1807.8	2114.5	1245.4	1698.7	2274	1568.5	1448.5	1197.4	853.44	711.75	352.42	597.04	808.77	1094.4	621.1	406.79
E9ARU2	4140.4	5245.8	4867.7	4397.1	4411.6	4166.2	5724.5	5178	5010.4	4236.1	4847.1	4759.5	3995.7	4119.7	4076.3	4256.2	4100.6	3712.4	4007.7	3549.3	4465.1	3568	3813.4	4143.5	3998.6	4340.3	3734.8	5354.2	6063.3	6405.7	4100.7	9948.8	7050.4	4989.6	6233.6	5444.9	4794.5	5321	5001.7	6874	8091.2	5821.9	5315	6294.8	7639.7
E9AXT8	4137.8	4763.1	4268.7	4073.9	4101.7	4729.6	5179.2	3340.4	3733.4	4321.2	3331.2	3739.3	3482.3	3571.8	3586.7	3920	3886.1	3509.3	3103.7	3039.6	3194.7	2698.9	3175.2	3642.4	4485.7	3544.7	4245.5	4174.4	3533.7	3380.7	4192.2	2118.2	3265.7	4683.5	3720.4	3184.1	2637.7	1646.2	2912.5	2471.2	2200.1	2629.5	2934	2401.6	2618.2
E9AP79	2281.5	2527.1	2866.4	2554.2	2771.1	2837.8	2487.6	3101.9	2968.4	2502.5	2908.4	2619.6	2470.5	2169.7	2128.5	2602.4	2501.4	2867.4	2755.5	2411.2	2085.8	1950	1957.1	1746.6	2246.1	2278.5	2411.1	2431.4	2884.1	2309.8	2056.1	1983.6	2131.3	2259.8	2772.7	2421.5	2583.8	1266.4	2666.3	2919.8	1654.6	2144.8	2089.8	2658.8	2205.2
E9B361	6323.7	5923.8	6310.9	5473.6	6347.7	5923.3	5875.1	6403.8	5999.8	7241.1	7060.7	7291.1	8553.9	8118.7	8486.1	6943.8	7064.6	7357.2	7447.9	7263.8	7458.2	7726.7	8283.1	8221.2	7386.5	6848.4	6922.3	7478.6	7176.5	7895.6	9874.3	8179.9	7709.9	7660	7068.4	7543	9497.7	9528.4	10258	9811.8	11178	10639	8791.7	10122	10182
E9AXL3	3226.3	2722.4	3060.8	2808.6	2910.6	2856.7	2886.3	3388.1	3107.3	3296.9	3299.1	3492.6	3900.8	4081.1	4025.8	3412.9	3486.9	3641.7	4096.9	3662.5	3918.3	3847.9	4300.1	4353.2	3550.6	4158	3784.9	4479.7	4478	4484.8	3801.8	4510.7	4713.7	4463	5115.4	4549.3	5078.5	4656.4	5232.2	5085.4	5159.9	5266.4	4885.9	5474.4	5087.4
E9B489	5565.1	5129	4843	5115.2	6403.9	5560.5	5642.1	6014	5951.1	7456.8	7572.6	7949.8	11647	12067	11721	7932.5	8667.3	9254.6	9657.2	8686.8	8528.2	11508	12824	11591	8854.3	9315.5	9582.6	4207.3	4013.8	3865.2	3640.9	2889.3	3694.6	3829.2	3496.4	3032.3	2960.2	2629	2516.7	2723.6	1672.7	2450.5	2905.5	2837	3084.4
E9AJQ8	1726.9	2026.9	2095.9	1796.2	1912.5	1988.5	2139.1	2459.4	2250.8	2659.2	2427.1	2427.2	3201.9	3083	3243.9	2904.8	2807.7	2921.1	3303.2	2809.2	3021.8	3418.6	3768	4295.8	3874.3	3644.5	3669.8	2541.1	2533.8	2955.8	4025.7	2347	3065.5	3427.5	2830.7	2448.8	3537.8	2557.5	3873.7	4136.3	3877.4	5374.1	3804.4	3257.2	3277.3
E9ASF3	7489.6	7059.2	7005.6	7099.7	6606.9	8059.4	6432.8	7297.2	7703.2	7563.8	7727.6	7309.7	8039	8954.6	7275.2	8842.7	7950.5	8359.1	7874	7678.5	7541.8	10222	10125	9681.4	10269	8487.9	9647.1	7154.6	8191.3	7869.6	10929	5453.7	7560	8822.7	8295.8	8166.1	8319.6	5259.6	8864.4	8905.6	10324	9293.2	9430.2	8050.4	8490.3
E9AQQ1	6743.9	6094.6	4269.5	6455.7	6609.8	4339.5	8502.8	5681.6	4689	4333.7	2277.2	3114.7	4787.5	4428.7	4273.3	3219.9	4285	3084.4	3802.2	3923.3	3571.2	1981.6	3230.5	3917.5	3599.3	2527	3657.3	643.22	913.73	522.51	433.06	480.52	545.07	1081.9	207.84	1039.1	159.77	295.23	270.98	159.07	417.98	262.02	446.93	473.48	278.39
E9ASJ3	844.15	498.11	515.43	309.29	107.42	495.8	243.93	623.9	545.28	2526.3	2452.5	2344.4	3189.9	2745.8	3551.5	2314.9	2665.6	2101.1	2906.6	3165	3045.3	1778.3	2348.9	3281.9	2426.3	2659.3	2372.1	2119.5	2422.8	2234.2	1478.6	1437.7	1886.5	2191.8	2175.3	2069.3	2147.4	1245.7	2336.3	1883.4	1636.4	2329.8	1184.7	2278.3	1635.2
E9AYZ2	11011	7830.9	8513.2	7571.5	8161	9314.5	7583.8	8411.2	9587.2	15357	16346	14336	12681	9794.4	13304	16411	16785	12575	14184	18348	13283	9479.1	13406	13109	15677	12568	16079	16174	16900	16610	12825	11058	16040	16906	17285	14816	20054	8099.7	17833	19832	17746	21458	20150	16739	14629
E9AW70	5153.5	5309.9	5131.1	5635.6	5504	5537	5776.3	5292.2	5318.1	5666	5319.3	5627.5	5462.4	5058.4	5495.4	5873.3	5722.4	5054.2	6538.5	6306.2	5534.3	4255.1	4639.6	5117	5311	5226.4	4885.5	7027.7	6707.9	7039.3	6718.9	6139.6	7252.2	7456.8	6926.2	6583.1	7146.9	6028.7	7002	6964	6340.9	7701.1	7297.5	7456.7	7054.6
E9AXZ5	18199	20926	20727	18772	19836	13000	21350	22820	21896	17475	17584	17805	15586	16982	16012	17958	19341	19680	18291	19282	16797	13208	12148	11637	13522	15290	11525	17618	18550	17666	14336	15381	12757	15325	17122	17661	11038	12987	10361	9174	7330.2	7309.7	9911.6	11331	11083
E9AW22;E9AW23	6351.9	5656.3	6410	6879.3	6510	7292	7097	5957.1	6095.9	8425.3	6272.3	6902.3	6814.1	4843.3	6192.5	7009.9	6553.6	5690.6	6390.5	7110.7	4938.7	5708.9	5382.5	6835.4	7650.2	5339.3	7780.4	4851.6	4217.8	4860.9	5289.2	3073.1	3776.3	5696.7	5104.7	4313.6	3302	2541.9	2643	2319.6	1838.9	2619.9	2803.6	2794.3	2758.8
E9ALD5	25155	16324	15508	14892	13990	19761	15147	8945.5	17419	19529	19664	19339	18938	15205	17869	9242.3	10159	10411	21153	13845	15530	13281	9759.3	9567.9	6875.8	8308.8	6781	3363.5	3671.7	3767.5	3261.4	2053	2341.8	2698.7	1982.7	3147.3	720.34	1277.8	678.24	768.23	775.02	514.38	755.34	882.86	1300.5
E9AVJ3	4046	3425.3	3303.1	4433.1	4156.9	3481.6	5029.3	3608.9	3525.8	4761	4259.5	4631.6	5888.5	4202.4	3988.7	5662.4	5345.4	4523	4410.6	4289.7	4384.2	4667.5	4618	3635	6134	4602.3	4268.8	4398.2	4053.3	4317.1	4993.3	3048.3	4344.7	4513.4	4140.1	3407.9	3960.1	2796.7	4132.9	4485.6	4366.8	3063.3	4492.6	4209.5	3924.3
E9AMT3	957.14	1174.3	1205.2	832.84	871.5	507.77	754.1	987.97	803.03	1285.6	1798.4	2019	1585.1	1685.8	1474.5	1045.1	1175.5	1640.4	1635	1517.2	1803.1	1977.8	2028	1783.9	1142.8	1388.8	1066.2	1336.3	1627.8	1522.7	767.9	1821.8	1334.6	933	1323.2	1325.3	1579.3	2687.1	1743.5	1571.9	1417	977.4	796.27	1210.1	1338
E9B604	5711	3757.9	4939.3	5692.8	4584.2	5736	4342.4	3801.2	4807.9	6281.2	4427	6048.2	6728.2	6094.5	7016	4782.3	5707.8	5401.3	6153.6	5683.5	5638.1	5335.5	5177.3	6818.6	6299.2	4713	5566.6	6707.5	5948	8563	10014	6529.2	9511.4	8298.6	6315.6	7575.7	7572.8	6227.4	6804.2	9245.9	7747.6	9399.4	7981.6	7239.3	8407.9
E9AX84	20181	21767	18793	20923	17968	18501	19614	15912	18401	12559	12600	12786	10121	9574.7	8860.2	13156	11917	12822	11366	12339	11006	9054.7	9264.2	8198.6	12040	11647	12345	9642.2	8888.2	9344.7	8475.5	7725.3	7354.8	11412	10214	10687	5090.7	5655.6	4797.2	4111.1	3543.6	3766.5	6340.3	6442.4	6640
E9ARN1	1911.9	2645.3	2282.9	2365.1	2727.3	2125.6	2858	2828.6	2491.9	1639.8	1566.4	1598.7	1347.6	1332.5	1353.2	1368.5	1446.7	1289.8	1466.3	1318.3	1451.6	1010.5	1276	1174.5	977.77	1171.1	1011.2	1458.1	1543.2	1493.5	1208.4	1309.8	1422.6	1472.9	1624.5	1436	1652.9	937.77	1723.1	1580.6	1614.1	1412.5	1413.2	1514.2	1323.4
E9APF7	2755.1	3215.1	3552.2	2987.6	3297.6	3874.5	3097.6	3442.8	2907.1	3997.6	4447.2	4249.4	5352.1	5361.9	5260.7	4875.2	4736.5	4894.9	4529.9	4599.5	4937.1	6278	6401.6	6192.8	5639.4	5322.4	6558.1	4493.5	4960.8	4736.3	5891.7	5331.4	5538.4	5344.8	5058.3	5186.9	5682	4822.1	6036.8	6481.8	6154.2	6071	6055.4	6214.5	6078.9
E9AP95	4977.8	3024.1	4472.9	4591.8	3550.4	3908.1	4968	3463.7	5165.6	4738.1	3086.3	3143.5	2467.1	2175.4	3959.2	2776	3202.3	1523.7	2979.3	4217.5	3175.5	1840.7	1743.6	2059.9	2216.2	2123	2105.1	3080.3	2612.7	2230.8	3953.5	1235.5	2030.4	3409.4	1935.7	2459.5	1470.4	560.08	1995.9	1477.6	1391.6	1479.8	1438.4	1950.9	1658.6
E9AZV7	2140.4	2299.3	2387.3	2093.1	2348.2	2367	1808.3	2109	2117.6	2417.4	2541.1	2724.2	2726	2647.2	2629.3	2718.6	2648.9	2651.6	3103.9	2572.1	3081.9	2557.3	2213.7	2146.3	2522.9	2672.6	2253.9	5042.9	5088.2	5437.9	4575.6	3755.1	4685	5350.7	6022.6	4919.2	3812.8	2257.5	3371.6	3935.3	3432.4	2437.5	3670.5	3924.4	3014.4
E9AP20	2340.9	2297.4	2054.2	1980.6	2030.2	2023.7	1919.9	1859.6	2068.5	2262.1	2255	2169.8	2461.8	2235.8	2348.3	2057.3	2015.2	2032.2	2184.3	2485.1	2117.2	2375.7	2239.2	2426.8	1852.6	2039.7	2223.9	2486.9	2575.8	2556.4	2525.7	2255.7	2594.4	2419.4	2637.4	2388.9	2489.2	2178.6	2346.9	2473.2	2942.4	2752.1	2290.7	2366.8	2330
E9ARN8	13760	10695	11451	14361	13725	12820	12448	7976.2	11034	18102	10982	11391	16738	14970	16149	15757	11496	10201	14313	14035	10774	15161	16117	19915	18832	12325	13619	7715.9	4722.9	5059.4	5580.2	2876	3602.8	6360.1	4013.1	3955.7	4068.2	2723.9	3186.4	2958	2894.6	3491.1	4217.1	2557.5	2487.8
E9AZ09	2334.3	2342.8	2416.8	2753.5	2442.4	2469.5	2803.3	2572.3	2590.7	2518.8	2408.2	2387.7	2882.8	2760.5	2741.5	3084.4	2948.1	2783.6	2440.4	2654	2385.7	2899.7	3238	3006.8	2982.7	2627.4	2874.3	2358	2422.4	2456.4	2935	2463.9	2747.4	2676.5	2455.1	2406.4	2621	2069.6	2582.5	2496.5	2340.7	2573.4	2458.1	2370.2	2425.1
E9AXT3	3413.9	10075	10825	11943	8772.5	9204.4	8755.2	5301.3	7771	11484	8520.8	9561.2	6914.1	7469.7	7643.7	7926.7	8100	7481.2	8322.7	5393	8381.2	5192.1	4461	6439	7793.6	4883.8	5183.4	7305.6	8987.4	8821.1	8138.1	13790	8579.5	7371.6	5573.3	6345.2	5699.2	13484	6118.3	7355.1	9497.3	6258.9	4744.8	5215.6	8293.8
E9B283	63250	86269	85052	80621	84770	84727	65842	67287	67925	66909	79039	71370	37816	46175	38204	54849	60933	50968	48141	49292	57700	44842	37651	27232	25473	31322	31490	53167	58063	53783	34615	26821	25695	37452	48999	51526	14451	11108	12934	9755.1	8486.3	7374.8	11024	14970	15298
E9ALW3	8552.4	8011.7	8806.2	8679.2	9384.7	9710.6	7708.8	7689.1	8288.1	8711.3	8741.4	9203.9	10314	10508	11246	7552.4	7939.1	8509.2	10253	9084.6	9330.7	8888.3	10094	12683	7821.9	8633.2	8027.7	5619.3	5624.8	5433.8	4404.6	3664.2	4125.3	4757.7	4787	4542.7	2483.3	1776	1897.7	1178.9	899.46	1485.4	1836.7	2042.4	1930.5
E9AK37	3014.5	2997.4	2942.5	3049.6	3202.1	3110.1	3236.7	3000.4	3178.6	3409.7	3439.9	3372.7	4357.9	4412.3	4444.6	3549.2	3426.3	3633.2	3767.4	3540.1	3973.6	3500.1	4406	4245.2	4102.1	3820.4	3509.6	3008.1	2846.6	3260.7	3108.9	2576.5	3158.4	2984.2	2659.5	2345.5	2667.7	2427.1	2417.7	2095.1	2094.1	2129.4	2417.5	2255.7	2567.1
E9B0G8	3598.7	3532.8	2974.6	3101.1	2851.5	2915.1	3675.5	3838.4	3656.9	3080.3	3620.6	3489.2	3982	4060.2	3876.1	3912.1	3743.4	4338.8	3820.6	3866.1	3952.7	4179.8	4679.8	4518.6	4228.9	4839.5	4779.1	3935.6	4926.3	4703.9	5867.1	6065.6	6260.6	5867.2	5578.2	5485.6	9999	7447.1	9950.6	10484	12275	10114	11287	10887	11042
E9AT38	6961	7254.8	5412.6	7491.6	7074.3	6697.3	7947.9	7215.1	8570	4997	5611.9	5212.9	4700.7	4321	4446.6	5412.6	6243.2	6565.7	4612.7	5846.6	5357.4	4311.4	4881.9	3882.9	5806	6112.5	5713.4	4936.5	5867.3	5276.7	4371.7	4471.7	5709.2	5887.1	6297.3	6701.3	5523.1	3802.6	5697.1	6025.3	5558	4978.1	6052.4	6127.3	6905.1
E9AYU4	4935.5	3933.3	4097.7	4379.3	3449.1	3994.5	4787.6	2766.9	3557.2	3841.9	2943.4	3728.6	3181.3	2676.6	3848.2	3839.5	3278.9	3398.7	3634.7	3277.3	3137.1	3050.3	3533.2	3748	6012.7	3776.9	5198.7	4973.2	3879.6	6056.2	10338	2384.4	6269.4	7279.4	4594.2	4627.2	5428.4	2505.6	5638.4	4987.6	4361.1	6839.7	5725.2	4646.7	5401.1
E9B625	4148.1	4116.3	3737.5	4926.9	5101.8	4350.6	4728.5	3335.1	3960.6	4389.8	4208	3991.7	5767.3	4920.1	5178.1	5155	4733.9	4367	3707	4734.5	3688.6	5461.5	5953.2	6684.5	5750.3	4511.6	6397	3608.4	3481.8	4531.9	8441.4	3498	5943.8	5450.5	4217.3	4462.2	4013.9	2629.2	3548.2	3898.1	4010.2	4804.5	4812.4	4182.4	4427.9
E9AVN9	5019.8	5007.4	5473.2	4850.7	5854.8	5527.9	4843.5	4629.7	5427.6	6787.1	6100	6268.7	7146.2	7015.6	7607.1	6244.2	6250.6	6448.7	6527.2	6626.4	6668.3	5738.7	6384.6	7198	7403.7	6288.2	6338.8	6728.9	6843.8	7883.1	8764	5893.7	7703.4	7252.4	6413.1	7510.8	8668.4	6052.3	8247.1	7821	7085.5	7420	7494.6	7172.6	7880.3
E9AT09	2642.4	3188.2	3273.1	2923.5	3195.6	2958.4	3133.3	3329.4	3678.2	2741.1	3155.1	3101.8	3702.4	3794.6	3368.3	3763.9	3468.5	2767.7	3293.3	3307.1	2808	3967.8	4155.8	4603.7	3564.5	4644.8	3435.2	3294.4	3605.8	3330.1	2664.1	3559.8	3453.5	3334.6	4637.3	3915.4	3273	3356.5	3092.5	3117.5	3354.6	2765.9	3254.1	3868.9	3678.5
E9AMI9	2117.7	1923.6	2297.8	2164.2	2280.8	2399.6	1991.5	1794.4	1955.6	2941.9	2404.1	2677.5	3612.5	3841.2	4145.6	2758.1	2798.8	2881.8	3307.3	3357.6	3457.2	3640.1	3779.5	4516.3	3595.1	3364.5	3702	2630.5	2543.8	2669	2801.6	2121.1	2779.6	2383.2	1969	2043.2	2346.4	979.65	2154.5	1950.1	1826.8	1986.5	2058.8	1835.5	2013.9
E9ATN6	3029.8	3037	3009.5	3061.3	3017	2881.6	3044.7	3386.4	2978.2	2921	3616.4	3390.5	3831.3	3855.3	3579.8	3540.5	3468.7	3985.4	3570	3442.5	3623.6	4551.7	4804.2	4212.9	4278.8	4440.5	4592.8	4169.6	4751.8	4376.7	4322.3	5415	4675.2	4941.6	5162.9	4706.4	4558.6	4345.1	4576.7	4440.4	5387.5	4921.1	4975.3	4983.8	5175.1
E9AQB1	54630	35772	33770	42012	23874	35138	35116	24921	31232	21615	17679	17651	7382.2	8460.6	11410	10471	11818	8937.7	7160.7	11303	14209	6796.2	6299.8	8790	14212	9366.2	9091	26794	19641	23475	98666	12395	24436	31551	19285	17682	22024	8396.5	19788	19803	21857	25768	23331	15040	16474
E9B258	2217.8	1892.2	1812.3	1955.5	1868.6	1949.3	1842.4	1984.9	1896.4	2647	2088.2	2171.9	2864.7	2735.8	2645.8	2580.1	2318	2211	2653.3	2448.1	2476.9	2583.4	3134.8	3115.6	3031.4	2663.6	2609	2075	1715.1	1784.9	1716.9	1392.8	1669	1985.9	1903.1	1528.7	1653.1	1493.5	1477.8	1314.4	1024.2	1436.9	1656	1174.7	1432.6
E9AY83	6884.8	8802.7	7112.4	6957.6	7926.5	6146.6	7983.6	8672.6	7669.3	7608.3	8983.6	8534.4	10093	9297.4	8182.3	8706.3	9309.7	8819.3	9535.6	8623.8	7860.6	10466	10753	8542.5	8449.6	9691.5	8629.1	7332.3	7999	7147	6436.9	6844.6	7365	6634.2	7263.7	6715.1	7608.5	6368.9	7556.2	8426.5	8542.2	7183.4	7011	7069.3	7395.3
E9AT12	13708	12840	11970	13381	12782	12073	12239	10471	11679	12068	11695	12815	10758	11129	11286	10465	10448	10617	11462	11205	12418	11270	11766	11328	11416	11741	10840	13500	13510	14225	13541	13115	14275	14491	14294	13226	17593	17592	20020	17200	19615	18441	17912	17538	18003
E9AK98	18693	17799	19371	19304	17031	16400	18316	19091	19180	12311	14657	13090	11673	12100	12047	10115	11430	11480	13208	11285	11618	8440.7	7249.5	7814.5	7051.7	8472	7258.8	14794	14394	12950	14271	10323	10439	11550	13695	13612	8356.3	9336	10213	9779.6	7727.5	10587	7199.8	9467.1	7832.7
E9ALL3	3071.9	2189.6	2785.1	2255.5	2708.1	3108	2436.7	2186	2429.8	4570.8	3669.6	3766.5	5126.4	4648.2	4382.1	4399.3	4342.4	3831.4	3786.4	4417.6	4185.9	4292.2	4159.1	4922.6	5001.9	4449.3	4297.5	5106.2	4362.4	4670.3	6056.9	3456.5	4946.2	5554.4	4355.3	4679.3	4763.1	3111.7	4081.3	4139.3	4010.5	4826.9	4663.4	3820.2	3895.6
E9AQC2	2029.1	1503	1758.2	1512.3	1761.7	1714.2	1777	1995.5	1932	2932.3	2390.3	2627.7	3221.6	3133.9	3276.6	3309.9	3011.4	3055.5	3271	2962.5	2925.5	2724.6	3015.1	3244	3478.5	3257.4	3147	4470.9	4082.2	4794.4	4309.4	3961.9	4656	4731.9	4473.8	3954	5563.1	4021.5	5070.9	4392	3871.7	4990.7	5278.3	4721.1	4969.4
E9AXN4	3897.8	3670.3	4045.9	4065.3	4078.6	4077.5	4258.6	4080.9	3660.3	4383	4031.2	4111.8	4169.5	4081.6	4206	4110.3	4202.4	3540.7	4223.9	3770.2	3874.6	3830.2	4081.5	3984.7	3816.7	4178.3	3827.9	4061.4	3959.4	4046	3930.2	4010.4	4161.7	3940.7	4601.4	3979.2	4326.2	3167.3	3972.7	4400.6	4462.2	4602.4	4968	4720.8	4912.2
E9AM81	8622.6	9519.2	9747.1	10006	9449.5	9819.2	10054	10553	10603	12237	11504	11257	9797.6	9547.5	8461.5	12701	12788	12655	11994	11291	11481	9480.8	9266	8920.4	8983.7	8608.6	8501.4	10694	10937	8669.5	9027.8	8363.9	6340.1	8915.6	9696.7	8998.6	6073.4	6440.1	5370	4415	6663.4	3525.2	6206.5	5361.6	6348.1
E9AV16	10165	10016	10338	9966.8	10837	10644	10967	9775.8	10326	9231.9	10917	11068	10035	9524.8	8392.9	10367	9899.2	12375	9839.2	11349	9964.3	11198	9716.9	8003.8	9013.4	9898.6	8929.8	8013.2	8673.1	7740.1	7796.6	9572	7451.8	7488.7	8146.4	8264.4	7456.6	9337.7	7624.6	7201.8	6670.1	6070.4	7389	7523.6	7983.6
E9AT49	4185.3	4769.8	3995.2	4183.1	3877.1	3664.2	4148.6	4005.9	4401.6	4556.6	5091.8	5016.2	5922.3	6516	5691.5	5116.6	5649.3	6264.5	6143.9	5356.3	5948.5	7113.1	7553.9	7075.4	6469.3	7038.4	6062.9	4915.7	5294.8	5044.4	6602.9	6051.7	5348.2	5509.6	5467.8	5521.7	4942.4	6287.3	4966.9	5041.5	4938.1	4838.1	4653.7	5139.7	5468.2
E9AWS4	1517.9	1940.7	1938.8	1961.4	2000.9	1799.7	1986.3	1879.4	1765.4	1763.8	1913.3	1957.6	2816.3	2898.8	2706.8	2295.4	2346	2451.5	2006.4	2111.9	1762.7	3215.9	3220.8	2821.8	2463.2	2815.9	2722.5	1868.8	1857.4	1915.1	2192.4	2395.7	2539.8	2259.8	2311.2	2288.9	2504.3	2433.5	2842.9	3052.1	3156.8	2859.7	2952.3	2749.6	3104.6
E9ASW8	16729	22056	9684.4	14593	7987.9	6224.3	35210	17389	19837	7615.8	6779	5705.6	4306.6	3135.7	4140.6	8930.5	7738.9	6228	5824	4727.1	4825.6	4068.3	4613.7	3731.2	8618.4	6374.6	6119.1	3990	4032	3202.1	3864.7	2183.2	3469.6	6308.9	4385	2797.5	3080.3	910.86	2509.2	1694	665.6	1875	4223.2	3153.9	2534
E9B3G1	3926.4	3368.6	3576.2	3465.3	3476.9	3099.4	3009.3	3395.6	3838.1	4398.4	4272	4022	4946.4	5695.8	5379.2	5128.2	4841.4	4595.4	4845.8	5105.3	4316.2	7046.9	6801.9	5793.4	6455.8	5593.3	5471.9	5400	5980.5	5045.2	6789.8	6998.5	6006.8	6067.1	5901.1	5215.1	7716.4	8606.1	7771.1	7318.1	6646.6	7713.9	6581.9	6525.6	5258.5
E9AYL7	2321	2289.6	2686.1	2438.2	3263	2652	2403.4	2284.9	2877.2	2498.9	2630.6	2793.4	3243.3	3061.9	3373.9	2751.9	2881.4	2884.9	3084.2	3054.7	2969	3059.9	3347.3	3914.5	3201.1	3208.7	3418.3	3361.7	3423.8	3343.6	3271	3464	4051.3	3199.2	3645.4	3466.4	3154.8	3113.9	3358.9	3158.1	3002.6	3230	3348.9	3790.9	3359.9
E9AU61	3142	3122.3	3250.3	3082.4	3156.1	3412.4	3035.2	2856.1	3072.8	4355.2	4020	4540.4	3097.6	2995.1	3529.5	3878	4078.3	3564.5	3782.4	4124.6	4562.3	3744.4	2853.3	3310.1	4079.9	3321.3	3545.2	5507.5	5537.9	5259.1	5918.8	5229.6	4760.3	4819.9	4968.1	5545.2	6379.1	4709.5	6635.2	8603.2	6233.7	6501.2	6703.2	6925.2	5566.2
E9AV50	4927.6	4571.5	4638.8	4738.3	5077.2	4220	5266.2	4495	4156.1	4644.3	4130.3	4230.5	4689.4	4070.8	4692.7	4588	4473	3714.2	4645.5	4528.8	3790.8	2956.1	4254.8	4510.4	4478.2	3985.2	4044.4	4474.7	3907.2	4545	4457.6	2340.9	5117.1	4687.2	4140.1	3822.3	5086.6	1682.2	5452.3	5839.4	4750.6	5698.9	5471	4579.7	4700.1
E9AJT5	2674.3	2941.2	2844.2	3015.3	3373.3	2900.8	2886.8	3114.7	3239.7	2282.2	2444.7	2286.6	1703	1600	1653	1945.1	1988.4	1712.9	2130.8	1901.6	1955.5	1466.8	1421.3	1437.2	1651	1475.2	1430.7	2247.4	2057.7	2016.6	1818.4	1683.4	1822.1	2100.6	2062.7	1825.8	1765.6	1291.3	1785.8	1665.7	1502.9	1573.3	1769.2	1874.3	1507.3
E9ARD9	8198.1	9792.5	7324.5	10735	7805.1	7179.6	10660	9946.7	10033	6777	5909.9	5928.5	4531.7	3784	4732.6	5633	5704.2	4661.6	4994.9	4798.4	4999.2	4184.4	3876.8	4339.6	6100.5	4788.1	4622.4	5831.9	4734.6	5864.3	6856.3	4142.5	5209.2	5861.5	4461.3	4021.6	4723.8	3801	4850.1	4831.7	5544.4	5059.5	4786.5	3798.3	4486
E9B4I3	3114.3	4146.1	3458.5	3261.1	3892.9	3560	3149.3	3980.1	4537.8	3835.1	4317	4582.2	4614.2	4940.9	4784.7	4605.3	4695.2	5266.1	4203.7	4511.4	5097.5	5587.7	5892.9	4595.3	5121.3	6175	5781.9	5543.6	6494.1	5765.6	4706.8	6901.8	7407.6	6410.2	7456.5	7263.9	8651.5	9490.2	9274.3	9599.3	9624.9	8525.8	8877.3	10312	10819
E9AKM1	1613.5	811.81	1958	1642	1600.7	1592.3	2025.5	1419.1	1353.2	2248.6	1935.8	2412.8	3519.2	2043.3	3566.3	3429.5	2973.4	2910.5	2578.4	2414	2426.3	2877.5	2965.7	3630.7	3750.8	2739.7	3047.1	2911.2	3155.5	3684.5	4386.4	2267.2	3748.7	3905.2	3050	3186.5	4559.4	1643.8	4731.3	4745	4481.3	4798.7	4801.7	4048.5	4242.6
E9B1W7	7602.1	6566.7	6758.5	5818.5	6629	6528.6	6530.5	7559.3	6897.7	8302.1	9309.7	8968.8	14233	16002	13411	9699.2	9697.5	11644	9695.8	9866.1	11024	19833	15757	15702	12763	13817	12378	4572.7	5414	4999.1	5786	6859.6	5709.6	4966.2	5405.1	5991.4	4009.3	5643.1	3754.1	4441.1	4788.3	4008.8	4448.5	4354	4539.7
E9APM7	997.96	1243	1370.5	1198.4	976.15	1185.5	918.82	1259.2	810.7	1085.7	909.24	890.67	642.82	622.83	981	677.85	795.93	462.27	1003.3	1010.6	700.41	503.4	763.32	818.43	624.65	632.23	525.99	538.51	718.09	896.35	432.93	439.51	656.1	611.01	574.45	537.23	498.91	344.64	378.45	321.48	420.39	387.53	379.69	298.79	411.44
E9B1F9	6469.4	6776.2	6285.2	6077.7	5700.2	5958.7	6831.1	6075.6	5940.6	7098.7	7135.5	7287.5	7994.9	7411.4	8051.7	7940.7	7854.9	7759.3	6950.4	8211.3	8122	7631.5	8912.5	8908.6	8623.2	8480.6	9520.3	6683.1	7209.9	6883.1	7925.1	4891.5	7574.8	7780	7300.4	7854	7173.7	4554.9	6332.1	6475.4	6469.8	7252	6259.8	6685.3	7344.4
E9B1I6	4212.6	3935.8	7440.3	2587.2	5279.1	7453.7	3301.6	8552.9	14122	7042	8030.6	6187.6	1989	2316	1297.4	6437.3	6248.2	5403.6	3005.7	3673.3	3830.5	2434.3	1238.1	1184.3	3006.1	2644.4	2860.7	627.18	631.77	726.34	524.46	132.81	149.94	952.5	575.71	615.99	147.57	132.31	147.8	96.397	135.08	95.06	148.42	408.78	537.56
E9B0Y3	1858.1	1546.4	1708.2	1360.5	1628	1455.8	1599.4	1833.7	1671.8	2384.7	2474.5	2574.6	2595.5	2406.1	2446.7	2917	2727.9	2726.1	3024.3	2771	2611.5	2626.2	2573.1	2399.7	2741.7	2801.5	2416.2	2451.8	2720.6	2751.4	1546.5	2472.5	2304.7	2646.1	2598.5	2388.5	2527.5	2445.5	2407.9	2341.4	2398.5	1796.9	2387.5	2509.9	2559.5
E9AU82	4507.9	5233.5	2635.6	4394.4	2430.8	2457.6	4336.1	2587	3158.6	2630.7	2470.5	2962.6	5930.8	6592	6848.7	3226	3344.8	3968.7	2702.6	2596.6	3369	6391.7	5520.8	7787.6	4062.3	4818.8	4556.7	2871.8	2920.1	3048	3387.2	2604.7	3887.9	3149.2	3432.5	3121.1	1966.4	326.69	1413.8	1934.5	2244.5	1203	2303.6	2594.7	2113.2
E9AZB5	5928.8	7890.6	8568.3	8489.1	6192.8	5711.9	7907	4049.5	8233.7	8194.6	6262.1	8720.4	10917	11893	10633	10693	9445.9	11545	9923.9	9826.9	11155	13338	14163	14393	13489	11388	14203	10023	10657	12494	25337	12568	13952	12132	12071	14460	13241	11502	15240	16024	16790	15403	16347	16364	15364
E9B0P1	6810.9	6761.2	5993.1	5925	5286.3	6047.3	7351	4585.3	5126.9	4538.8	4284.5	3860	4193	3546	4124.3	4614	3697.5	3835.4	3521	3762.8	3665.8	3674.7	3730.6	4105.5	5215.3	3727.3	3892.4	5690.9	4418.6	5600.6	7674.4	3492.3	5767	6531	4035.5	3919.8	6393.9	4229.9	5125.3	5379.4	5571.8	6198.5	6362.1	5661.6	5474.6
E9AVC8	5189.1	5734.1	7124.5	7116.2	7628.7	5352.9	6298.9	7375.2	5433.7	10278	10600	10404	13184	13742	16789	10302	11537	10696	10117	12645	11033	13367	14511	16329	11925	11960	12656	5167.4	5736.8	6039.5	3310.2	6603.2	5440.1	5509.2	3787.3	3943.9	3360.9	3344.2	3082.7	2499.3	2860.4	2630.7	1338.2	2642.5	2115.5
E9B0A8	4759.3	5054.7	5922	5400.2	5530.7	6266.2	4474.7	4884.3	6371.4	5166.1	5333.3	5393.4	4194	3653.1	5655.5	5422.4	5488.4	4426.6	3875	4825.6	5686.6	3019.2	5223.6	6056.3	5882.7	5356.1	5543.8	6614	7258.9	8123.3	10198	6283	11245	7858.8	8919.8	9558.2	9843.4	3681.6	12372	12437	14027	16726	12499	11023	12146
E9AKI1	5263.5	6531.5	5192.3	6044.6	5919.3	5158.9	6995.4	6136.4	5725.2	2970.5	4133.5	3591.7	2683	2798.2	2190.9	3563.6	3624.7	3884.2	2337	2755.2	2633	2559.1	2533.8	2317.7	2995.1	3024.5	3277.6	2617.7	3084	3005.8	3348.9	3917.7	3433.9	3736.1	3533.9	3609.1	3349.5	3518.3	3380.6	3623.6	4284.4	3631.2	3876.8	3826.7	4429.4
E9AN61	3099.4	1109.2	2678.3	2372.9	1243.3	2478.8	2613.9	2091.9	2375.6	3662.1	3362	3222.6	5024.7	4259.5	5568.2	4909.3	4253.4	3245.6	3940.4	3381.3	3957.3	5048.2	6020.6	7500.4	6939.7	5392.9	4748.9	5452.8	3666.1	7460.6	5657.8	5457.9	7180.1	6850.3	4936.8	6474.8	6531	4258.3	5872.4	6805.7	6528.2	7619.5	6687	4722.8	6835.8
E9AS94	7451.3	7902.9	8039.8	7511.1	8113.8	6722.8	7382	8670.8	8382.2	7086.2	7847.5	8057.9	5285.5	5880.1	5401.8	6182.6	6955.4	6773	6339.6	6090.4	6273.7	4933.9	4284	4044.5	4640.5	6087.2	4865.8	7104.6	8226.9	7535.9	6275.1	9706.1	8029.8	7101.2	9189.7	7805.7	6815.9	7894	6774.9	6393.8	5750.9	5298.1	6295.8	7968.6	6591.6
E9AQ51	4410.4	3942.4	5124.6	4783.6	5195.8	5347.6	4233.9	4186.1	4526.5	5425.1	4892.6	5654.9	5708.2	4834.1	5370.8	5140.3	5676.1	4796.4	5062.1	4251.6	5118.4	2966.5	3144.4	4788.2	2890.1	2756.1	2858.6	873.32	969.67	784.84	653.6	512.67	603.53	747.15	577.31	761.98	402.23	316.3	347.44	247.56	321.14	358.01	426.42	397.44	463.32
E9AMM1	4516.7	4532.9	5113.9	4030	4345.4	4398.6	3699.7	3243.9	3195.6	4718.6	4884.4	5040.5	4724.5	4073.8	4545	4121.5	3573.6	3683	3896.2	4518.1	4735.7	3693.1	4442.1	4765.1	4122.6	3463.9	4530.7	4347.7	3988.6	4668.2	4318	2872.1	4329.8	4190.3	3446.1	3075.7	3947.2	2429.3	4057.2	3698.7	3324.3	3351	3337.9	2970.2	2954.3
E9B1L9	7387.5	8124.7	7315.7	8063.1	6828.8	7383.2	7451.9	6980.7	5620.9	6924.1	6855.1	6721.1	6523.8	6938.3	7020.3	6223.3	6946.6	6750.7	6860.3	6470	7331.2	6671.3	7269	7176.7	6483.7	7019.7	7280.2	6449	7797.9	8300.8	6857.9	6753.4	7159.5	7250.1	7716.3	7502.5	8241.2	6405.4	8036.3	7096.2	7579.5	7775.4	7247	7827.2	8061.8
E9B5D1	2370.5	3226.8	3045.8	2740.4	3292	2884.8	2878.9	3457.5	2971.1	3370.7	4085.2	3982	3162.6	3358.3	3272.1	4112.9	4211.9	3837.1	3155.2	3590	3621.3	3353.5	3603.2	3499.7	3330.5	3427	3771.1	3807.8	3975.6	4165.2	2591.4	3467.1	3860.8	4326.7	4161.6	3989.1	3368.2	2546.3	3044.1	2432	2700.7	2938.7	3222.5	3217.8	2999.6
E9ALJ0	15136	10750	11659	12754	8748.7	12398	11697	7260.5	8592	11277	8012.7	9185.3	8989	7820.2	9465.3	9797.5	8445.1	6890	9672.8	10275	9650.8	7865.1	7895.1	13287	12795	8654.1	10128	12857	9574.9	13850	17013	6393	12240	14117	9264.9	10918	15563	5860.9	12922	10396	10708	14130	13352	10597	10958
E9AJU3	5404.1	6055.9	4815.6	5692.4	5501.9	5292.2	6540.4	5283.4	4478.8	3526.1	2804	3280.2	2597.4	2627.8	2590.6	3294.2	3144.7	2988	2742.2	2408	2443.4	2186.7	2486.2	1731.9	2414.2	2607.2	2509.5	3040.2	2919.9	3085.1	2642.9	3563.3	3321.1	3016	3081.1	2757.1	2664.8	3548.5	3001.2	2535.1	2408.6	2967.3	3164.3	2951.7	3000.6
E9AS55	4464.7	4136.9	4296.1	4805.2	4507	5102	4564.2	4306.9	4438.7	3642.7	3284.7	3746.2	3136.6	2674	3053.8	3271.7	3253.3	3295.2	3193.9	3142.3	3092.6	2235.5	2328.5	2823.2	2916.3	2769.9	3075.1	3848.7	3530.4	3941.7	3642	3000.3	3341.8	3652.2	3606.9	3415.6	3508.5	3286.1	3681.9	3092.3	2313.3	3493.3	3447	3176.6	3496.9
E9AXH9	4099.9	4204.5	4482.3	3889.6	4353.7	4701	4339.9	4805	4931.2	4412.2	5035.1	4983	4027.4	4058.5	4253.8	4372.1	4676.9	4325.4	4438.2	4509.2	4661	3344.2	3478.6	3365.5	3781.9	4620.8	3929.6	4565.1	6058.4	5282.4	3988.6	4693.9	4161	4382.4	4727.5	4952.7	5636.9	4604.6	5208.8	4596.4	4412.6	4371.7	4870.3	4527.1	5390
E9B545	4359.2	3924.2	4000.6	3817.1	4160.2	4126.4	4208.8	3867.3	3836.4	5265.7	5423.6	5344.9	4753.8	5016.5	4789.8	5355.2	5235.9	4880.5	5413.6	5542.4	5793.6	5775.7	4115.7	4611.9	4244.6	4281.7	3774.7	6170	6136.6	5323.5	5599.6	5425.9	4641.9	5099.5	5364.8	5270.5	4593.3	4471.2	3803.5	3366.6	2901.4	2774.3	3448.2	3983.8	3223.7
E9ARN6	5431.6	5464.2	5803.2	5200	6253.6	6169.4	7054.4	7103.3	6361	6775.1	6277.9	6887.9	7158.3	7225.5	7273	8289.8	7705.6	7257.5	8161.6	6692	7454.1	6876.5	5739.7	6475.1	8063.9	7800.6	6754.4	8431.4	8036	8533.6	8767.7	10403	8478.1	9504.6	9032.3	8964.8	9388.7	10800	8821	10176	10570	10120	10728	10405	11091
E9AYH5	2983.3	3016.6	3654.4	3035.5	3186	3374.9	2660.5	2710.4	2550.1	4511.4	4619	4651.9	4944.1	4744.1	4959.9	4381.6	4361	4235.2	4974.1	4883.6	4726.7	4909.8	5159	5904.6	4284.7	4307.3	4850.5	4764.9	4587.2	4827.7	4106.2	4080.3	4837.9	4456.7	4490.8	4461.4	4458.7	3292.2	4310.4	4256.9	4405.7	4795.1	4012.8	4006.9	3962.2
E9APY8	22075	32801	32293	23773	20380	32339	29053	16258	28464	41414	46252	39777	48871	34204	51381	47354	50742	53607	45934	41510	51448	81763	63033	64775	61228	63253	54839	38935	45815	41496	47946	43877	43263	44507	29475	46693	48776	49360	46164	49623	39145	43669	44078	46434	47082
E9AKM8	3930.3	188.17	1491.7	158.04	175.8	1156.9	163.83	172.63	187.92	8304.8	2936	6397.3	20417	19081	21700	8569.6	7670.2	6182.7	14399	13224	12775	23006	25237	33109	22451	14884	17436	15839	10309	12214	11622	11678	16060	12894	11793	4922.7	12052	3897.6	6232.3	7954.8	9939	10008	5773.8	3861.6	3260.3
E9B1H5	2773.5	2798.5	2788	2808	2856.5	2812.1	3088.4	2827.1	2832.7	2843.9	2585.7	2777.3	2766.6	2819	2821	2689.9	2817.4	2440.9	3478.6	2852.1	3053.8	2782.7	2718.8	2698.8	2723.3	2841	2413.5	2974.1	2833.9	2625.6	2344.3	3160.3	2643.6	2867.8	2739.9	2441.5	2830	2783.9	2716.2	2847.5	2789.7	3100.3	2617	2726.2	2707.4
E9B5S0	3794.5	4224.7	4088.6	4328.4	4374.3	4224.5	4447.2	3719.5	3705.9	4616.5	4408.1	4537.5	5403.5	4953.6	4248.4	5506	4994.6	4556.7	4686.4	5132	4779.3	4853.8	5098.1	4736.2	5483.3	5053.5	5124.6	5166.9	4879.8	5431.9	5507.9	3946.4	4958.5	5574.8	5230.5	5641.8	5461.6	3566.1	4851.5	4523	4688.8	5197.3	5228.5	4482.7	5836.2
E9B6A8	3391.4	3424.7	4278.5	4691.9	4484.4	5172.7	4249.8	3923.9	4478.6	4381.5	4316.9	4286.5	4276.1	4081	4391.6	4783.5	4401.8	4894.9	3260.3	4545.2	3706.4	3491.6	4309.2	3804.6	4930.9	4279.5	4330.7	4885.8	4361.4	4657.2	6147.7	2972	4870.5	6247.9	5113.8	4851.4	5672.5	2939.5	4933.8	5395.8	3562.2	4800.3	5283.6	4436.8	4944.4
E9ANK4	3308.7	3288.3	3641.8	3249.7	3801.5	3718.3	3190.7	3072.2	3370.6	4026.6	4072.8	4115.6	5626.5	5398.9	5517.5	4641.5	4668.9	4255.2	4487.2	4695.6	4697.2	5299.4	6178.5	6666.1	5399.8	5510.1	5621.1	5147.9	5075.2	4844.7	6053	4620.7	5774.4	5398.9	5185.1	5535.7	5898.1	5062.6	6016.4	5826.8	6547.9	7066.3	6114.7	5708.9	6562.7
E9AUX4	2838.1	1334.7	2158.8	1857.5	1673.8	2111.3	1982.2	1357.6	1152.4	3505.1	2303.9	2538.3	3343	2441.6	3721.1	3170.4	3054.7	3454.1	3439.8	3560.1	3125	2730.2	2733	4886	5146.5	3065.6	3944.2	4340.7	3446.1	4367.2	6884.5	1332.5	4008.8	5142	2673.8	3357.7	4496	1157.9	3460.8	2882.9	2305.3	3785.8	4129.4	2740.5	3229.3
E9APE2	1481.4	3723.1	1591.1	8193.5	7187.6	1550	1307.4	5802	1507.2	12503	9640.6	8106.8	2089.3	2236.7	19322	7614.1	8931.8	6088.1	1739.4	12394	9059.3	2184.4	14562	2234.4	16055	1826.8	1777.6	8186.5	7336	7098.7	6871.3	1274.9	8182	6717.2	7032	1153.5	4344.7	754.37	1110.4	1047.5	1184.4	1168	1116.7	916.44	1099.1
E9B6Z9	9854.4	8844.6	6602.6	7939.2	4658.8	6547.6	6749.3	6360.3	8700	7295.3	9657.1	7794.8	7280.5	7012.3	6244.6	7139.4	7190.1	8777.2	7850.6	9011.6	8389.1	7473.7	7489.6	6204.7	6106.3	6853.3	7376.1	6059.4	7255.7	6705.5	5862.6	5677.4	5351.4	5796.8	6180.2	7068.8	4133.3	4761.5	4224.6	3644.1	3771	3582.8	4178	4365.1	5074.9
E9AR74	1557.8	1672.9	1699	1476.2	1720.6	1582.9	1878.9	2016.6	1947.8	2283.1	2531.1	2395.1	3187.3	3446.3	3076.9	2546.5	2511.3	2580	2919.4	2705.3	2949.8	3428.7	3700.9	3975.5	2910.2	3257.7	3301.2	2520.3	2715	2469.4	2946.7	3284.3	3298.8	2638.4	3040.2	3289.9	3472	3277.6	3314.6	3547.7	4036.1	3989.7	3373.7	3454.7	3467.8
E9ASS7	1818.8	1349	1842.2	1669.7	1717.2	1801.7	1616.7	1758.8	1559.4	2574	2256.4	2434.4	2271.3	2440.2	2459.4	2839.4	2886	2296.8	2303.6	2812.1	2676.4	2298.8	2274.7	2379	2638.1	2582.1	2388.7	3442.9	3159.6	3152.8	3528.1	1810.9	2337.3	2760.9	2501.1	2333.1	2666.3	1332.8	1814.7	1655	1601.3	1889.2	2038.9	1894.4	2004.4
E9B128	13285	10526	8113.4	7067.6	6799.1	7519.9	9643.6	8913.4	9753.9	9029.1	10154	9773.4	10720	10742	11375	11335	9272.2	8802.2	9664	11139	11138	11980	16461	14314	18451	12210	14116	15076	13012	13984	36335	11326	15132	16724	12584	14613	16262	14478	15507	16508	16269	20832	16735	13888	15982
E9AQE7	1344.3	1524.4	1748.2	888.61	954.2	1209.7	1456.7	1539.3	1591.7	1920	2198.5	2081.2	3220.7	3060.1	3226.1	2777.2	2544.4	2418.6	2622.8	2579.4	2761.8	3326	3531.3	3447.6	3489.7	3101.9	3237.9	1917.1	2328.5	2867.6	2284.6	2076.1	2840.5	2356.8	2740.3	2738.3	2690.8	1896.5	3216.3	3059.7	3498.1	3141.8	3353.2	3383.9	3182.7
E9AST5	21025	16605	15860	15925	17118	21121	19381	16180	17793	13722	12810	14981	21206	20693	18464	12878	13219	14069	20370	17567	19195	17545	16566	17953	15100	17788	14095	19909	19334	20172	19039	27352	20253	20373	17637	24359	10152	13672	6961.9	8706.4	7620.2	8372.2	9712.4	10522	9942.7
E9B5V5	7924.1	5766.7	5919.7	7652.5	8874.8	7355.7	4876.3	4558.8	5899	5396.3	5290.4	5014.5	7441.6	5739.9	8140.4	6076.6	4941.5	4576.3	6208.4	6381.4	5000.7	3424.9	5496.4	6687.4	6998.1	4605.3	4866.6	10779	7163	7922.9	12746	7666.7	8362	11691	7400.8	5883.1	7746.1	5712.5	8750.4	9836.5	8584.4	10947	10231	8000.6	7225.2
E9ASW5	4087.2	2802	3074.6	3089.8	2628.6	3111.4	3259.5	2460.8	3137.8	3870.5	3370	3616.3	3149	3273.2	3809.1	4356	3891.7	4596	4119.6	4013.3	4691.6	2394.4	3479.7	3976.7	4692.7	4209.4	4487.8	5247	4499.4	5185.9	6404.6	2914.8	5310.5	5731.8	4179	4198.4	6153.3	2873.6	6760.8	4435.7	5769.9	6792.2	5402.5	4365.4	5609.7
E9B466	7549.2	7360.7	7588.8	8636.4	6845.7	8244.5	7717.4	5826	7104	5420.3	4686.8	5200.7	1330.5	1007.1	1250.5	3746.9	3125.7	2009.2	1212.3	2846.6	2418.9	1151.6	682.69	1011.4	2093.9	1301.1	1728.5	2537.6	2076.6	2616.4	2620.9	1252.6	1783.1	2303.7	2013.7	1759.2	886.36	462.37	886.85	682.76	572.65	629.47	1059	800.04	1030.8
E9AMQ4	2229.4	2449.5	2981.5	2410.4	3042.1	2893.9	2100.4	2179.5	1922.8	3231.2	3451.1	3966.4	5174.8	5155.4	4971.1	3137.8	3251.2	3237.5	4124.6	3646	3667.9	5864.7	5870.6	5627.6	3200.1	3845.1	3177.1	1077.6	1402.7	1135.7	1002.9	1188.8	1188.7	1234.6	950.22	1195.5	1046.3	1032.2	960.69	968.59	924.67	1043.5	749.02	765.51	962.51
E9AJY0	2628.6	3886.9	3604	3168.3	4028.8	3467.2	3614.5	3485.1	3003.3	3780.5	3806	4323.3	7037	6672.3	5755.4	5463.9	5137.2	5030.7	6353	5639.5	5116.4	7697.4	7830.6	8135.4	6434.1	6626.7	6838.4	4711.4	5665.7	5999.7	7734.8	9613.5	7450.3	5791.1	6346.9	6581.5	8258.1	10130	8366.1	11781	13205	10820	9160.2	10218	10278
E9B1K6	9819.5	11469	9650.3	9747.6	10105	9501.1	9733.3	9226.8	9686.2	6173.7	7016.4	6709.5	3507	3899.4	3769.5	4417	4753.2	4669.2	4486.8	4596.3	5178.6	5360.1	4572.2	4144.5	5075.7	4951.9	5197.3	5345.6	6687.9	6242.4	6691.6	6053.9	5263.3	6287.7	5076.8	6784.2	5168.7	8434.7	5737	5798	5728.9	5210.6	5221.2	5849	6403.5
E9B6P7	1556.5	2286.6	1944	2285.9	2796.6	1775.5	2599.4	2574.1	2440.1	1639.9	1974.7	1890.4	2946.3	2999.8	2349.8	1997.5	2617.8	2334.4	2143.7	2096.9	1891.8	3720.1	5850.8	2448.4	2405.7	3091	2887.3	4378.8	4104.9	4346.7	2611.9	16544	8836.1	5674.6	6474.3	5669.3	12666	22455	14000	20734	25156	19050	11433	16416	15865
E9AV28	5183.1	5810.1	5359.4	6189.1	5279.9	5318	5773.3	4935.1	6177.8	3234.7	3847	3822.8	2237.5	2232.5	2072.1	2927.3	3145.4	3291.9	2584.3	2826.1	3037.3	2391.2	2216.1	1845.5	2536.2	2450.6	2391.6	2864.1	3461	3189	2916.7	2681.3	2642.5	2943.9	3013.4	3104.9	2376.1	2948.5	2562.2	2051.6	1762.7	1680.7	2064.1	2290	2422.3
E9AVF7	2765.8	2781.2	2674.4	2651.1	2868.9	2601.2	2531.8	2853.6	2810.9	2474	2809.7	2667.8	2786	3139.5	2927.9	2608.5	2797.5	2807.3	2530.7	2666.7	2533.5	3282.3	3285.3	2925.8	2801.1	3017.3	2857.6	2908.8	3004.1	2713.7	3321.6	3792.3	3184.5	3087	3169.6	2964.2	3263.6	3861.9	3573.9	3266.9	3667.6	3184.3	3244.5	3641	3633.2
E9ATW0	946.47	923.28	1028.7	913.42	995.8	1035.1	1018.6	996.14	976.28	1230	1223	1261.7	1337.7	1338	1229.3	1156.3	1251.9	1210.7	1090.5	1199.7	1271.7	1215.4	1265.5	1345.5	1245.2	1356.6	1351.8	1116.9	1207.5	1232.5	1011.7	1231.2	1413.6	1156	1310.2	1263.9	1423.2	1159.4	1413	1415.1	1379	1495.2	1343.6	1424	1644.8
E9B0L4;E9B0L5	7320.6	5495.7	6136.2	6487.2	4794.1	8138.1	6489.5	3661.1	6045.7	6788	5541.9	6441.7	7385.8	5702.2	7465.5	6139.6	6056.7	5024.9	4757.4	5764.1	6701.9	5180.1	8603.7	12155	9242	6909.6	9304.6	4205.3	3738	4237.2	9083.4	2173.5	6234.7	5885.9	4277.1	4868	4002.7	388.12	3003.8	3230.6	4630.7	5715	5325.9	2693.7	4698.2
E9AL03	2851.4	2582.4	2143.6	2753.9	2550.8	2554.5	2649.7	2234.6	2520.5	2829.1	2952	2871.6	3439.4	2957.7	3451.2	3576.3	3601.8	3065	2752.5	3045.2	2724.2	3265.4	4130.5	4242.6	4210.8	3538.9	4271.5	4154.4	4035	4232.6	4431.3	3950.1	5091.9	5290.4	4499.1	4110.9	6657.7	4214.1	5575.2	6037.7	6228.6	6642.8	6919	5950.1	6007.1
E9ARY5	3638.7	3324.7	3658	3572.8	3757.7	3462.3	3827	3914	3442	4231.4	4080.1	4460.9	6249.7	6283.5	6073.2	4923.7	5142.2	4938.1	5449.4	4850.6	4748.4	5408.8	5449.2	5540.5	5048.8	5232	4520.8	4226	4397.5	4201.5	3282.1	4195.8	3669.3	3722.8	4006.4	3666.2	3493.2	3650.8	3454.5	3050.8	3588.3	2937.9	3073.2	3175.2	3099
E9B4G6	7543	11762	6972.1	10333	8648	7673.3	8574.2	7070.9	7317.2	4732.6	6666.1	6087.2	4366.8	4179.4	3116.3	5686.9	4753	5227.7	4040.9	5434.7	4795	5130.9	4909.4	3804.7	5470.6	4540.6	5662.1	3449	4462.6	3801.1	4990.2	5317.2	3961.3	5165.5	4118.6	5092.4	2903.1	4469.6	2793.9	3109.7	3474.7	2473.1	3056.3	3241.8	3196.3
E9B515	1719.6	1297.2	1601.9	941.06	1268.7	1588.8	1843	1624.8	1791	1770.5	1565.4	1944.6	1964.1	1924.6	2448.7	2224.4	2270.4	1982.9	2186.4	1714.2	2487.3	1558.6	1734.2	2900.8	2642.8	2529.2	2522.5	6803.6	4865.1	6812.6	8889.2	2982.4	5329.1	6553.2	6313	5126.5	2887.8	1859.5	2452.8	1811.9	2689.3	1940.9	3388.5	2660.7	3086.5
E9ARI2	5131.8	4688.7	6086.2	4531	4421.8	4967.1	4918.1	5605.3	5144.5	6134.2	5964.6	6531	8539.5	8946.9	9446.4	7295.9	7125.7	7932.3	6324.9	6527.8	8925.1	12302	11323	10986	11624	10917	11996	7315	8057.7	9012.4	10932	11271	10569	8362.3	8562.2	10179	11660	13433	13016	13418	14944	14644	12156	11672	12450
E9ARX0	7101.4	6808.7	14969	6945.5	8322.2	14769	5431.6	9502.8	11720	14413	11484	8840.3	4515.3	3382.5	4227.6	5084.3	6013.9	4561	11219	9192.7	8690.7	2451.4	1619.6	2324.4	2077.3	1899.4	1500.4	7711.7	6768.8	5257.2	9278.4	486.96	3243.2	3821.4	4406.5	6027.9	2514.7	1135.4	1082.5	1438.3	1854.4	1179.4	1669.1	894.72	2159.9
E9B1B1	4785	3924.2	4912.7	4790.4	5807.7	4940.9	4962.5	4878	4456.8	5011.3	4660.1	4874.8	6116.7	5483.3	6207.5	6829.4	6601.2	6077	5309.9	4766.6	4597.3	4698.9	5740	5697.7	4826.6	5049.6	5403	807.34	1007.6	863.77	1107.2	553.64	646.79	1032.2	792.28	807.39	552.87	214.12	204.35	150.15	286.87	426.41	381.21	286	163.66
E9APV5	26254	16844	23415	18015	12900	18534	13853	21901	23432	28524	31883	26180	36296	45785	34815	41730	38486	53274	36173	35703	40886	71484	76039	50163	53247	49024	64338	36576	42222	36401	52970	52605	46254	48203	39602	42181	51745	74895	48015	46498	55327	59793	47782	46309	71731
E9B5M6	4530.7	3746.1	3970.1	4371.2	3836.9	3955.6	4102.8	3338.8	3700.9	4828.4	3827.2	4036	5099.5	4900.3	5532.7	5245.2	4730.6	3972.4	4968.4	5145.2	4887.7	4129	5145.8	5944.2	6818.7	4795.1	5860.1	6149.2	5078.1	6231.1	6430.6	3240.6	5484.8	6315.2	5117.7	4661.3	6740.1	2793.6	5540.9	5043.4	5030	6353	5667.8	4763.6	4942.6
E9B4N7;E9B4N8	1962.9	1282.5	2561.4	2454.4	2056.1	2432.6	2105.8	1609	1661.7	2859.9	2842	2773.2	3109.5	3315.2	3214.8	2571.3	2565.6	2714	3004.3	3038.9	2636.3	2599.4	2989.2	3202.4	2336.2	2759.9	2870.7	3685.2	3581.6	4522.7	4852	2095.6	4075.3	3385.1	3128.9	2568.7	5718.4	2470	5882.3	5546.2	4914.5	5220.4	3793.3	3665.1	4287.7
E9B2C8	4770.8	4593.8	4901.4	5475.5	4748.5	5180	4456	4668.4	4471.4	4461.2	4269.5	4134.1	4345.9	3957.1	4734.6	4402	4699.3	4030.5	4752.5	4561.2	4556.8	3240.7	3244.7	4088.4	4701.7	3918.5	4202.8	5205.8	5064.6	5121.2	5615	3552.9	5620.2	5214.4	4788.7	5074.6	6410.6	3812.6	7693.7	8144.8	7431.8	7764.6	6504.2	6524.5	6014.3
E9ALQ8	878.56	917.8	515.38	931	719.89	784.74	814.53	841.88	826.85	1298.4	1415.2	1363.5	1624.8	1788.6	1900.4	1543.4	1641.5	1774.4	1633	1470.4	1391.6	1670.1	1930.2	1722.2	2158.6	2041.7	1929.4	1752.8	1783.1	1675.6	1436.8	1844.1	1983.2	1816.6	1851.8	1580.1	2169.1	1793.9	2453.7	2397.3	2338.7	2078	2633.3	2243.7	2296.4
E9B2F7	5159.2	5588.5	6253.4	4739.5	5701.8	6159.2	5002.7	5517.6	5552.5	7150.9	7571.7	6828	10651	10074	9683.8	7780.1	7522.4	8226.3	6912.7	7823.7	8907.4	14700	9721.1	11711	9982	9344.4	8842.8	3228.9	3417	3244.4	4882.8	4677	3173.4	3517.3	3307.9	3988.4	1958.5	2589.6	1761.1	1919.7	2043	1679.8	1796.7	2221	2002.7
E9B1F7	4930.7	3290.4	4318.1	3920.9	3703.7	3416.7	4453.4	3100.9	4532.7	6420.2	3723.9	4963.2	5685.1	5049.6	5652.6	5240.4	5469.3	3102.6	3830.4	5159.7	5648.5	2917.8	5342.7	5271.1	5357.8	2713.3	3591.6	1946.3	806.88	2527.5	570.3	436.02	798.43	2399.9	621.63	332.25	613.03	222.88	569.59	295.64	319.45	529.29	593.35	205.12	314.43
E9B6I7	2078.3	1700.7	1686.4	1854.6	1925.8	2026.6	1821.7	1576.8	1692.5	1907.3	1742.1	2044.3	3049.1	2862.7	2943.5	2360.9	2273.6	2136.7	1997.9	1843.3	2198.6	2445.2	3354.7	4296.1	2999.9	2496	2889	2835.5	3068.9	3491.5	3812.2	2378.5	4530.4	3696	3158.5	3589.8	4025.2	3011.6	3521.7	4263.5	5001.7	5414.3	3716.6	3689.1	4292.6
E9ATS7	2358.7	2457.2	2506.6	2162.1	2479.3	2445.7	2432.6	2644	2463	2303.7	2100.8	2316.6	2215.4	2218.4	2373.1	2308.7	2038.3	2377.1	2461.1	2111.8	2316.2	1832.9	2075.7	2230.8	2008.1	2287.6	2179.9	3095.3	3160	3264.6	3137	3613	3663.8	3347.7	3232.7	3580.4	3518.2	3154.5	3828.1	4741.6	3915.2	4943.2	4541.3	4480.3	4379.6
E9AJJ9	3795.1	3563.2	3589.6	3303.7	3274.7	3641.4	3809.4	3364.6	3602.3	4123.5	3525	3931.4	3539.5	3626	4005.3	4274.5	4270.6	3635.3	4391.1	3893.4	4346.2	3692.1	4012.2	4383.3	4724.6	4228.7	3803.7	3573.6	4076.8	4174.4	4138.8	3110.6	4724.1	4440	3556	3868.2	3530.7	2031.9	4137.4	3355.6	3507.6	3570.3	3881	3672.8	3895.5
E9AXP0	1560.1	1540.1	1983	1610.1	1736	1699.3	1611.1	1749.3	1485.7	2008.7	2224	2207	2956.3	2894.2	3144.3	2429.7	2363.2	2248.5	2380.4	2340	2381.2	3239.6	3168.1	3664.3	2632.1	2569.7	2751.1	896.88	1029.4	1072.8	823.03	1117	1074.6	1197.6	1054.1	1008.7	690.87	623.56	694	688.5	652.29	694.03	743.48	743.24	819.02
E9AXT4	9052.6	7674.1	6328.4	7306.8	6660.7	4916.8	7730.8	6518.6	7692.7	6571.5	6028.4	5624.1	3920.3	3582.8	3935.4	5400.4	5335.4	5024.8	6726.4	5790.8	6068.6	3263.3	3080.9	3217.8	3693.8	3584.3	3387.2	8408.5	7722.1	7676.7	5325.6	4478.2	4513.3	7294.9	6963.1	6614.4	3926.6	2781.8	2949.2	2051.2	1711.3	1699.3	3168.9	3598.3	3328.4
E9AM12	3981.7	3654.8	4239.7	3744.3	4386	4497	4284.4	4153	3740	5455.4	5313.9	5291.8	8140	7854.7	7147.2	6352.3	5587.8	5154.2	5532.7	6041.5	5489.4	7828.2	7158.7	7620	5792.2	6302.3	5246.2	2514.2	2533.8	2559.3	2960	2169.4	2264.6	2272.1	2099.2	2378.2	2029.3	2247.3	1573.2	2003.4	1924.4	1914.2	1736.2	1965.5	2096.6
E9AQU6	4182.6	5291.2	4585.2	5804.9	4838.6	4386.1	5362.4	4602.1	4705.1	2916.9	3289.6	3221.1	2659	2779.4	2576.7	3126.6	2988.2	3123	2855.9	2762.6	2738	2595.6	2546	2419.9	2771.3	2914.2	2856.7	2759.4	2825.4	2815	2565.1	2570.4	2550.3	2695.4	2799.3	2687	3083.2	2439.3	3040.6	2945.9	3104.9	2872.6	2970.3	2853.6	3050.4
E9B3A4	7064.1	4599.5	4822.7	4865.7	4584.8	4737.4	4438.2	4330.8	4293.6	6826.3	5317.1	5763	6900.3	6668.2	7927.8	6666.8	6253.1	5712.4	6315.6	6816.9	6691.7	6300.5	6991.8	7275.7	7315.9	6074.8	6059.5	5424.2	4894	5219.3	7173.8	4446.5	5290	5407.6	4358.3	4169.1	4075.2	3888.4	4298.5	3708.5	3918.8	4037.6	4246.3	3949.7	3732.5
E9ASU7	11262	10140	10564	10945	8260.1	11120	7983.9	5764.4	8884.5	10745	8481.4	7972.7	8213.5	6480.1	11068	8936.5	8706.4	5961.1	6824.5	9126.4	8258	6506.3	8283.5	11431	13240	6939.7	11225	12904	8762.8	12702	20179	2293.7	12686	13379	6998.9	9171.2	16357	962.04	13583	9900.2	8720.8	21317	14205	9020.1	7048
E9B0A4	5433.8	3307.7	4764.9	4014.4	4179	5151.2	4047.4	4582.9	4476.8	6336.4	6225.4	5635.9	6332.5	6282.7	6487.5	6462.5	6747	6341	6455.5	6732.6	6915.1	6140.3	5155.7	6358.7	6515.3	5827.3	6101.3	7755.9	7454.9	7453.7	7946.1	4979.5	4845.6	7016	6393.2	7659.8	4830.7	3816.4	3896.7	2735.4	1797.8	2551.3	2889.9	3046.3	3302.8
E9ANA2	30620	14519	24365	19165	12028	21127	18792	14510	17142	29778	16096	25491	44662	37440	45109	34306	31856	28928	28897	34428	41682	35778	64590	68886	63145	45378	68633	36021	31388	46365	60196	31817	51465	50218	27847	46885	75116	44731	73072	55765	50824	91728	63936	41323	72686
E9B260	2904.6	3188.1	2963.5	3103.8	3070	2991.8	3322	3216.8	3175.3	2940.4	2920.4	3031.4	3256.5	3355.9	3444.9	2932.4	3048.6	3063.9	3123.8	2973.5	3101.5	3284	3627.7	3494.7	3055.9	3134.9	3010	3077.8	3065.5	3389.5	3072.7	3219.9	3637.9	3154.2	3319.9	2999.7	3596.7	3052.1	4000	4197.8	4542.9	3677.3	3216.5	3573.4	3485.1
E9AKX3	3350.2	2901	3947.9	3462.5	3659.5	3773	3467.2	3269.8	3473.6	4264.5	3812.4	4764.7	5558.7	5016.5	4655.5	6169	5667.6	4690.6	4168.5	4598.7	4778.4	4869	5379.3	5172.4	5510	4884.7	5986	3413.7	3445.8	4254.3	3851.3	2925	3388.5	4120.4	3250.3	3833.5	2684.5	2626.3	2378	1669.2	2098.1	2391.5	3029.3	2611.7	3331.5
E9AK11	3092.4	3058.6	3524.5	3044.3	3832.1	3663.3	2951.2	3849.1	3337.9	3751	4101.9	4301	4766.9	4585.2	4560.6	4599.5	4924.8	4795.2	4016.3	4194.8	4071.9	5328.4	5234.1	4123.5	4455.9	4920.2	4731.9	3857.6	4070.2	4286.5	3270.2	5401.6	4514.1	4824.7	5165.2	5135.7	4816.9	4335.6	4391.8	5320	4362.8	4648.3	4961.1	5269.8	5533.3
E9B6P2	1437.1	3296.9	3200.9	2669.8	3056.2	1825.2	2454.1	1834.7	2522.1	2892.9	3248.5	2157.1	770.15	1124.8	969.42	2088.6	1762	1306.8	2263.3	1644.6	1814	708.11	1225.1	1103.5	629.53	1076.7	745.67	1953.8	1523.3	1182.5	740.16	632.15	814.87	809.24	1011.9	1237.9	446.93	245.95	505.58	377.89	273.86	367.46	490.81	249.87	405.75
E9AN88	12025	11885	11782	12800	12573	12383	13137	11172	12770	13884	11235	12112	14136	13073	14817	13203	12757	11487	14610	12806	12021	12273	14232	16198	14205	12316	13043	13441	11824	14329	10142	8402.8	11789	13284	11737	10449	11794	9440.8	10152	9262.3	8600	10050	10804	10437	9308.3
E9B1W8	3976.4	6210.2	6426.8	4374.9	5632	6224	5078.5	5624.4	5663.6	7468.6	8062.6	7720.9	10793	10643	10094	7317.6	7802.9	8344.1	6533.8	7697.4	8774.7	13784	9220.2	10641	7642.4	9085	8691.4	2793.2	3952.2	3296.4	3462.6	3877.7	3280.1	3148.7	3374.5	4112.4	1986.6	2530.5	2282.4	2065.8	1950.3	1906.6	2195.5	2303.8	2469
E9AXP7	2329.8	2248.3	2421.1	2536.8	2439.4	2860.6	2187.8	2120.6	2165.9	3094.4	2572.1	2847.9	2899.9	2833.1	3569.8	2632.7	2800.1	2404.5	2470.2	2286.8	2536.1	2427.9	2487.3	3770.8	2438.2	2687.8	2049.5	1074.3	1207.1	1095.4	768.51	518.09	768.27	830.42	822.99	857.9	644.44	285.9	437.14	361.26	356.68	267.19	376.05	334.44	288.59
E9AZM2	1611.4	1601.3	1633	1539.4	1749.3	1632	1813.7	1770	1780	2068.9	2180.6	2242.9	3907.6	4215.7	4123.5	2622	2549.1	2632.6	2877.5	2660.9	2757.6	4069	4852.7	4689.9	3324.5	3606.4	3459.3	1083.1	1226.8	1186	1432	1128.3	1296	1337.3	1236.4	1188.9	1069.9	926.8	1028.3	1082.1	1152.9	1007.5	1085.4	1117.7	1202.1
E9AR33	48008	72820	49869	48945	43592	35068	44513	41538	57503	52797	48565	31379	27674	22411	30939	26137	22967	25392	30972	34625	30630	28529	13638	23548	35009	22755	21939	57309	48765	53621	46861	50239	42902	53239	43359	48813	39362	17810	40313	42023	27874	27273	33741	41473	29000
E8NHP9	1756.9	3729.5	3555.2	2990.1	3104.3	4344.1	3024.2	2538.6	3384	6778.1	5416.4	6585.6	7409.6	4914.6	5994.3	5303	5379.9	6215.6	8036.6	5911.7	6424.6	5005.2	4291.8	5838.7	5737.5	5128.4	5734.7	6049.4	5759.1	6270.4	7581.2	1890	4396.8	5893.7	3821.4	5530.7	3125.6	1911.6	3170	3902.2	2709.3	1060.1	2664.8	4354.9	4350.8
E9AMG1	1051.1	930.69	1024.3	1007.8	1086.5	1051.3	965.91	1152.6	1092.6	1138.4	1213.6	1161.6	1074.7	1188.7	1239.6	1312.7	1404.5	1459	1339.3	1586.1	1623.2	1417.4	1285.2	1242.6	1422.2	1555.1	1561	1774.5	2119.1	2063.2	2207.4	3718.6	2798.7	1595.5	2200.1	2654.3	2957.6	3905.2	3100.7	4997.7	6197	4154	3846.3	3569.7	3846.3
E9B013	1802.6	3868.4	2799.5	3716.2	3570.4	3734.7	3550.1	2323	2818.8	2228.7	1700.5	1911.3	1155.7	1182.7	1162.7	1790.4	1736.4	1511.8	1091.7	1268.8	1413.5	1216.7	1232.5	1327.5	1373	1346.1	1459.7	1122.7	1155.4	1150.7	1636.2	1075.8	1154.3	1157.8	1195.8	1238.5	1036.9	1038	998.95	907.77	929.28	983.32	1159.6	1047.7	1156.8
E9ALV6	8966.3	12122	11690	10183	14650	11862	10105	10099	10406	9605.4	9000.9	8233.1	5633.7	4847.6	5079.2	6044.3	6027.4	3929.3	5385.7	5464.9	4647.5	3578.9	3724.7	4073.1	1801.8	1967.8	2416.2	836.73	829.41	818.83	742.43	479.5	719.31	824.06	690.42	696.57	580.56	580.35	445.82	444.33	430.49	519.3	667.35	451.51	456.8
E9AUK9	6600	6348.1	6237.5	6311.4	6241.5	6407.2	6129.9	5711.2	5956	6977.8	6485.5	7071.2	7595.6	7729.1	8320.2	6878.2	6681.8	7049	7378.8	6992.4	7538.2	7197.5	8489.1	8657.2	8312.5	7311.3	7912.1	7724.1	7106.8	8377.1	8777.8	6803.9	8527.8	8471.5	7257.1	7366.5	9240	7521.2	8783.2	8585	9308.1	10520	9235	8589.7	9161.9
E9B231	9252.8	14926	7881.1	11743	7156.9	5186.4	14710	10929	9687.3	3888.1	4720.5	4211	2551.6	2237.7	2664.1	5668.4	4399.2	4273.4	2169.9	3078	2529.8	3073.9	2643.5	3040.8	6665.9	4097.6	4926.2	3372	3131.9	2951.1	2601.5	800.37	2332	4899.7	3584.8	2806.4	2781.5	450.36	1895	1711.3	1452.1	1979.4	3361.9	2050.3	2727.6
E9AY11	3607.6	3038.2	3339.8	3280.1	3240.7	3177.3	3201.6	2260.9	2738.6	5422.5	2881.2	3781.9	4339.1	3605.1	4015.3	5456.2	3917.6	4196.7	4353.2	4966.3	4196.9	4272.6	3558.3	4471.2	4961.7	4031.6	4987.8	4586.3	4148.4	4487.5	3011.4	2601.1	4262.4	4833.1	2997.8	4130.3	4764.6	2451.1	3877.2	4271.1	3492.1	3975.4	4317.9	2271.7	3057.3
E9B0H0	3972.2	4288.1	3630.7	3549.6	2949	3268.8	3834.4	2569.8	4265.9	3284.9	2067.8	2625.1	1184.1	869.53	1142.9	1889.4	1907.3	1061.4	1370.7	1819.3	1612.5	663.86	706.59	785.87	957.6	613.54	628.03	2327.9	1768	1371.8	1543.9	1180.1	1141.7	1034.9	1127.1	1368.9	1115.4	1048	942.21	767.53	675.14	686.34	1073	513.56	908.55
E9AUX8	1295.9	1119.6	1118.2	1362.4	1247.3	1309.3	1264	1045.1	967.5	1729.1	1353.2	1828.1	2671.1	2354.1	2577.7	2079.9	1946	1568.3	1807.8	1769.4	1590.9	2417.6	2683.2	2398.1	2405.4	1655	1864.6	596.8	518.33	551.5	595.49	326.08	452.71	655.96	450.92	441.94	414.17	132.41	288.26	128.97	134.77	384.5	409.87	286.03	259.39
E9B348;E9B350	3640.2	4334.8	3938.5	5379.3	3901.2	4506.2	3681.9	1959.4	4255.8	2255.8	2637.9	2370.3	2210.9	971.77	1403.8	1797.5	1762.3	2017.7	2182.5	1932.9	1990.7	1703.2	1717	1320.8	1510.8	1540.1	1797.6	2378.8	2085.8	1892	3391.7	2875.4	2688.8	2849.6	2477.6	2729.5	3504.9	2942.2	3871	3396.1	3727	3846.3	3516.5	3994.2	3865.9
E9B2E8	2901.2	2858.4	3074.9	2953.6	3026.5	3333.5	3264.1	3164.1	2944	3662.5	3412.8	3560.2	4699.1	4572.2	4578.5	4607.3	4120.6	3878.1	3645.3	3961.3	4088.2	4536	5380.8	5012.5	5969.8	4744.1	5658.2	4459.5	4185.1	4543.9	5657.1	3941	5098.3	5344.4	5114.2	4400.3	5372	4151.5	5301.3	5531.5	5875.2	6292.6	6448.5	5480.8	5941.5
E9APL8	10049	16033	13642	11561	15110	12112	13843	16372	13700	11146	12855	12195	16428	13344	10995	14609	12276	14418	15375	13114	12273	18617	16822	11791	11948	15411	14346	12910	14095	11835	11284	14907	10246	14556	15052	12863	9921.2	12298	9441.1	13210	11362	9056.3	13088	14477	12765
E9ARJ6	8777	5796.9	9401.4	5906.2	5410	11645	6500.3	4644.9	7149.1	14080	5852.5	6536.5	6712.4	7605.7	8830	4928.7	8504.5	8176.5	6477	7264.3	8926.8	5691.8	3542.8	4745.9	6577	3991.6	4143.2	8284.3	6000.5	7511.3	7140.1	2339.5	3646.2	4612.6	4711.2	4890.9	2722.3	1101.3	2057.5	1866	2041.9	1919.3	1803.6	1790	1875.4
E9APK7	7862.9	8715.9	7358.3	7105.3	7441.9	8989.2	8625	6124.7	7466.5	6143.2	4987	6384.7	5601.1	3685.4	5341.9	5763.9	4637.6	3905.4	6244.1	6041	5645.8	3203	3428.4	4996.1	4629.5	3612.5	4388.5	6145.6	5094.9	6073.2	8161	2865.2	5042.8	5338.4	4307.9	4416.3	4275.4	1978.9	4379	4368.6	4107.8	3992	3976.2	3952.1	2822.8
E9ARG7	6886.1	11064	6821.9	9293	4897.4	8028.6	8590.9	6961.3	8990.8	2583.4	2901.3	3025.4	389.98	441.93	406.92	1212.2	1380.6	707.69	722.62	979.64	1147.5	180.16	326.04	305.27	359.59	385.2	247.98	2367.3	2382.5	2016.6	1462.8	302.14	659.34	1370.5	791.36	1504.5	433.69	173.77	378.7	260.42	250.35	249.79	316.14	378.79	266.38
E9ATI1	3290.7	3661.4	4036.7	3907.3	4017.1	3767.7	3793.2	3289.1	3274.4	3532.6	2986.2	3155	3676	3260.2	3788	4110.3	3712.2	3408.2	2710.2	2666.9	2878.8	3720.3	3310.6	3375	4920.8	4163.2	4374.4	4190.4	3367.2	3588	4366.9	5946.4	4803	5835.9	4149	4300.8	6735.1	6010.5	5597	5545.9	6586	6657.9	7007.5	5473.5	7489.8
E9AWH8	4350.1	3288.3	3602	3530.7	3543.6	4108.5	3530.3	3073.4	3096.3	4953	3966.3	3680	3357.4	3050.2	4402.7	4672.7	4499.4	3356.5	3627.2	3544.5	4383.5	2584.1	3082.2	3900.6	4549.7	3474	3564.8	5323.3	4848.6	6358.3	6564.7	3821.1	6447.9	6453.6	4311.4	4779.1	7073	2351.3	6343.6	6651.4	6149	8398	7699.8	5015.1	5784.9
E9AK64	3293.5	4830.5	3717.4	4644.4	3222.5	4000	4185.4	4033.5	3452.4	2201.9	1925.3	1992.1	1141.7	1207.5	1194.4	1404.4	1629.3	1620.9	1396.4	1387.6	1484.8	904.6	1079.9	1081.4	1041.1	1130.5	1225.8	2035.9	1653.1	1641.8	1660.4	1288.7	1839.9	1628.6	1630.5	1859.7	1176.4	743.83	1027.3	714.4	1170.7	1036.2	1388.2	1195.9	1529.8
E9AU19	15398	7803.5	9383.5	9934.5	7015.9	11274	11496	1096.4	1130.2	16062	8885.9	8708.4	13704	8348.4	13753	14931	12634	7574.8	13439	16143	11098	7960	6440	13796	9230.4	6419.4	1443.9	22325	12538	17560	25443	3863.1	14198	11514	9177.9	20276	11799	649.05	1194.2	12023	1035.5	6806.9	5402.8	5448.9	1202.8
E9APZ6	4270.7	4237	4168.8	4404.7	3956.8	4589.7	4262.8	2715.4	4196.6	4993.5	3868.2	4339.7	4054.7	3322.6	4140.5	5043.5	4118.7	3987.8	3918.8	3967.7	3999.1	3004.4	3775.1	5253.9	5959.9	4208.8	5894.5	4513.4	4638.1	5301.9	7213.2	3328.6	5401.5	7513.1	5196	6523.3	5614.9	3287.5	4188.5	5057.1	4995.9	5223.7	6585.3	5810	5027.9
E9AQ88	2563.3	2239.7	2971.3	2565	2153.1	2948.3	2378.2	2152.2	2084.6	4193.5	3564.1	3595.5	6373.7	5064	6266.4	5605.7	4913.6	4541	5000.9	4759.3	5425.9	5475.6	6239.7	6596.1	6756.9	5541.3	6483.9	6279.7	5217.6	6563.2	6640.3	3377.3	6031.8	7356.2	6152.2	6054.1	6014.9	3076.3	4398.8	4178.2	4169.7	4723	5791.4	4689.1	5126.7
E9ANS8	9740.3	7600.6	9198.1	8180.7	6900.1	8516.4	8056.8	5629.1	7285.8	8195.3	7543.3	8758.1	9594.4	8165.9	10124	8076.1	8279.1	8407.9	8784.9	8248.8	9809.8	8033.9	8495.9	10058	8620.3	9080.8	8229.7	9381.1	8749.3	9655.8	14226	7063.4	9431	9172.8	8258.9	7131	10007	7856.7	11970	11023	11442	11979	11085	9358.6	9245.7
E9AU79	2965.7	3014.3	3015.5	3146	3326.2	3131.8	2925.1	3366.5	3011	3693.2	3903.9	4103.9	4343.7	5526	4569.2	3759.1	4110.9	4284.4	4900.5	4344.1	4482.1	4877	5342.7	4414.2	4230.7	4609.8	4026.4	4539.7	4456.2	4907.5	4013.2	5126	5143.2	4418.1	4705.6	4597.7	5573.4	5291.1	6059.6	5692.6	6333.7	6156.2	5068.3	5517.5	6205.3
E9AZ74	6523.1	4992.6	7185.2	5577.7	5155	7247.5	4993.6	5336.4	6011.9	8670.5	7679.2	7220.7	9221.4	7508.3	9074.5	7317.1	7129.4	6054.2	7119	6917.2	7058.3	7141.5	5202.9	8390.5	5763.8	5396.9	5504	7142.2	6075.6	6224.1	8724.1	4428.7	6271.5	5387.5	5497.2	4689.8	2762.8	1962.7	2196.8	2347.7	2225.6	2601	2727.8	2681.4	2299.6
E9AVE5	1935.6	2074.8	2032	1868.9	2073.1	2292.9	1907.2	1887.2	1906.7	2407.9	2654.1	2818.2	3701.3	3395.2	3388.7	3047.4	3153.2	2869.5	2993.8	2953.4	3040.5	4072.9	3916.9	3996.1	3910.9	3863.6	3904.2	3171.5	3461.6	3789.6	2627.5	4046.3	4056	3457.1	3615.7	3848.5	4249.4	4158.4	3910.1	4538.8	5312.5	3839.3	4222.9	4180.2	4404.7
E9B703	1850.6	2198.8	2134.4	2392.9	2885.8	2901	2269.6	2405.5	2346.3	3203.7	2845.5	3704.1	6404.7	4817.6	6663.1	3916.4	3011.5	2800	3363.8	4017.3	3284.1	4215	5031.6	7295.6	4102.9	3433.1	3934.7	2226.5	2175.9	2873.8	1724.6	1658.1	2874.7	1865.4	1753.9	1786.2	776.13	562.05	616.97	515.01	710.29	780.44	470.57	676.24	728.39
E9AV49	6960.9	6209.9	5908.4	6607.5	6048.3	5925.5	5502.9	4794.4	5044.1	5949.5	4493.1	4815.6	3845.5	3767.9	4004	4859.6	4412.7	3875.8	4513.9	4619.7	4355.9	2724.9	3399.4	3449	4269.9	3597.3	3552.1	5104.4	4157.8	5253.2	4455.4	3048.6	4139.4	5196.8	4058.3	3742.8	4777.8	3190.5	4226.4	3825.7	3639.5	4075.1	4722.9	4053.7	3834.1
E9B081	1901.3	2101.8	2144.4	2031.2	2133.5	1964	2272.3	2388.8	2283.4	2061.4	1969.4	2063.7	2229.8	2271.4	2196.2	2013.1	2153.1	2141.1	2259.8	1837.2	2059.1	2176.4	2143.1	2073.1	1950.5	2108.9	1971.9	2529.4	2332	2288.4	1833.5	2686.3	2371	2375.8	2429.7	2150	2872.1	2810.2	3011.5	3218.8	3089.5	2938.4	2824.7	2801.1	2938.3
E9ATJ0	3535.8	2954	3645.4	3560.2	3790.4	3739.1	3178	2773.7	3221.5	4319.4	4672.9	4345.9	7623.2	8531.2	7451.4	4967.2	5265.9	5792.4	5853.3	5378.1	5727.5	9302.7	10707	9453.6	6808.8	7372.9	7670.4	5376	5748.6	4799.3	6320.1	6430.5	6589.7	5562.4	6091.5	6556.1	5279.2	5612.2	4851.4	5819.8	6713.5	5264	5506.4	5450.5	5922.1
E9ATX3	5680.3	8481	3874.8	10978	5335.3	4826	7480.1	4603.4	5193.3	2407.3	3341.5	3251.6	4300.6	3561	3665.4	4947.8	4316.7	4964.5	3503.5	4246.9	3500.3	4328.5	5294.9	4890.2	6301.9	5201.3	6187.9	2408.4	2752.1	2543.5	3518.9	2830	3552.7	3969	3633.5	3892.6	3517.6	2257.2	3032.9	2820.3	3116	3336.9	4390.1	4027.6	4184.5
E9B5I1	1601.2	1792.6	2006.3	1878.6	1930.6	1823	1922.2	1803.3	1734.3	2142.5	2169.7	2202.6	3742.8	3672.3	3887.6	2354.4	2439.4	2422.1	2663.3	2582.6	2738.6	3694.9	4462.6	4596	3074.7	3015.9	3272.2	1374.9	1447.6	1473.1	1370.3	1355.6	1586.7	1399.7	1347.7	1282.4	1231.6	965.71	1185.7	1236.8	1185.3	1199.7	1219.7	1062.5	1211.6
E9B508	2109.4	2250.7	2321.1	2378.8	2391.3	2236.7	2491.8	2896.5	2487.3	2103.8	2581.9	2588.4	2073.3	1971.7	2074.7	2297.7	2616	2692.1	2582.1	2229.6	2289.1	1737.4	1954.3	1811.7	2393.3	2520.5	2260.9	2628.1	3016.9	2674	2293.9	2665.6	2836.9	2533.1	3167.2	2694.7	2537.3	1963.2	2962.7	2465.5	2283.2	2457	2607	3021.5	2921.5
E9AQX3	5738.4	5180	5239.1	5669.9	4014.8	4868.9	5361.5	3777.9	3953.2	3984.6	3058.3	3448.6	2297.3	2126.5	2171	3185.1	2987.9	2490.6	2312.2	2228.3	2582	1411.8	1593.3	1900.7	1957.7	2068.5	2063.4	3962.2	3213.4	3110.1	4233.9	1608.2	2762.2	3525.3	2920.6	2857.8	2950.3	2151.6	2491.3	2113.7	926.48	1884.2	2266.3	2214.5	2599
E9B4W0	2289.4	2169.5	2190.3	2202.3	2209.5	1977.4	2320.1	2270.6	2076.5	2411.9	2474.2	2533.4	2996.3	3002.2	2953.6	2836.4	2840.1	2816	2887.6	3038	2849.7	3242	3808.7	3911.8	3377.3	3217.7	3468.6	3380.8	3126.9	3215.3	3367.3	2631.7	3522.9	3421.8	3204.1	3174	3568	2410	3009.2	2678.6	2653.7	2941.8	3387.9	3111.1	3036
E9ANM0	7521.7	4927.7	7375.9	6329.3	5378.1	7141.4	4224.7	8037.1	6026.1	10613	6808.9	10745	8945.9	6157	8398.4	10251	9015	11404	9942.9	8948.3	9536.8	7003.7	6109.3	9153.4	10803	8836.2	9569.8	9493.7	6583.5	10273	11259	8658.5	8560.4	11329	9254.1	8585.2	8265	10200	11132	10985	9474	10108	9876.1	11082	10092
E9ATK7	3896.2	4172.4	5015.4	4894	5091.7	4708.8	4686.3	4433.9	3963.8	4237.7	4071.4	3891.2	7216.4	6522	6711.6	3515.6	3562.2	3460	4090.7	3363.4	3363.1	5483	6273.5	6769.7	3308.3	3781.6	3340.5	692.31	820.5	744.53	648.92	658.82	716.77	635.88	658.63	683.73	675.47	584.93	619.44	617.55	683.03	598.24	474.35	596.98	635.61
E9AMB8	927.39	1375.5	1346.4	1203.3	1205.4	1142.1	1310.4	1362.3	1282.5	1244.3	1876.4	1596.3	1440.1	1829.9	1223.1	1482.6	1537.6	2032.9	1554.3	1523.6	1599.7	1563.2	1729.8	1503	1455.8	1957.8	1791.9	1395.4	2457.8	1594.1	1056.8	2462.4	2112.1	1699.1	2189.6	2092.4	1712	2312.4	2200.4	2065.9	1977.6	1731.3	1553.4	2561.4	2461.9
E9AJP3	3286.2	3793.5	3584.6	3536.9	4041.7	3647.4	3688.3	3891.6	3624.7	3964.4	4743.5	4452.1	4053.7	3923.1	3965.2	4087.9	4346.5	4480.6	3586.5	3920.8	3775.8	4304.4	4512.7	3585.6	3984.8	4034.7	3759.8	3323.7	3633.3	3633.6	3210.1	3964.5	3928.4	3547.8	3956.1	4040.9	3192.1	3528.1	3474.6	3462.4	3723.9	3405.5	3221.4	3829.2	3679.8
E9ANM9	3096.1	3145.6	2938.4	3324.6	3136.2	2992.8	2979.3	2928.7	3198.5	3500.7	3425.5	3420.7	3445.9	2828.3	2656.7	3690.4	3214.2	2690.5	2851.6	3553.8	2656.5	3274.5	2827.5	2322.2	2758.1	2976.8	3087.6	2224.9	2491.8	2341.3	1878	2114.4	1858.4	2865.6	2395.9	2423.9	1514	1807.9	1126.8	1235	1359.6	959.84	1559.1	1636.8	1749.9
E9AUU8	8090	10219	6641.4	8834.1	8982.8	7463.1	8752.4	8676.5	8335.3	4799.8	4865.6	4609.8	3706.5	3320.8	3255.1	2817.4	3370.8	2892	3100.3	2926.4	3015.9	2471.1	2985.1	2465.2	2051.9	2042.4	2141.7	4461.5	4824	4660.9	3269.5	4659	5103.9	4001.2	4760.5	5009.2	4551.7	3385.1	4173.7	5585.3	4051.3	4724.4	4374.7	5126.5	4226.2
E9AXU5	8722.5	12557	9898.1	10859	10537	9688.4	8782.6	7494	10855	6797.3	4690.4	6608.7	3168	2773.4	3103.1	4646.2	4023.7	4646.2	3480.4	3650	6476.3	2731.3	715.58	2246	3323.6	3066	4563.2	8672.5	8111.8	8243.9	6657.3	1042.7	5543.1	6205.7	7598.7	7863	4012	1039.1	4396.1	4475.3	2642	3587	3963.8	4507.1	3548.2
E9B4J1	3455.4	3024.4	3985.4	3397.4	3649.3	3933.6	3200.9	2983.1	3445.1	4516.8	3955.9	4316.3	4320.8	4932.4	4787.6	4413.9	4660.3	3981	4097.2	4267.4	4683.3	4087.8	3098.3	4262.1	3799.3	3727.2	3540.3	3795.6	3627.1	3615.5	3389.5	2595.8	2871.7	3068.2	3116.6	3153.6	2422.7	1687.7	2259.1	1844.8	1720.7	1897.2	2031.9	1786.4	1912.4
E9AQM7	5717.9	6819.8	6372.6	6197	6544	6468.1	6821.6	6143.7	6517.5	6291	5012.3	5598.4	5052.3	4335.4	5534.5	5647.8	5914.8	4943.4	5671.4	5912.6	5939.3	4020.6	4702.5	6402.5	6375.3	5393.5	6110.9	5852.6	6359.7	6442	7103.6	5577	6397.9	5951.4	6594.8	6840.1	6883.5	2493.2	7813.3	8679.4	8558.4	8611.7	7760.1	7600.7	7837.6
E9AZ16	1770.8	1317.1	1692.1	1646.7	1719.4	1806.6	1692.1	1728.6	1346.7	2590.8	1841	2143.2	2823.1	2523.7	2999.7	2781.3	2388.3	2146.3	2429.1	2423.2	2280.1	2061.3	2279.6	2807.1	2639.5	2305.1	2464.8	2205	1930.6	2328.8	1841.6	1220.3	1898	1906	1918.1	1761.6	1792.9	990.56	1758.7	1413.5	1570.2	1399.2	1553	1390.7	1546.6
E9AUK0	6534.8	7680.5	6059.6	7434.6	6613.2	6420.8	8052.4	6467.6	6257	4812	4584.5	5138.9	3668.6	3669.8	3494.8	4326.6	4510.7	3781.6	4542.1	3833.7	4451.5	3279.4	3333.6	3169.1	3769.5	3816.5	3526.1	4466.7	5041.3	4768.9	4620.1	6256.4	4928.7	4384.3	4410.7	4152.5	4906.6	6163.7	5622.9	6792	7150	5887.8	5108.9	5358.7	5395.2
E9B6U0	12253	16408	14089	12646	14811	15514	12736	14803	12641	10608	11338	12022	14320	16055	13486	10658	11955	10659	11692	9763.2	12514	16282	12822	13149	9768.6	12199	9912.9	13132	15249	13197	15275	24523	15313	11072	14729	16225	14181	15060	14668	20510	25183	17175	14375	17257	14619
E9AVR2	4464.7	3772.8	4573	4241.2	3578.4	4996	3878.9	3480.1	4468.5	5234.2	4484	5106.7	5680.6	5408.9	6251.2	5495.9	5199.9	5502.6	3964.9	5070.7	5338.7	5137.2	6770.1	6639.3	6909	5962	6989.6	6050.7	5647.9	6423.8	9641.8	4707.1	6621.7	7227.6	6026.2	5911.5	7210.4	5644.6	6508.1	6433.5	8363.7	7791.4	6899.7	6785.7	6960.8
E9B213	1354.7	1313.1	1425.8	1444.4	1509.5	1391.5	1467.2	1428.2	1462.8	1358.9	1523.9	1597.4	1546.7	1745	1640.9	1486	1637.1	1759.2	1941.4	1627.9	1815.4	1530.1	1652.2	1504.4	1790	1955	1782.6	2033.9	2359.1	2506.8	1538.1	2342.5	2284.1	2006.2	2797.3	2295.7	2401	2307.1	2641.7	2689.7	2607.6	2361.8	2627.8	2943.7	2498
E9AMA7	1761.5	2172.7	1956.3	2245.1	2260.5	2258.5	1764.8	2303.9	2104.7	2031.4	2236.8	2182.3	3020.9	2953.5	2765.6	2351.2	2584.4	2577.6	1656.2	2440.4	2218.3	2432.3	3480.9	3215.8	2600.7	2902.4	3051.3	2439.8	2900.4	2579.4	2120.8	2718.9	2847	2620	2961.4	2954.8	3215.5	2412	2965.4	3365.4	3719.2	3403.1	2823.5	3388	3351.5
E9ASG3	3630.1	3051.5	3671.1	3182	3097.1	3987.6	2997.6	3125.2	3508.9	4566.8	4173	4319.8	4883.5	5309.4	5323.7	5012.6	5025.4	4919.8	5222.6	4607.6	5342.7	4864.9	5402.5	5448.2	5047.4	5195.9	5820.2	6739.2	5376	5859.6	6398.2	3386.6	5439	6790.8	5280.6	5596.7	5376.4	2860.8	4457.1	3421.5	2963	3490.9	5294.5	4548.4	4286.5
E9AKX0	3217.3	2965	2894	2828.4	3298	2776.8	3265.5	3320.7	3232	4585.5	3851.3	4167.2	3461.6	3327.6	4235.4	4890.6	4292.2	4252.4	3995.8	4024.3	3715.8	3215.2	3248.7	3152	5202.3	3908.8	3466.7	4626.7	4139.2	4982.9	3208.5	3715.9	4446.3	4707.4	4021.5	3142.1	4586.1	3164.2	4118.9	4113.5	4357.5	3514.2	4458	4266.7	3738.9
E9B749	4670.3	6264.2	5408.9	5559.4	6540.9	5850	5859.6	6606.1	5502.9	4129.3	4869.4	4953.2	5340.7	5396	4249.7	4108.6	4184.6	4753.4	4988.6	3941.2	4062.2	5986.6	4954.7	4295.6	3681.7	4659.5	3606.9	4245.9	5126.9	4252.7	5209.7	8931.7	5673	4850.4	5716.7	5098.6	5440.5	7663.6	6033.7	8316.2	9110.9	6436	5659.7	6908.5	6723.5
E9AM57	2809.4	3026.1	2985.1	3100.6	2880.2	3136.5	2828.1	3293.4	3308.1	2999.9	3144.7	3016.1	3410.1	3590.8	3565.7	3044	3389.2	3318.7	3405.6	3476.9	3533	3231.8	3383.7	3437.6	3250.5	3763.6	3521.9	3396.4	3750.8	3662.7	3585.7	3256.3	3876.7	3409.5	3616.8	3754.4	3663.7	3022.8	4050.2	4172.4	4976.9	3976.5	3974.3	3968.5	3956.5
E9B2Y7	6783.1	3987	4405.2	5078	3865.1	5216.6	5022.4	3751.5	4173	6512	4198.1	5152.1	4316.4	4002.2	5239.4	5829.5	5786.6	4843.4	5431	5920.5	4831.3	2748.7	3093	4477.6	6118.7	4417.3	4679.1	8720.5	6063.5	7744.7	12038	3439.7	6526.3	8933.1	6538.3	4929.9	7327.9	852.33	5405.7	5087.3	3418.1	5491.4	7276.2	5553.6	4403.5
E9AYV2	3400.9	3212	3456.8	3870.5	3930.9	3860.1	3283.2	3149.7	3293.4	3206.1	2888.1	3038.9	3074	2610.7	3139.8	2593.6	2271.3	2187.1	2644.7	2853.2	2746.6	1941.4	1794.4	2200.7	1943.2	1566.2	1687.9	179.96	195.94	194.16	175.7	137.45	191.23	217.08	142.57	161.77	137.05	137.76	123.92	110.48	108.17	117.39	137.92	122.11	139.21
E9B6B3	4276.8	3920.8	3869.3	4986.1	4503.7	4236.4	3848.3	3152.5	3749.3	3319.4	3183.9	3222.7	4569.5	4746.8	4430.7	3021	2935.6	2969.5	3772.2	3365.5	3342.4	3887.1	4600.4	4293.2	3579	3666.5	3373.2	3974	4014.3	4311.2	5170.5	3951.8	4932.2	4240.7	4171.7	3539.1	5133.4	3653.5	4718.6	5730.2	6226	5367.6	5028.5	4465.2	4584.2
E9AQL7	5169.3	5793.3	5883.3	4746.4	4882.8	5394.9	5410	4930	4890.7	4863.3	4399.7	4840.8	4505.6	4187	5143.2	4659.8	4618	4155.3	5026.5	4375.1	4821.6	4334.4	4431.8	5106.1	4737.5	5023	4446.7	5023.9	4909.1	5153.7	5555.3	5508.6	5758.3	5220.6	5148.7	5499.3	5898.7	5060.2	5675.6	7105.4	6827.7	6687.8	5952.8	6643.4	5690.1
E9AU44	4785.3	5717.7	4850	5605.8	5942.3	4909.2	5639.1	5186.2	4501.7	4635.9	5247.5	5065	6222.8	6178	5367.3	5509	5688.2	5396.3	5296.6	5273.2	5070.5	6720.5	7115.9	6257.4	5694.2	7149.6	6821.3	5432.8	6160.8	5510.9	4861.8	6118	6606.8	6132.1	6305.7	7446.2	8144.2	6090.1	7834.5	8360.4	8864	8201.9	8312.2	7983.5	8846.8
E9AMR8	1921.4	2570.4	1363.9	1896.2	1438.1	1255.8	834.15	1436.4	1472.7	741.25	992.4	763.23	695.88	782.44	599	655.17	753.65	704.97	763.98	720.57	832.59	853.56	542.57	534.15	690.17	794.94	503.2	653.98	1216.5	787.25	745.92	1258.9	682.55	603.74	889.5	801.85	662.08	826.2	713.16	992.99	809.84	641.98	724.06	865.88	660.83
E9AMC6	19174	20785	17909	15842	14646	22333	16370	14472	19851	13819	11146	11466	9932.3	7919.7	11663	10899	9883.2	8634	9269.2	10482	13449	8357.8	6790.6	12378	14027	8165.4	11611	20908	18892	18640	20320	4321.4	17600	19086	17825	16612	18361	3384.9	16035	16774	14591	14174	17911	14922	6203.9
E9B5P1	9247.5	10973	8536.8	9827.3	11610	9129.2	9356	8010.8	9046.3	7375.4	7420.9	7923.4	9120.5	8005.7	9463.7	6759.5	6770.7	5844.6	7456.7	6304.5	6546.4	6246.5	7019.4	7970.2	6995	6327.8	5362.9	7550	7220.2	7472.6	8955	6048.4	8216.2	8282.8	7413.7	5082.5	6224	3831	4580.7	5160.4	6320.7	5596.3	6005.6	5473.2	5105.8
E9ALB0	4636.6	4495.4	6007.5	3998.4	3801.7	6011.4	5840.8	4496.5	4721.3	6274.8	7151.2	6878.2	10565	11514	10182	6840.5	7092.4	7605.1	8428.8	7302	7589.9	11911	11935	12014	8028.5	8880.9	8611.9	2270	2649.6	2406.6	2206.1	1361.2	1963.9	2005.8	2170.1	1171.3	1874.4	2396.5	1467.8	880.83	1529.8	1194.7	1566.7	979.06	988.72
E9ASA8	4930.4	4196.5	4452.5	4071.2	4315.9	4708.9	4198.1	3924.4	4245.2	4763.5	4217.6	4689.2	3692.7	3576.8	3955.6	4803.8	4631.9	3668.2	4287.8	4211.8	4711.8	2834.1	2570.8	3215.5	4441.1	3581	3366.6	5064.7	5065.1	5809.6	5981.6	4075.4	4513.7	5205.7	4965.3	4925.4	4468.3	3369	4544.8	4985.7	6290.1	5177.8	4915.2	4314	4231.8
E9B690	3544.6	3316.6	2795.5	3143.4	3481.5	3316.7	3188	3379.9	3205.6	3098.2	2968	3231	4812.9	4733.9	5328.3	3170.8	3228	3919.2	4226.3	3836.8	3459.3	5038.3	5079.1	5547.4	3971.1	3482.3	4123.6	4390.9	4093.8	4099.6	5255.2	4541.2	5730.2	5399.5	4060.4	4515.2	4087.5	3848.6	4089.2	4325.5	3981.2	4104.9	3418.9	3925.3	3723.5
E9AXM7	1709.8	1719.5	1863.1	1687.9	2041.1	1818.3	2056.7	2025.5	1847.2	2693.9	2546.8	2717.4	4286.5	4175.6	3983.1	3099.5	2688.5	2890	2955.1	3053.7	2955.1	4388.7	4334.8	4134.4	3329	3344.2	3037.4	1258.4	1458.5	1333.7	1353.3	1348.9	1347.2	1380.7	1309	1330.9	1186.1	1160.4	1138.8	1265.2	1055	1022.4	1185.8	1280.4	1347.7
E9B2L5	5770.5	7152.6	6924.2	6142.5	7098	5901.7	6520	7306.2	7182.2	7779.2	8176.1	8521.4	6455	6792.3	6661.9	8272.4	8219.8	8806.4	8062.9	8776.8	8207.6	6604.3	6392	6168.8	7913.9	8562	7674.7	9736.9	10134	10534	6891.6	12980	8655.4	9890.6	10581	12070	8695.2	9292.2	9396	8385.8	6988.8	8718.4	8990.5	10460	9217.2
E9B5E6	1119.5	1122.1	1581.4	1241.9	1094.3	1706.3	1247.3	1530	1459.3	1882	2097.8	2108.5	2654.7	2266.2	1775.1	2047.9	1881	2388.6	2124.9	2237.8	2221.9	2106.8	2376.6	2569.4	1857.9	1997.6	1801.2	1520.5	2432	1411.3	1440.8	1120.6	1051.4	1538.8	1676	1705.8	576.06	490.19	420.48	511.76	735.13	327.88	354.55	502.99	538.27
E9AJR2	1809.6	1523.8	1710.9	1707.7	1818.6	1857.5	1680.2	1644.1	1683.2	2071.9	1761.6	1869.7	1581.8	1689.1	1786	1717.6	1905.1	1465.1	1431.2	1598.4	1909.7	2240.2	1043.8	1569.7	1473	1542.2	1497.5	2174.2	1937.4	1951.7	2492.7	1676.5	1804.5	1893.7	2139.8	1797.5	1794.5	1115.9	1458.9	1625	1489.5	1242.8	1422.6	1731.7	1163.2
E9B0X7	4047.1	4835.7	5491.8	4929.9	5302.4	3468.6	4763.8	6628.1	5088	5469.3	6348.9	5280.1	7497.5	7517.9	6131.8	7237.4	7474.9	6418.1	5489	7506.1	4677.3	8154.8	8137.2	7381.4	8400.7	7840.9	7649.8	6386.4	7477.4	6999.3	5495	5518.1	6857.7	6832.1	9049.1	8117.4	5172.6	7167.8	5708	5635.4	4101.3	4830.2	5889.6	8077.6	5979.4
E9AS14	1916.3	1518.1	1626.6	1548.6	1414.2	1667.6	1332.6	1580.7	1731.3	2124.8	2192.5	2054.1	1526.9	1472.8	1441.6	1660.4	1978.2	1760.5	1904.2	1892.2	2063.3	1490.6	1477.2	1250.7	1549	1541	1391.2	1921.6	2033.3	2041.3	1981.6	1987.7	1880	1942.6	1897.7	2011.2	1542	1450.3	1559.6	1566.9	1389.9	988.28	1411.9	1376.8	1657.1
E9B158	2215.1	1598.7	1958.3	1689	3050.5	2421.8	1898.4	1500.1	1469.5	3466.3	2246.3	3431.5	5431.9	3720.1	5625.8	3223.3	3802.3	2377.8	3229.4	3609.5	2662.5	6530.9	7140	7393.6	7410.1	5366.1	6387.3	3705.9	2772.7	3903.2	9248.4	8078.3	7013.7	5880.1	3057.5	5918	7599	12362	8007.7	9152.8	7850.7	12909	10014	7833.4	5871.2
E9AMT5	6570.6	5241.4	5655	5190.9	4759.4	5186.8	4332	3887.9	3549.3	5788.2	4717.7	5047.2	4625.7	4039.1	4846.4	3857.9	3376	3429.6	5337	4452.6	4506.8	3952.2	4077.5	4707.7	4445.1	3555.5	3727.1	4643.5	3999.2	4566.2	5214.4	3334.4	4298.1	3670.6	3223.5	2655	4144.4	2908.5	4498.7	4358.7	4341.7	5442.5	3590.8	2807.4	3136.7
[truncated: 5,966 more rows]

## Sheet: Fig. 5B and S4
KO-WTAB-down-all								KO-WTAB-up-all
Day0	Day8	Day10	Day13	Day17				Day0	Day8	Day10	Day13	Day17
E9AK00, E9AK01	E9ASL8	E9APY4	E9ARP6	E9ASJ4					E9AP01;E9AP02	E9AN15	E9B0S5	E9AND9
E9B0V2	E9AWK9	E9AQU8	E9ATE1	E9B2C2					E9B4H3	E9B745	E9B0S4	E9AP00
[truncated: 166 more rows]

[truncated: 12 more sheets: Fig. 5C, Fig. 6A and S5A, Fig. 6B and S5 B-E, Fig. 6C and S6 A-D, Fig. 7A, Fig. 7B, Fig. 7C, Fig. 7D, Fig. 7E, Fig. 7F, Fig. S2A-C, Fig. S3A]
